# Supplementary material for: Mutational profile of the regenerative process and de novo genome assembly of the planarian Schmidtea polychroa
Source: Nucleic Acids Res. 2024 Jan 5;52(4):1779–92. doi: 10.1093/nar/gkad1250 (PMC10899757; doi:10.1093/nar/gkad1250)
Supplement: gkad1250_Supplemental_Files [file gkad1250_supplemental_files.zip › Supplementary tables.xlsx]

## Sheet: Table S1
Table S1
Estimated genome size of the sequenced Schmidtea polychroa strain
Method	Estimated genome size (Mbp)
bm_Spol_v1 assembly length	434.3
Animal Genome Size Database #1	567.24
Animal Genome Size Database #2	1290.96
Animal Genome Size Database #3	684.6
GenomeScope2; k=19	487.71
GenomeScope2; k=23	504.9
GenomeScope2; k=25	510.71
Lander-Waterman equation	600.08
BUSCO; Eukaryota gene set	627.85
BUSCO; Metazoa gene set	720.32
Mean	587.926
Completeness (%)	73.8698

## Sheet: Table S2
Table S2
Source data for the FACS-based genome size measurement
Species	Ploidy	Fluorescence intensity	Mean
S. polychroa	3	208922
S. polychroa	3	210022
S. polychroa	3	207776
S. polychroa	3	210709
S. polychroa	3	192864	206059
S. mediterranea	2	182060
S. mediterranea	2	180538
S. mediterranea	2	178426
S. mediterranea	2	180337
S. mediterranea	2	181419	180556

## Sheet: Table S3
Table S3
Output table of a RepeatMasker analysis on the bm_Spol_g1 assembly
RepeatMasker was run using a custom repeat element library, generated by RepeatModeler
Group	Subgroup	Number of elements	Total length	Total percentage (%)
SINE		520	70754	0.02
	ALU	0	0	0
	MIR	0	0	0
LINE		68858	16812745	3.86
	LINE1	0	0	0
	LINE2	0	0	0
	L3/CR1	163	50797	0.01
LTR elements		98442	600214770	13.84
	ERVL	0	0	0
	ERVL-MaLRs	0	0	0
	ERV_class1	0	0	0
	ERV_class2	0	0	0
DNA elements		212491	92766420	21.32
	hAT-Charlie	41784	12021597	2.76
	TcMar-Tigger	12290	3592016	0.83
Unclassified		298479	66329729	15.25
Total interspersed repeats			236194418	54.3
Small RNAs		2422	511603	0.12
Satellites		158	8560	0
Simple repeats		177851	14612212	3.36
Low complexity		30211	1621259	0.37

## Sheet: Table S4
Table S4
Manual verification of multimapper transcripts, predicted by GMAP
Transcript	Number of mapping sites	Masked_percent_of_transcript	SLTS	Percent_mapped_at_site1	Percent_mapped_at_site2	Mapping_scaffold_1	Mapping_scaffold_2	Category	Type
TRINITY_DN1000_c0_g1_i2	2	0.02	FALSE	45.4	39.8	scaffold03441:1-22919	scaffold_204	real chimera	Chimera
TRINITY_DN10010_c0_g2_i3	2	0.17	FALSE	17	82.9	scaffold_781	scaffold01149	repeat overlap	Chimera
TRINITY_DN10041_c0_g2_i7	2	0	FALSE	46	53.7	scaffold03810	scaffold_370	real chimera	Chimera
TRINITY_DN10053_c0_g1_i1	2	0.97	FALSE	65.5	33.8	scaffold_416	scaffold00020	repeat overlap	Chimera
TRINITY_DN10098_c0_g1_i1	2	0.14	FALSE	44.9	54.9	scaffold07183	scaffold01662	repeat overlap	Chimera
TRINITY_DN10124_c0_g1_i1	2	0	FALSE	91.6	8.3	scaffold00385	scaffold02277:56233-64284	real chimera	Chimera
TRINITY_DN10127_c1_g1_i1	2	0	FALSE	39.8	60.1	scaffold_618	scaffold04024:24829-43664	real chimera	Chimera
TRINITY_DN10162_c0_g1_i1	2	0	FALSE	61.1	38.6	scaffold02709	scaffold02164	real chimera	Chimera
TRINITY_DN10213_c0_g1_i10	2	0.72	FALSE	5.4	94.5	scaffold02045	scaffold02771	repeat overlap	Chimera
TRINITY_DN10216_c0_g1_i4	2	0	FALSE	17	82.9	scaffold00997	scaffold01530	real chimera	Chimera
TRINITY_DN10266_c0_g1_i6	2	0.07	TRUE	3.2	95.5	scaffold04152	scaffold_10	SLTS	Chimera
TRINITY_DN10272_c1_g3_i1	2	0	FALSE	39	55.6	scaffold03401:2998-48820	scaffold02004:36537-74235	real chimera	Chimera
TRINITY_DN10275_c0_g1_i1	2	0.03	FALSE	57.8	41	scaffold03530:14923-49971	scaffold_908	real chimera	Chimera
TRINITY_DN10315_c0_g3_i1	2	0.89	FALSE	14.9	78.9	scaffold00821	scaffold00189	repeat overlap	Chimera
TRINITY_DN10319_c0_g1_i1	2	0	FALSE	91.7	7.7	scaffold_487	scaffold01468	real chimera	Chimera
TRINITY_DN10338_c0_g1_i1	2	0	FALSE	78	21.6	scaffold00020	scaffold00020	backmapping to homologous region	Chimera
TRINITY_DN10375_c0_g1_i3	2	0.07	FALSE	86.4	12.2	scaffold_886	scaffold00430	real chimera	Chimera
TRINITY_DN10379_c0_g1_i14	2	0.61	FALSE	46.8	53	scaffold01530	scaffold03582	repeat overlap	Chimera
TRINITY_DN10381_c0_g2_i1	2	0	FALSE	50.6	49.3	scaffold01787:37349-79262	scaffold_95	real chimera	Chimera
TRINITY_DN10384_c0_g2_i1	2	0	FALSE	57.3	42.6	scaffold05203	scaffold05203	backmapping to homologous region	Chimera
TRINITY_DN10409_c0_g1_i3	2	0.66	FALSE	94.6	5.3	scaffold_374	scaffold03496	repeat overlap	Chimera
TRINITY_DN10417_c0_g1_i12	2	0.62	FALSE	8.7	87.9	scaffold00522	scaffold_619	repeat overlap	Chimera
TRINITY_DN10465_c0_g1_i1	2	0.18	TRUE	7.1	83.1	scaffold01237	scaffold02155	repeat overlap	Chimera
TRINITY_DN10484_c0_g1_i1	2	0.06	TRUE	1.6	98.1	scaffold01237	scaffold01573	SLTS	Chimera
TRINITY_DN10498_c1_g1_i1	2	0.02	FALSE	96.6	3.2	scaffold_168	scaffold04015:30003-43779	real chimera	Chimera
TRINITY_DN10559_c0_g1_i1	2	0.03	FALSE	1.8	98.1	scaffold01675:70253-81881	scaffold01675:1-69572	real chimera	Chimera
TRINITY_DN10598_c0_g1_i1	2	0	FALSE	37.3	62.6	scaffold05575	scaffold06712:1-13110	real chimera	Chimera
TRINITY_DN10667_c0_g2_i4	2	1	FALSE	9.9	89.9	scaffold01064	scaffold00542	repeat overlap	Chimera
TRINITY_DN10676_c0_g1_i1	2	0.95	FALSE	16	83.8	scaffold00261	scaffold_22	repeat overlap	Chimera
TRINITY_DN10737_c0_g1_i1	2	0	FALSE	87.2	12.7	scaffold01242	scaffold05044:1-31521	real chimera	Chimera
TRINITY_DN10766_c0_g1_i11	2	0.08	FALSE	96.3	3.1	scaffold01604	scaffold01604	backmapping to homologous region	Chimera
TRINITY_DN10802_c3_g1_i1	2	0.46	FALSE	9.4	90	scaffold03825	scaffold01169	repeat overlap	Chimera
TRINITY_DN10833_c0_g1_i1	2	0.12	FALSE	87.7	12.1	scaffold04983:4827-34163	scaffold01966	repeat overlap	Chimera
TRINITY_DN10889_c0_g1_i1	2	0.84	FALSE	84.1	15.7	scaffold02950:1-39116	scaffold00478:1-140066	repeat overlap	Chimera
TRINITY_DN1090_c0_g1_i2	2	0.06	TRUE	16.1	81.6	scaffold03532:23921-49152	scaffold00430	SLTS	Chimera
TRINITY_DN1092_c0_g1_i1	2	0	FALSE	90.1	9.8	scaffold_130	scaffold03671	real chimera	Chimera
TRINITY_DN10974_c1_g1_i5	2	0.67	FALSE	28.6	69.4	scaffold03472:1-46598	scaffold00146	repeat overlap	Chimera
TRINITY_DN10989_c0_g2_i3	2	0.94	FALSE	52.1	47.5	scaffold02544	scaffold02959:1-19428	repeat overlap	Chimera
TRINITY_DN1099_c0_g1_i16	2	0.14	FALSE	69.8	30.1	scaffold_368	scaffold00414	repeat overlap	Chimera
TRINITY_DN10993_c0_g1_i1	2	0.98	FALSE	54.8	45	scaffold06087:8699-24215	scaffold00976	repeat overlap	Chimera
TRINITY_DN10999_c2_g1_i1	2	0.68	FALSE	51.6	48.2	scaffold04379	scaffold00968	repeat overlap	Chimera
TRINITY_DN1100_c0_g1_i1	2	0.02	TRUE	1.2	98.7	scaffold01237	scaffold_406	SLTS	Chimera
TRINITY_DN11039_c0_g1_i1	2	0.75	FALSE	74.8	24.6	scaffold02010	scaffold00008	repeat overlap	Chimera
TRINITY_DN11042_c0_g1_i1	2	0.57	FALSE	93.4	6.3	scaffold_154	scaffold_336	repeat overlap	Chimera
TRINITY_DN11108_c0_g1_i1	2	0.03	TRUE	2.5	97	scaffold01237	scaffold00921	SLTS	Chimera
TRINITY_DN11123_c0_g1_i1	2	0	FALSE	35.2	64.8	scaffold_801	scaffold_801	bad scaffolding	Chimera
TRINITY_DN11137_c0_g2_i1	2	0	FALSE	64.8	35	scaffold05709	scaffold05709	backmapping to homologous region	Chimera
TRINITY_DN11148_c0_g1_i3	2	0.03	TRUE	2.6	96.8	scaffold01237	scaffold01953	SLTS	Chimera
TRINITY_DN11152_c0_g1_i2	2	0	FALSE	51	48.8	scaffold01309	scaffold03870:25055-45639	real chimera	Chimera
TRINITY_DN11178_c0_g1_i2	2	0	FALSE	16.9	71.5	scaffold00638	scaffold00638	backmapping to homologous region	Chimera
TRINITY_DN112_c0_g1_i10	2	0	FALSE	81.8	18.1	scaffold_431	scaffold_431	backmapping to homologous region	Chimera
TRINITY_DN11214_c0_g1_i4	2	0	FALSE	77.6	22.4	scaffold_89	scaffold06376:5006-18754	real chimera	Chimera
TRINITY_DN11308_c0_g1_i1	2	0.93	FALSE	56.8	42.7	scaffold02901:53127-54982	scaffold_67	repeat overlap	Chimera
TRINITY_DN11308_c0_g2_i7	2	0.79	FALSE	4.1	95.8	scaffold_701	scaffold_681	repeat overlap	Chimera
TRINITY_DN11397_c0_g2_i1	2	0	FALSE	97.1	2.8	scaffold04685	scaffold07342:1-4377	real chimera	Chimera
TRINITY_DN1141_c0_g1_i3	2	0.04	FALSE	43.2	56.6	scaffold04854:27123-35302	scaffold_421	real chimera	Chimera
TRINITY_DN11410_c0_g1_i6	2	0	FALSE	56.7	37.6	scaffold00430	scaffold_599	real chimera	Chimera
TRINITY_DN11434_c0_g2_i1	2	0.26	FALSE	57.3	33.4	scaffold06082	scaffold03917	repeat overlap	Chimera
TRINITY_DN11442_c3_g1_i2	2	0.81	FALSE	75.4	24.4	scaffold00057	scaffold03665:1-32684	repeat overlap	Chimera
TRINITY_DN11524_c0_g1_i10	2	0.37	FALSE	11.5	82.7	scaffold01588	scaffold06715	repeat overlap	Chimera
TRINITY_DN11536_c0_g2_i4	2	0.02	FALSE	3.8	94.6	scaffold_664	scaffold_176	real chimera	Chimera
TRINITY_DN11563_c1_g1_i10	2	0.01	FALSE	48.8	49.6	scaffold00265:91566-175064	scaffold00265:1-89572	real chimera	Chimera
TRINITY_DN1157_c0_g1_i15	2	0.05	TRUE	1.1	98.7	scaffold04152	scaffold00020	SLTS	Chimera
TRINITY_DN11603_c0_g1_i38	2	0	FALSE	42.7	56	scaffold_153	scaffold01944	real chimera	Chimera
TRINITY_DN11661_c1_g1_i1	2	0.95	FALSE	18	81.2	scaffold01030	scaffold_984	repeat overlap	Chimera
TRINITY_DN117_c0_g1_i6	2	0.02	FALSE	87.4	12.5	scaffold01807	scaffold04205:10757-42218	real chimera	Chimera
TRINITY_DN11731_c0_g1_i4	2	0.32	FALSE	91.5	8	scaffold03325:1-47473	scaffold03395	repeat overlap	Chimera
TRINITY_DN11789_c0_g2_i1	2	0.95	FALSE	17.6	82.3	scaffold_79	scaffold01325:41660-93683	repeat overlap	Chimera
TRINITY_DN11830_c0_g2_i1	2	0.04	FALSE	88.2	10.2	scaffold_292	scaffold_292	backmapping to homologous region	Chimera
TRINITY_DN11885_c0_g1_i1	2	0	FALSE	11.1	88.8	scaffold_150	scaffold_150	bad scaffolding	Chimera
TRINITY_DN11926_c0_g1_i1	2	0	FALSE	87.6	12.3	scaffold_655	scaffold_655	bad scaffolding	Chimera
TRINITY_DN11958_c0_g1_i1	2	0.28	FALSE	75.6	22.6	scaffold_490	scaffold_712	repeat overlap	Chimera
TRINITY_DN11997_c0_g1_i2	2	0.97	FALSE	3.2	96.7	scaffold03080:36962-52823	scaffold_853	repeat overlap	Chimera
TRINITY_DN1200_c1_g2_i4	2	0.02	FALSE	73.4	26.5	scaffold_604	scaffold00581	real chimera	Chimera
TRINITY_DN12008_c0_g1_i1	2	0.98	FALSE	40.8	59	scaffold01677	scaffold00614	repeat overlap	Chimera
TRINITY_DN12031_c0_g2_i3	2	0.43	FALSE	27.2	72.5	scaffold02196:1-67447	scaffold00742	repeat overlap	Chimera
TRINITY_DN12034_c0_g3_i2	2	0	FALSE	45.3	46.3	scaffold02915	scaffold_1020	real chimera	Chimera
TRINITY_DN12078_c0_g1_i1	2	0	FALSE	91.4	8.3	scaffold04560	scaffold03052	real chimera	Chimera
TRINITY_DN12087_c0_g1_i1	2	0.97	FALSE	87.4	12.3	scaffold05078:1-10073	scaffold00382	repeat overlap	Chimera
TRINITY_DN12137_c2_g1_i1	2	0.36	FALSE	82.1	17.2	scaffold01945	scaffold01618	repeat overlap	Chimera
TRINITY_DN1220_c0_g1_i16	2	0	FALSE	92.3	7.3	scaffold02108	scaffold05929:1-21127	real chimera	Chimera
TRINITY_DN12237_c0_g1_i4	2	0	FALSE	81.2	18.7	scaffold04784:11092-35880	scaffold02711	real chimera	Chimera
TRINITY_DN12270_c0_g1_i2	2	0	FALSE	15.5	70.3	scaffold03593	scaffold_144	real chimera	Chimera
TRINITY_DN12277_c0_g1_i4	2	0.08	FALSE	58.7	41	scaffold00594	scaffold00594	backmapping to homologous region	Chimera
TRINITY_DN123_c0_g3_i2	2	0	FALSE	44.8	45.9	scaffold_627	scaffold_627	backmapping to homologous region	Chimera
TRINITY_DN12300_c0_g1_i2	2	1	FALSE	35.4	64.5	scaffold03740:11326-33335	scaffold03146	repeat overlap	Chimera
TRINITY_DN12309_c0_g1_i2	2	0.08	TRUE	2.3	97.6	scaffold01237	scaffold_640	SLTS	Chimera
TRINITY_DN1233_c0_g1_i2	2	0	FALSE	86.3	13.6	scaffold_124	scaffold_124	bad scaffolding	Chimera
TRINITY_DN12330_c0_g1_i1	2	0	FALSE	3.8	96.1	scaffold_486	scaffold06122	real chimera	Chimera
TRINITY_DN12334_c0_g1_i1	2	0.98	FALSE	8	91.6	scaffold03727	scaffold00870	repeat overlap	Chimera
TRINITY_DN12349_c0_g1_i1	2	0.97	FALSE	7.5	92.2	scaffold_514	scaffold05117	repeat overlap	Chimera
TRINITY_DN12365_c0_g1_i1	2	0.86	FALSE	76.4	17.5	scaffold01277	scaffold01277	repeat overlap	Chimera
TRINITY_DN12369_c0_g1_i1	2	0.99	FALSE	46.5	53.3	scaffold01442	scaffold02401	repeat overlap	Chimera
TRINITY_DN1239_c0_g1_i1	2	0.03	TRUE	1.8	98	scaffold01237	scaffold00814	SLTS	Chimera
TRINITY_DN12450_c0_g1_i1	2	0	FALSE	70.7	18.5	scaffold03809	scaffold02010	real chimera	Chimera
TRINITY_DN12456_c0_g1_i1	2	0.94	FALSE	20.1	78.9	scaffold00614	scaffold01229	repeat overlap	Chimera
TRINITY_DN125_c0_g2_i1	2	0	FALSE	74.7	16.5	scaffold02805	scaffold01275	real chimera	Chimera
TRINITY_DN125_c1_g1_i2	2	0	FALSE	95.2	3.8	scaffold01315	scaffold02072	real chimera	Chimera
TRINITY_DN12512_c0_g1_i1	2	0.98	FALSE	22.2	77.6	scaffold_650	scaffold_96	repeat overlap	Chimera
TRINITY_DN12512_c1_g1_i1	2	0.92	FALSE	55.5	44.3	scaffold_310	scaffold01159	repeat overlap	Chimera
TRINITY_DN12523_c1_g2_i1	2	1	FALSE	5.9	93.9	scaffold00590	scaffold00269	repeat overlap	Chimera
TRINITY_DN12534_c0_g1_i1	2	0.02	FALSE	98.8	1.1	scaffold06057	scaffold02079	real chimera	Chimera
TRINITY_DN1254_c0_g1_i1	2	0.05	TRUE	4.6	94.8	scaffold_478	scaffold00406	SLTS	Chimera
TRINITY_DN12581_c1_g1_i4	2	0.44	FALSE	11.6	88.3	scaffold00374	scaffold05222	repeat overlap	Chimera
TRINITY_DN12610_c1_g1_i1	2	0.75	FALSE	93.7	6.1	scaffold_424	scaffold_501	repeat overlap	Chimera
TRINITY_DN1263_c0_g1_i1	2	0	FALSE	90.4	9.4	scaffold01291	scaffold01291	backmapping to homologous region	Chimera
TRINITY_DN12638_c0_g1_i2	2	0	FALSE	9.3	89.5	scaffold01104	scaffold01104	backmapping to homologous region	Chimera
TRINITY_DN12665_c0_g1_i1	2	0.03	FALSE	28.7	71.1	scaffold00611:1-107781	scaffold00157	real chimera	Chimera
TRINITY_DN1267_c0_g1_i1	2	0	FALSE	39.1	60.7	scaffold01311	scaffold05102:12215-33248	real chimera	Chimera
TRINITY_DN1270_c0_g1_i14	2	0.03	FALSE	9.2	85.3	scaffold04600:36338-37819	scaffold02741	real chimera	Chimera
TRINITY_DN12720_c0_g1_i1	2	0.96	FALSE	91.4	8.2	scaffold_597	scaffold01264	repeat overlap	Chimera
TRINITY_DN12815_c0_g2_i7	2	0.99	FALSE	19.5	75.3	scaffold_81	scaffold_294	repeat overlap	Chimera
TRINITY_DN12822_c1_g1_i2	2	0	FALSE	42.5	57.3	scaffold05117	scaffold00917:1-95596	real chimera	Chimera
TRINITY_DN12846_c0_g1_i10	2	0.83	FALSE	74.1	25.7	scaffold04216	scaffold01564	repeat overlap	Chimera
TRINITY_DN12868_c0_g1_i1	2	0.38	FALSE	60	39.8	scaffold03863	scaffold_216	repeat overlap	Chimera
TRINITY_DN12923_c0_g1_i1	2	1	FALSE	72.1	27.8	scaffold00368	scaffold00532:49626-139510	repeat overlap	Chimera
TRINITY_DN12923_c2_g1_i1	2	1	FALSE	97.2	2.7	scaffold03011:23625-28860	scaffold06929	repeat overlap	Chimera
TRINITY_DN12930_c0_g2_i1	2	0	FALSE	96.7	3.2	scaffold_609	scaffold01406	real chimera	Chimera
TRINITY_DN12933_c0_g1_i1	2	0.11	FALSE	29.8	70	scaffold00033	scaffold02218	repeat overlap	Chimera
TRINITY_DN12997_c0_g1_i3	2	0.7	FALSE	29.1	70.5	scaffold05757:9763-27284	scaffold_553	repeat overlap	Chimera
TRINITY_DN1300_c0_g1_i19	2	0	FALSE	62.8	37	scaffold05301:1-12508	scaffold03290	real chimera	Chimera
TRINITY_DN13023_c0_g1_i1	2	0.02	TRUE	1.5	98.2	scaffold01237	scaffold04592	SLTS	Chimera
TRINITY_DN13046_c1_g2_i14	2	1	FALSE	36.1	63.7	scaffold02640	scaffold00123	repeat overlap	Chimera
TRINITY_DN13049_c0_g2_i1	2	0.33	FALSE	7.8	92	scaffold03098:1-28411	scaffold00584:1-133538	repeat overlap	Chimera
TRINITY_DN13054_c0_g1_i1	2	1	FALSE	6.8	89.3	scaffold00129	scaffold06854	repeat overlap	Chimera
TRINITY_DN13084_c1_g1_i4	2	0.08	FALSE	69.5	30.4	scaffold_70	scaffold00636	real chimera	Chimera
TRINITY_DN13084_c2_g1_i1	2	0.91	FALSE	7.6	90.3	scaffold01718	scaffold01156	repeat overlap	Chimera
TRINITY_DN13084_c3_g1_i1	2	0.99	FALSE	23.3	76.1	scaffold00451	scaffold_256	repeat overlap	Chimera
TRINITY_DN13089_c0_g1_i1	2	0.99	FALSE	6.4	93.3	scaffold_533	scaffold02046:1-69797	repeat overlap	Chimera
TRINITY_DN13137_c0_g1_i1	2	0.16	FALSE	5	94.8	scaffold_633	scaffold_538	repeat overlap	Chimera
TRINITY_DN13144_c2_g2_i1	2	0.89	FALSE	91.3	8.4	scaffold01353	scaffold01035	repeat overlap	Chimera
TRINITY_DN13204_c0_g1_i8	2	0.03	FALSE	1.9	97.1	scaffold01142	scaffold02945	real chimera	Chimera
TRINITY_DN13221_c0_g1_i1	2	0.16	FALSE	9.9	89.8	scaffold00097	scaffold_1006	repeat overlap	Chimera
TRINITY_DN13298_c0_g1_i3	2	0	FALSE	10.6	89.1	scaffold02661	scaffold02522	real chimera	Chimera
TRINITY_DN13348_c0_g1_i1	2	0.03	FALSE	97.1	2.8	scaffold03942	scaffold01288	real chimera	Chimera
TRINITY_DN1335_c0_g1_i1	2	0.03	TRUE	0.9	99	scaffold_746	scaffold00146	SLTS	Chimera
TRINITY_DN1335_c0_g3_i3	2	0.24	FALSE	8.3	91.4	scaffold01773	scaffold00146	repeat overlap	Chimera
TRINITY_DN13391_c0_g1_i2	2	0	FALSE	87	8.1	scaffold00669	scaffold00282	real chimera	Chimera
TRINITY_DN134_c0_g1_i1	2	0.01	TRUE	1.3	98.4	scaffold01237	scaffold01066:10877-102957	SLTS	Chimera
TRINITY_DN134_c0_g2_i2	2	0.25	TRUE	2.9	96.4	scaffold01237	scaffold_86	repeat overlap	Chimera
TRINITY_DN134_c0_g3_i1	2	0.06	TRUE	2.6	96.7	scaffold01237	scaffold01450	SLTS	Chimera
TRINITY_DN134_c0_g4_i5	2	0.32	TRUE	2.5	97	scaffold01237	scaffold00906	repeat overlap	Chimera
TRINITY_DN134_c0_g5_i1	2	0.04	TRUE	1.9	97.6	scaffold01237	scaffold00149	SLTS	Chimera
TRINITY_DN134_c0_g6_i1	2	0.06	TRUE	3.8	92.9	scaffold01237	scaffold02626	SLTS	Chimera
TRINITY_DN13456_c2_g1_i1	2	1	FALSE	78.8	19.8	scaffold00430	scaffold00299	repeat overlap	Chimera
TRINITY_DN13480_c0_g1_i1	2	0.95	FALSE	79.1	20.3	scaffold04279	scaffold00748	repeat overlap	Chimera
TRINITY_DN13481_c0_g1_i4	2	0.1	FALSE	32.3	67.6	scaffold02674	scaffold_841	repeat overlap	Chimera
TRINITY_DN135_c0_g1_i1	2	0.22	FALSE	15.6	82.3	scaffold_156	scaffold00121	repeat overlap	Chimera
TRINITY_DN13596_c0_g1_i1	2	0.94	FALSE	39.6	60	scaffold_750	scaffold01368	repeat overlap	Chimera
TRINITY_DN13604_c0_g1_i1	2	0.03	TRUE	2	96.6	scaffold01237	scaffold02613	SLTS	Chimera
TRINITY_DN13607_c0_g1_i1	2	0	FALSE	71.1	28.6	scaffold_64	scaffold_64	bad scaffolding	Chimera
TRINITY_DN13619_c0_g1_i2	2	1	FALSE	84.1	15.6	scaffold_635	scaffold01070	repeat overlap	Chimera
TRINITY_DN13621_c0_g1_i1	2	0.08	FALSE	65.8	33.9	scaffold_148	scaffold_117	real chimera	Chimera
TRINITY_DN13622_c0_g1_i1	2	0.96	FALSE	18.8	69.2	scaffold_247	scaffold01414:22819-90585	repeat overlap	Chimera
TRINITY_DN13653_c0_g1_i4	2	0.59	FALSE	8	91.5	scaffold01315	scaffold_410	repeat overlap	Chimera
TRINITY_DN13698_c2_g1_i1	2	0.99	FALSE	64.2	30.6	scaffold00711	scaffold04673:21509-27552	repeat overlap	Chimera
TRINITY_DN13731_c1_g1_i5	2	0.19	FALSE	85.7	14.2	scaffold00789	scaffold02616	repeat overlap	Chimera
TRINITY_DN1376_c0_g1_i9	2	0.05	TRUE	22.8	75.1	scaffold01643	scaffold01643	SLTS	Chimera
TRINITY_DN13777_c0_g1_i11	2	0.85	FALSE	85	14.9	scaffold02761	scaffold02056:1-44194	repeat overlap	Chimera
TRINITY_DN138_c2_g1_i1	2	0.04	FALSE	97.6	2.2	scaffold00692	scaffold_16	real chimera	Chimera
TRINITY_DN13834_c0_g2_i2	2	0	FALSE	64.5	35.4	scaffold_708	scaffold_708	backmapping to homologous region	Chimera
TRINITY_DN13858_c0_g1_i1	2	0.13	FALSE	83.4	15.4	scaffold_323	scaffold_821	repeat overlap	Chimera
TRINITY_DN1387_c0_g1_i1	2	0.03	TRUE	2.6	96.8	scaffold01237	scaffold_957	SLTS	Chimera
TRINITY_DN13872_c0_g2_i1	2	0.43	FALSE	6.4	93.3	scaffold_1016	scaffold00806	repeat overlap	Chimera
TRINITY_DN13928_c0_g1_i2	2	0.1	FALSE	19.3	80.3	scaffold01412	scaffold04747	repeat overlap	Chimera
TRINITY_DN13984_c0_g1_i1	2	0	FALSE	23.7	63.4	scaffold01049	scaffold06938:2935-16196	real chimera	Chimera
TRINITY_DN13988_c0_g1_i5	2	0.55	FALSE	63.2	36.2	scaffold_104	scaffold03911	repeat overlap	Chimera
TRINITY_DN1399_c0_g1_i1	2	0	FALSE	77.1	22.8	scaffold06910	scaffold00660	real chimera	Chimera
TRINITY_DN13999_c0_g1_i1	2	0.05	TRUE	2.8	96.8	scaffold01237	scaffold05768	SLTS	Chimera
TRINITY_DN14001_c0_g1_i1	2	0.03	FALSE	51.5	48.3	scaffold_837	scaffold_837	backmapping to homologous region	Chimera
TRINITY_DN14002_c0_g1_i6	2	0	FALSE	2.5	97.4	scaffold_630	scaffold03464	real chimera	Chimera
TRINITY_DN14037_c0_g1_i11	2	1	FALSE	13.6	86.2	scaffold02084	scaffold03357	repeat overlap	Chimera
TRINITY_DN14078_c0_g1_i3	2	0	FALSE	5.5	94.4	scaffold02039:32724-72645	scaffold04927	real chimera	Chimera
TRINITY_DN14080_c0_g1_i1	2	0	FALSE	5.3	92.9	scaffold07410:3285-11743	scaffold01412	real chimera	Chimera
TRINITY_DN14085_c0_g1_i1	2	0.09	FALSE	73.7	26.1	scaffold_52	scaffold00275	real chimera	Chimera
TRINITY_DN141_c0_g1_i3	2	0.74	FALSE	3	96.9	scaffold_252	scaffold_252	repeat overlap	Chimera
TRINITY_DN14107_c1_g2_i2	2	0.99	FALSE	12.2	87.3	scaffold02182	scaffold_28	repeat overlap	Chimera
TRINITY_DN14116_c0_g1_i1	2	0	FALSE	7.5	92.3	scaffold05006:1-18593	scaffold01827	real chimera	Chimera
TRINITY_DN14116_c0_g2_i1	2	0	FALSE	18	81.4	scaffold05006:1-18593	scaffold05006:19171-20940	real chimera	Chimera
TRINITY_DN14133_c1_g1_i1	2	0.97	FALSE	84.8	12.4	scaffold_272	scaffold02839:20402-58187	repeat overlap	Chimera
TRINITY_DN14163_c5_g1_i1	2	0.62	FALSE	79.8	19.6	scaffold_1026	scaffold00126	repeat overlap	Chimera
TRINITY_DN14229_c0_g1_i1	2	0.03	FALSE	35.1	62.7	scaffold02042:6009-55967	scaffold01452	real chimera	Chimera
TRINITY_DN14279_c0_g3_i2	2	0	FALSE	78	21.9	scaffold00882	scaffold04643:1-20622	real chimera	Chimera
TRINITY_DN14282_c0_g1_i1	2	0	FALSE	72.9	25.6	scaffold_407	scaffold05948:1-12600	real chimera	Chimera
TRINITY_DN14292_c1_g1_i2	2	0.98	FALSE	81.6	18.1	scaffold00367	scaffold06376:5006-18754	repeat overlap	Chimera
TRINITY_DN14318_c0_g2_i1	2	0.99	FALSE	26.7	71.8	scaffold00069	scaffold00150	repeat overlap	Chimera
TRINITY_DN14322_c0_g2_i1	2	0	FALSE	32.6	67.2	scaffold03356:36620-51404	scaffold00301	real chimera	Chimera
TRINITY_DN14381_c0_g2_i1	2	0.1	FALSE	96.8	3.2	scaffold00251	scaffold06043	repeat overlap	Chimera
TRINITY_DN14404_c0_g1_i1	2	0.84	FALSE	88.1	11.7	scaffold00046	scaffold_538	repeat overlap	Chimera
TRINITY_DN14445_c0_g1_i17	2	0.99	FALSE	6.9	89.1	scaffold00588	scaffold00588	repeat overlap	Chimera
TRINITY_DN14557_c0_g1_i1	2	0	FALSE	41.7	58.1	scaffold00572	scaffold_409	real chimera	Chimera
TRINITY_DN14561_c1_g1_i1	2	1	FALSE	66.5	32.3	scaffold_71	scaffold01223	repeat overlap	Chimera
TRINITY_DN14563_c0_g1_i1	2	0	FALSE	51.6	41.3	scaffold_517	scaffold05719	real chimera	Chimera
TRINITY_DN14577_c0_g1_i1	2	0	FALSE	13.7	85.6	scaffold05877:1-23230	scaffold_937	real chimera	Chimera
TRINITY_DN146_c1_g1_i2	2	0.04	FALSE	4	93.9	scaffold02307	scaffold_232	real chimera	Chimera
TRINITY_DN14682_c0_g1_i6	2	0.94	FALSE	26.6	73.1	scaffold_149	scaffold_199	repeat overlap	Chimera
TRINITY_DN1472_c1_g1_i2	2	0.97	FALSE	4.6	95.3	scaffold01096	scaffold00196	repeat overlap	Chimera
TRINITY_DN14735_c0_g1_i4	2	0.17	FALSE	91.9	7.4	scaffold02671	scaffold01214	repeat overlap	Chimera
TRINITY_DN14753_c0_g1_i6	2	0.09	FALSE	21	78.6	scaffold00101	scaffold01747:1-68461	real chimera	Chimera
TRINITY_DN14790_c0_g1_i1	2	0.98	FALSE	13.8	85	scaffold00942	scaffold04232	repeat overlap	Chimera
TRINITY_DN14820_c0_g1_i1	2	0	FALSE	75.1	24.6	scaffold04125:38430-42657	scaffold04659	real chimera	Chimera
TRINITY_DN1489_c0_g1_i1	2	0	FALSE	2.4	97.5	scaffold06326:6873-22151	scaffold00591	real chimera	Chimera
TRINITY_DN14957_c0_g3_i2	2	0.29	FALSE	75.2	16.2	scaffold_899	scaffold01035	repeat overlap	Chimera
TRINITY_DN1500_c0_g1_i19	2	0	FALSE	95.5	4.3	scaffold_229	scaffold_229	backmapping to homologous region	Chimera
TRINITY_DN15071_c0_g2_i4	2	0	FALSE	41.8	58	scaffold_127	scaffold05758	real chimera	Chimera
TRINITY_DN15103_c0_g1_i1	2	0	FALSE	33.1	66.4	scaffold_233	scaffold_233	bad scaffolding	Chimera
TRINITY_DN15114_c0_g1_i1	2	0.02	TRUE	1.1	98.6	scaffold_528	scaffold01368	SLTS	Chimera
TRINITY_DN15191_c0_g2_i1	2	0.99	FALSE	92.9	7	scaffold05881	scaffold02414	repeat overlap	Chimera
TRINITY_DN15259_c0_g1_i2	2	0.63	FALSE	85.1	14.5	scaffold02497	scaffold_15	repeat overlap	Chimera
TRINITY_DN15286_c0_g1_i1	2	0.61	FALSE	92.1	7.6	scaffold_514	scaffold03017	repeat overlap	Chimera
TRINITY_DN153_c0_g1_i1	2	0.11	FALSE	62.5	37.4	scaffold04160	scaffold_636	repeat overlap	Chimera
TRINITY_DN15307_c0_g4_i1	2	0.05	TRUE	4.2	95.1	scaffold01237	scaffold04507	SLTS	Chimera
TRINITY_DN15309_c1_g1_i9	2	0.62	FALSE	63.5	27.4	scaffold05335	scaffold05467	repeat overlap	Chimera
TRINITY_DN15318_c0_g1_i1	2	0.3	FALSE	20.4	74.7	scaffold01485	scaffold_397	repeat overlap	Chimera
TRINITY_DN15353_c1_g1_i1	2	0.09	FALSE	93.8	6.1	scaffold05610	scaffold00086	real chimera	Chimera
TRINITY_DN154_c0_g2_i3	2	0.01	FALSE	82.3	17.1	scaffold00148	scaffold00421	real chimera	Chimera
TRINITY_DN15513_c0_g1_i5	2	0.28	FALSE	8.3	89.7	scaffold01473	scaffold00957:17144-107729	repeat overlap	Chimera
TRINITY_DN15544_c0_g1_i2	2	1	FALSE	8.8	91	scaffold01156	scaffold_554	repeat overlap	Chimera
TRINITY_DN15551_c0_g1_i2	2	0	FALSE	2.9	97	scaffold01879:1-70750	scaffold00086	real chimera	Chimera
TRINITY_DN156_c0_g1_i5	2	0.01	FALSE	4	93.2	scaffold06400	scaffold05795	real chimera	Chimera
TRINITY_DN1561_c0_g1_i1	2	0.04	TRUE	3.3	96	scaffold01237	scaffold_378	SLTS	Chimera
TRINITY_DN15657_c0_g1_i1	2	0.96	FALSE	3.6	96.1	scaffold_893	scaffold02592:57390-62501	repeat overlap	Chimera
TRINITY_DN15689_c0_g1_i1	2	0.04	FALSE	62.1	37.7	scaffold06945	scaffold00478:1-140066	real chimera	Chimera
TRINITY_DN15744_c0_g2_i11	2	0.85	FALSE	12.3	87.6	scaffold_623	scaffold04124	repeat overlap	Chimera
TRINITY_DN15744_c3_g1_i5	2	0.79	FALSE	5.8	93.7	scaffold00127	scaffold00975	repeat overlap	Chimera
TRINITY_DN1581_c0_g2_i6	2	0	FALSE	35.1	62.3	scaffold_913	scaffold_913	backmapping to homologous region	Chimera
TRINITY_DN15831_c0_g1_i5	2	0	FALSE	75.4	15.4	scaffold05546:1-24099	scaffold01490	real chimera	Chimera
TRINITY_DN15884_c0_g1_i2	2	0	FALSE	64.5	35.4	scaffold_47	scaffold05488	real chimera	Chimera
TRINITY_DN15885_c0_g1_i4	2	0.36	FALSE	89.3	10.3	scaffold00702	scaffold00236	repeat overlap	Chimera
TRINITY_DN15915_c0_g1_i1	2	0.09	FALSE	51.9	48	scaffold03486	scaffold04544:1-36806	real chimera	Chimera
TRINITY_DN15923_c0_g1_i2	2	0.81	FALSE	90.2	9.3	scaffold06738:1624-17262	scaffold04618	repeat overlap	Chimera
TRINITY_DN15943_c0_g2_i3	2	0.98	FALSE	19	80.7	scaffold00079	scaffold03092:1-43809	repeat overlap	Chimera
TRINITY_DN15945_c0_g1_i1	2	0	FALSE	83	16.9	scaffold_471	scaffold_152	real chimera	Chimera
TRINITY_DN1595_c0_g1_i16	2	0.01	TRUE	98.7	0.7	scaffold_336	scaffold01288	SLTS	Chimera
TRINITY_DN15956_c0_g3_i1	2	0.77	FALSE	27.1	72	scaffold05461:1-7136	scaffold_371	repeat overlap	Chimera
TRINITY_DN15970_c0_g4_i1	2	0.45	FALSE	21.9	77.9	scaffold00188	scaffold01611:1-59615	repeat overlap	Chimera
TRINITY_DN16045_c0_g5_i1	2	0.98	FALSE	30.5	65.7	scaffold00707	scaffold_571	repeat overlap	Chimera
TRINITY_DN16051_c0_g4_i1	2	0.02	FALSE	96.8	3	scaffold00111	scaffold01288	real chimera	Chimera
TRINITY_DN1606_c0_g1_i10	2	0	FALSE	78	21.4	scaffold00095	scaffold03119:29394-55039	real chimera	Chimera
TRINITY_DN161_c0_g1_i19	2	0.1	FALSE	27.5	68.1	scaffold_895	scaffold_225	repeat overlap	Chimera
TRINITY_DN1612_c4_g1_i1	2	1	FALSE	19.7	77.6	scaffold01051	scaffold00663	repeat overlap	Chimera
TRINITY_DN16140_c0_g2_i1	2	0.36	FALSE	11.5	88	scaffold01195	scaffold00270	repeat overlap	Chimera
TRINITY_DN1619_c0_g1_i1	2	0.17	FALSE	10.5	88.2	scaffold05656:4115-24688	scaffold02480	repeat overlap	Chimera
TRINITY_DN16269_c0_g1_i1	2	0	FALSE	13.8	76	scaffold_274	scaffold00018	real chimera	Chimera
TRINITY_DN1631_c1_g3_i1	2	0	FALSE	2.4	97.5	scaffold_912	scaffold00264	real chimera	Chimera
TRINITY_DN16358_c3_g1_i1	2	0.86	FALSE	92.6	7	scaffold_551	scaffold05290:7818-31316	repeat overlap	Chimera
TRINITY_DN16379_c0_g2_i1	2	0.04	TRUE	3.3	96.5	scaffold01237	scaffold_62	SLTS	Chimera
TRINITY_DN1639_c0_g1_i1	2	0	FALSE	5.3	94.2	scaffold_303	scaffold_303	bad scaffolding	Chimera
TRINITY_DN16435_c1_g1_i2	2	0.01	FALSE	16.9	83.1	scaffold_162	scaffold_1022	real chimera	Chimera
TRINITY_DN16476_c2_g2_i1	2	0.82	FALSE	55.3	44.3	scaffold00388:1-114405	scaffold03669	repeat overlap	Chimera
TRINITY_DN16518_c0_g1_i1	2	0.31	FALSE	70.4	27.9	scaffold_373	scaffold00907	repeat overlap	Chimera
TRINITY_DN1659_c0_g2_i1	2	0.9	FALSE	66.6	21.9	scaffold_469	scaffold_469	repeat overlap	Chimera
TRINITY_DN1659_c0_g3_i1	2	0.64	FALSE	72.3	27.3	scaffold01703:15300-81912	scaffold03475:31697-49872	repeat overlap	Chimera
TRINITY_DN1659_c0_g6_i1	2	0.85	FALSE	75.9	23.7	scaffold03370	scaffold00296	repeat overlap	Chimera
TRINITY_DN1659_c1_g1_i2	2	0.92	FALSE	79.9	19.8	scaffold00237	scaffold00237	repeat overlap	Chimera
TRINITY_DN16689_c1_g1_i1	2	0.71	FALSE	64.5	29.1	scaffold_226	scaffold_226	repeat overlap	Chimera
TRINITY_DN16700_c0_g2_i2	2	0.13	FALSE	24.4	70.9	scaffold02139	scaffold05768	repeat overlap	Chimera
TRINITY_DN169_c0_g1_i1	2	0	FALSE	36.2	63.6	scaffold_908	scaffold03706:1-5040	real chimera	Chimera
TRINITY_DN16968_c4_g1_i1	2	0.83	FALSE	28.5	59	scaffold_500	scaffold05507:22918-29754	repeat overlap	Chimera
TRINITY_DN170_c0_g1_i27	2	0	FALSE	75.5	24.4	scaffold01876	scaffold01876	backmapping to homologous region	Chimera
TRINITY_DN17013_c0_g1_i1	2	0.04	FALSE	18	81.8	scaffold_224	scaffold_224	backmapping to homologous region	Chimera
TRINITY_DN17028_c0_g1_i2	2	0.94	FALSE	5.7	94.2	scaffold_250	scaffold06743:16498-18049	repeat overlap	Chimera
TRINITY_DN17051_c0_g1_i2	2	0	FALSE	72.2	26.2	scaffold03610	scaffold01031	real chimera	Chimera
TRINITY_DN17084_c0_g1_i2	2	0.3	TRUE	65.7	27.9	scaffold00317	scaffold04856:1-19612	repeat overlap	Chimera
TRINITY_DN17193_c0_g1_i1	2	0.76	FALSE	10.3	89.4	scaffold00284	scaffold_1005	repeat overlap	Chimera
TRINITY_DN17265_c1_g2_i1	2	0.92	FALSE	8.8	90.9	scaffold02180	scaffold00961	repeat overlap	Chimera
TRINITY_DN17274_c0_g1_i1	2	0.12	TRUE	4.4	94.7	scaffold01237	scaffold01723:1-75499	repeat overlap	Chimera
TRINITY_DN17280_c0_g1_i1	2	0.9	FALSE	87.6	12.2	scaffold_178	scaffold00116	repeat overlap	Chimera
TRINITY_DN17280_c0_g2_i1	2	0	FALSE	83.5	10.3	scaffold01158	scaffold03981	real chimera	Chimera
TRINITY_DN17295_c0_g2_i1	2	0.96	FALSE	42.4	57.4	scaffold06668:1771-15290	scaffold03086:1-29850	repeat overlap	Chimera
TRINITY_DN1737_c0_g1_i1	2	0.09	TRUE	7.7	91.3	scaffold_993	scaffold00125	SLTS	Chimera
TRINITY_DN17374_c0_g1_i1	2	0.43	FALSE	45.3	54.3	scaffold04121	scaffold02147	repeat overlap	Chimera
TRINITY_DN17375_c0_g1_i5	2	0.92	FALSE	91.5	7.1	scaffold00995	scaffold05922:1-14769	repeat overlap	Chimera
TRINITY_DN17375_c1_g2_i10	2	0.45	FALSE	59	40.7	scaffold03693	scaffold_308	repeat overlap	Chimera
TRINITY_DN17389_c0_g1_i1	2	0.78	FALSE	75.2	14.8	scaffold_718	scaffold00119	repeat overlap	Chimera
TRINITY_DN17420_c0_g2_i2	2	0	FALSE	21.7	77.9	scaffold00464	scaffold01714	real chimera	Chimera
TRINITY_DN17432_c1_g1_i4	2	0.9	FALSE	71.8	18.7	scaffold_514	scaffold_232	repeat overlap	Chimera
TRINITY_DN17469_c0_g1_i2	2	0.98	FALSE	9	90.6	scaffold02994	scaffold_687	repeat overlap	Chimera
TRINITY_DN17518_c0_g1_i1	2	0	FALSE	86	13.6	scaffold_395	scaffold_869	real chimera	Chimera
TRINITY_DN17558_c2_g1_i1	2	0.96	FALSE	90.9	8.8	scaffold_956	scaffold_314	repeat overlap	Chimera
TRINITY_DN1756_c0_g1_i2	2	0.03	FALSE	3.1	96.8	scaffold02457:45701-64946	scaffold03254:1-52794	real chimera	Chimera
TRINITY_DN17578_c1_g1_i7	2	0.91	FALSE	10.7	82.4	scaffold01573	scaffold01370	repeat overlap	Chimera
TRINITY_DN1766_c0_g1_i1	2	0.03	FALSE	95.1	4.8	scaffold_806	scaffold03417:1-30677	real chimera	Chimera
TRINITY_DN17719_c1_g1_i1	2	0.63	FALSE	66.5	33	scaffold01811:26629-62448	scaffold_267	repeat overlap	Chimera
TRINITY_DN17740_c0_g2_i1	2	0	FALSE	14.8	85	scaffold_681	scaffold_520	real chimera	Chimera
TRINITY_DN1793_c0_g2_i1	2	0.47	FALSE	47.4	48.6	scaffold01246:69294-75513	scaffold00146	repeat overlap	Chimera
TRINITY_DN1796_c0_g1_i17	2	0.67	FALSE	26.5	61.8	scaffold05565:4912-28923	scaffold_76	repeat overlap	Chimera
TRINITY_DN1797_c0_g1_i1	2	0	FALSE	2.2	97.8	scaffold06516:1-19553	scaffold_41	real chimera	Chimera
TRINITY_DN1803_c0_g2_i2	2	0.3	FALSE	29.7	70	scaffold03540	scaffold_674	repeat overlap	Chimera
TRINITY_DN18050_c0_g1_i1	2	0.01	FALSE	68.4	31.5	scaffold_1024	scaffold04237	real chimera	Chimera
TRINITY_DN1808_c0_g1_i1	2	0.03	TRUE	2.6	96.7	scaffold01237	scaffold_687	SLTS	Chimera
TRINITY_DN18085_c0_g3_i1	2	0.54	FALSE	67.2	32.5	scaffold03111	scaffold02873	repeat overlap	Chimera
TRINITY_DN18115_c2_g1_i1	2	0.99	FALSE	20.6	78.6	scaffold04692:1-14593	scaffold00831	repeat overlap	Chimera
TRINITY_DN18127_c0_g1_i1	2	0.99	FALSE	82.6	17.3	scaffold00086	scaffold_993	repeat overlap	Chimera
TRINITY_DN18171_c0_g1_i1	2	1	FALSE	36.2	63.5	scaffold00252	scaffold02996:18222-56176	repeat overlap	Chimera
TRINITY_DN18208_c0_g2_i1	2	0.75	FALSE	9.1	90.7	scaffold04232	scaffold01051	repeat overlap	Chimera
TRINITY_DN18238_c0_g1_i3	2	0.8	FALSE	15.7	83.9	scaffold02463	scaffold_616	repeat overlap	Chimera
TRINITY_DN1828_c1_g1_i1	2	0	FALSE	96.1	3.8	scaffold_235	scaffold03671	real chimera	Chimera
TRINITY_DN18298_c0_g1_i2	2	0.34	FALSE	40.4	59.3	scaffold_860	scaffold_651	repeat overlap	Chimera
TRINITY_DN18298_c0_g2_i3	2	0.73	FALSE	47.3	45.3	scaffold_665	scaffold01165:1-90621	repeat overlap	Chimera
TRINITY_DN18520_c0_g1_i1	2	1	FALSE	14.8	84.9	scaffold02039:6315-29265	scaffold02978	repeat overlap	Chimera
TRINITY_DN18658_c1_g1_i1	2	0.75	FALSE	8.5	90.4	scaffold02357:38373-66741	scaffold_407	repeat overlap	Chimera
TRINITY_DN18727_c0_g2_i1	2	0.97	FALSE	86.2	13.4	scaffold_939	scaffold_868	repeat overlap	Chimera
TRINITY_DN1887_c0_g1_i1	2	0.03	TRUE	2.3	97.2	scaffold_236	scaffold00396	SLTS	Chimera
TRINITY_DN18896_c0_g2_i1	2	0.67	FALSE	9.9	89.7	scaffold_779	scaffold00061	repeat overlap	Chimera
TRINITY_DN18990_c0_g2_i1	2	0.97	FALSE	74.8	25	scaffold01874	scaffold_627	repeat overlap	Chimera
TRINITY_DN19127_c1_g1_i21	2	0.93	FALSE	86	13.8	scaffold01347	scaffold_555	repeat overlap	Chimera
TRINITY_DN1914_c0_g1_i1	2	0.46	FALSE	11.6	88.3	scaffold_667	scaffold_667	repeat overlap	Chimera
TRINITY_DN19303_c0_g1_i1	2	1	FALSE	26.7	72.9	scaffold06059:1-22023	scaffold_806	repeat overlap	Chimera
TRINITY_DN19306_c0_g1_i2	2	0.87	FALSE	5	94.9	scaffold06216	scaffold01744:17919-70875	repeat overlap	Chimera
TRINITY_DN19334_c0_g1_i2	2	0	FALSE	39.7	60.1	scaffold_841	scaffold_841	bad scaffolding	Chimera
TRINITY_DN19347_c0_g2_i1	2	0.96	FALSE	18.8	81	scaffold01313	scaffold02614	repeat overlap	Chimera
TRINITY_DN19441_c1_g3_i1	2	0.74	FALSE	27.1	72.5	scaffold05143	scaffold_722	repeat overlap	Chimera
TRINITY_DN19445_c0_g2_i1	2	0	FALSE	75.8	24	scaffold_78	scaffold_78	bad scaffolding	Chimera
TRINITY_DN19454_c0_g1_i1	2	0	FALSE	26.7	73.1	scaffold01015	scaffold_928	real chimera	Chimera
TRINITY_DN19474_c0_g1_i1	2	0	FALSE	80.6	19.1	scaffold06501	scaffold_558	real chimera	Chimera
TRINITY_DN19571_c1_g1_i2	2	0.93	FALSE	12.5	81.1	scaffold_534	scaffold00027	repeat overlap	Chimera
TRINITY_DN19579_c0_g1_i1	2	1	FALSE	54.4	44.9	scaffold00433	scaffold_1028	repeat overlap	Chimera
TRINITY_DN19676_c0_g2_i3	2	0.15	TRUE	1.4	98.2	scaffold_845	scaffold00237	repeat overlap	Chimera
TRINITY_DN1974_c0_g1_i1	2	0	FALSE	26.3	73.6	scaffold01767	scaffold_375	real chimera	Chimera
TRINITY_DN19763_c0_g2_i1	2	0.06	FALSE	8.2	86.8	scaffold_19	scaffold03119:29394-55039	real chimera	Chimera
TRINITY_DN19763_c1_g2_i1	2	0.94	FALSE	15.9	83.7	scaffold_23	scaffold00125	repeat overlap	Chimera
TRINITY_DN1977_c0_g1_i1	2	0	FALSE	3.7	89.2	scaffold03696:2109-47178	scaffold03696:2109-47178	backmapping to homologous region	Chimera
TRINITY_DN19789_c0_g1_i1	2	0.97	FALSE	18.8	80.7	scaffold03666	scaffold02614	repeat overlap	Chimera
TRINITY_DN19824_c0_g1_i1	2	0	FALSE	26.4	73.1	scaffold04464	scaffold00683:1-66410	real chimera	Chimera
TRINITY_DN19852_c0_g1_i1	2	0	FALSE	82.7	16.8	scaffold_274	scaffold_658	real chimera	Chimera
TRINITY_DN19856_c0_g1_i1	2	0.92	FALSE	58.1	41	scaffold_291	scaffold03449	repeat overlap	Chimera
TRINITY_DN1990_c0_g1_i1	2	0.07	TRUE	4	92.1	scaffold01237	scaffold02859	SLTS	Chimera
TRINITY_DN200_c0_g1_i1	2	0.33	FALSE	45.2	54.6	scaffold01064	scaffold_1027	repeat overlap	Chimera
TRINITY_DN2028_c0_g1_i1	2	0	FALSE	37.8	62	scaffold_225	scaffold_225	backmapping to homologous region	Chimera
TRINITY_DN20377_c0_g1_i1	2	0.95	FALSE	59.4	39.9	scaffold02345	scaffold03097:39136-55000	repeat overlap	Chimera
TRINITY_DN20462_c0_g1_i1	2	0.09	TRUE	3.6	95.5	scaffold_845	scaffold00368	SLTS	Chimera
TRINITY_DN20535_c0_g1_i2	2	0.06	FALSE	89.7	9.9	scaffold06042:6842-24576	scaffold01011	real chimera	Chimera
TRINITY_DN2061_c0_g1_i3	2	0	FALSE	37.1	62.9	scaffold03782	scaffold_543	real chimera	Chimera
TRINITY_DN207_c0_g1_i2	2	0.07	FALSE	93.1	6.7	scaffold_974	scaffold_974	backmapping to homologous region	Chimera
TRINITY_DN20782_c0_g1_i3	2	0	FALSE	4.5	95.3	scaffold_404	scaffold_533	real chimera	Chimera
TRINITY_DN2083_c0_g2_i1	2	0.04	FALSE	41.5	51.3	scaffold03371	scaffold_708	real chimera	Chimera
TRINITY_DN2095_c0_g1_i14	2	0	FALSE	25.5	74.4	scaffold02543	scaffold_924	real chimera	Chimera
TRINITY_DN20967_c0_g3_i2	2	0	FALSE	82.3	17.3	scaffold00266	scaffold02197:3514-69612	real chimera	Chimera
TRINITY_DN2102_c0_g1_i1	2	0.04	TRUE	1.3	98.4	scaffold01237	scaffold03658	SLTS	Chimera
TRINITY_DN2103_c0_g1_i2	2	0.01	FALSE	38.7	49.5	scaffold04079:10554-43826	scaffold03568	real chimera	Chimera
TRINITY_DN21041_c0_g2_i1	2	0.77	FALSE	7.9	91.8	scaffold00450	scaffold00051	repeat overlap	Chimera
TRINITY_DN21098_c0_g1_i1	2	0.82	FALSE	80.8	18.9	scaffold_487	scaffold02548	repeat overlap	Chimera
TRINITY_DN211_c0_g1_i51	2	0	FALSE	24.7	75.3	scaffold_95	scaffold01325:1-29334	real chimera	Chimera
TRINITY_DN21182_c0_g1_i1	2	0.58	FALSE	43.6	42.9	scaffold_41	scaffold_41	repeat overlap	Chimera
TRINITY_DN21471_c0_g2_i1	2	0.18	FALSE	49.5	50	scaffold_120	scaffold_120	repeat overlap	Chimera
TRINITY_DN2149_c0_g1_i1	2	0.01	TRUE	0.8	99	scaffold_958	scaffold_335	SLTS	Chimera
TRINITY_DN2149_c0_g2_i1	2	0.46	TRUE	2.2	97.3	scaffold01237	scaffold_18	repeat overlap	Chimera
TRINITY_DN2149_c0_g3_i1	2	0.03	TRUE	2.9	96.5	scaffold01237	scaffold05915	SLTS	Chimera
TRINITY_DN2149_c0_g4_i1	2	0.07	TRUE	2.6	96.8	scaffold01237	scaffold_547	SLTS	Chimera
TRINITY_DN2149_c0_g6_i1	2	0.03	TRUE	2.9	96.4	scaffold01237	scaffold_98	SLTS	Chimera
TRINITY_DN2153_c0_g1_i2	2	0.18	TRUE	81.8	16.3	scaffold_476	scaffold02226	repeat overlap	Chimera
TRINITY_DN2153_c0_g2_i1	2	0.03	TRUE	2.6	97	scaffold01237	scaffold03796:13583-29315	SLTS	Chimera
TRINITY_DN21550_c0_g1_i1	2	0.82	FALSE	9.3	89.8	scaffold01511	scaffold00968	repeat overlap	Chimera
TRINITY_DN21634_c0_g1_i1	2	0	FALSE	18.9	80.5	scaffold_250	scaffold01969	real chimera	Chimera
TRINITY_DN21642_c0_g2_i1	2	0.09	FALSE	14.6	84.9	scaffold_869	scaffold03908:1-6735	real chimera	Chimera
TRINITY_DN217_c0_g3_i1	2	0.02	FALSE	98.2	1.6	scaffold_719	scaffold_363	real chimera	Chimera
TRINITY_DN21878_c0_g1_i1	2	0.47	FALSE	70.5	21.4	scaffold01827	scaffold06578	repeat overlap	Chimera
TRINITY_DN21880_c0_g1_i1	2	0.83	FALSE	83.2	16.6	scaffold02409	scaffold_982	repeat overlap	Chimera
TRINITY_DN21888_c0_g1_i1	2	0	FALSE	11.5	88.2	scaffold00484	scaffold07516	real chimera	Chimera
TRINITY_DN21889_c0_g1_i3	2	0	FALSE	97.3	2.6	scaffold03219:18908-53039	scaffold00867:107438-114286	real chimera	Chimera
TRINITY_DN2194_c0_g1_i1	2	1	FALSE	4.2	95.5	scaffold00434	scaffold03030	repeat overlap	Chimera
TRINITY_DN2207_c0_g1_i8	2	0	FALSE	96.1	3.8	scaffold01312	scaffold04530:1-32369	real chimera	Chimera
TRINITY_DN22317_c0_g1_i1	2	0	FALSE	68.9	30.6	scaffold_16	scaffold_566	real chimera	Chimera
TRINITY_DN22360_c0_g2_i1	2	0	FALSE	76.4	23.1	scaffold_121	scaffold01697	real chimera	Chimera
TRINITY_DN22458_c0_g1_i1	2	0	FALSE	66.6	32.5	scaffold01335	scaffold03090:1-31147	real chimera	Chimera
TRINITY_DN2255_c0_g1_i4	2	0.97	FALSE	70.1	26.8	scaffold07085	scaffold05290:7818-31316	repeat overlap	Chimera
TRINITY_DN2259_c0_g1_i2	2	0.05	TRUE	2.2	97.3	scaffold_746	scaffold_295	SLTS	Chimera
TRINITY_DN2276_c0_g1_i1	2	0.01	TRUE	1.1	98.7	scaffold_236	scaffold_826	SLTS	Chimera
TRINITY_DN2280_c0_g1_i2	2	0.02	TRUE	1.1	98.1	scaffold01237	scaffold01386	SLTS	Chimera
TRINITY_DN2284_c0_g1_i1	2	0.21	TRUE	6.8	86.7	scaffold_993	scaffold01174	repeat overlap	Chimera
TRINITY_DN22989_c0_g1_i1	2	0.93	FALSE	3.4	96.5	scaffold00590	scaffold_324	repeat overlap	Chimera
TRINITY_DN2314_c0_g1_i1	2	0.14	TRUE	6.1	93.5	scaffold01237	scaffold02185	repeat overlap	Chimera
TRINITY_DN2316_c0_g1_i6	2	0.22	FALSE	7.5	88.8	scaffold00864	scaffold00146	repeat overlap	Chimera
TRINITY_DN23337_c0_g3_i1	2	0	FALSE	19.9	69.7	scaffold05910:3504-26392	scaffold00331	real chimera	Chimera
TRINITY_DN2334_c0_g1_i2	2	0.01	FALSE	66	33.9	scaffold_318	scaffold02697:1-20417	real chimera	Chimera
TRINITY_DN23342_c0_g1_i1	2	0.54	FALSE	76.9	22.7	scaffold00675	scaffold01517	repeat overlap	Chimera
TRINITY_DN23364_c0_g1_i1	2	0	FALSE	90.7	9	scaffold00265:1-89572	scaffold00265:1-89572	backmapping to homologous region	Chimera
TRINITY_DN23517_c0_g1_i1	2	0.82	FALSE	31.8	67.6	scaffold00180	scaffold_487	repeat overlap	Chimera
TRINITY_DN23531_c0_g1_i2	2	0.99	FALSE	88.9	9.5	scaffold04473	scaffold00100	repeat overlap	Chimera
TRINITY_DN2355_c0_g1_i3	2	0	FALSE	14.7	85.1	scaffold01862:1-16352	scaffold01613	real chimera	Chimera
TRINITY_DN2366_c1_g1_i1	2	0.79	FALSE	31.3	63	scaffold07237	scaffold02042:6009-55967	repeat overlap	Chimera
TRINITY_DN23713_c0_g1_i1	2	1	FALSE	7.6	92.1	scaffold04709:1-11833	scaffold03647	repeat overlap	Chimera
TRINITY_DN2381_c0_g1_i5	2	0	FALSE	73.2	26.4	scaffold04112	scaffold04112	backmapping to homologous region	Chimera
TRINITY_DN2386_c0_g2_i1	2	0	FALSE	16.9	81.9	scaffold_919	scaffold03045:11301-55670	real chimera	Chimera
TRINITY_DN23880_c0_g1_i1	2	0.81	FALSE	82.3	16.4	scaffold01058:57375-103122	scaffold_584	repeat overlap	Chimera
TRINITY_DN239_c0_g1_i10	2	0	FALSE	62.5	37.4	scaffold05103	scaffold05632	real chimera	Chimera
TRINITY_DN24007_c0_g1_i1	2	0.21	FALSE	25.1	74.1	scaffold02167	scaffold_545	repeat overlap	Chimera
TRINITY_DN24045_c1_g2_i1	2	0	FALSE	58.9	27.7	scaffold_636	scaffold02838	real chimera	Chimera
TRINITY_DN241_c0_g1_i3	2	0.05	FALSE	10.4	85.6	scaffold_815	scaffold_815	backmapping to homologous region	Chimera
TRINITY_DN24152_c3_g1_i2	2	1	FALSE	88.8	10.4	scaffold00022	scaffold00866	repeat overlap	Chimera
TRINITY_DN24198_c0_g1_i1	2	0.99	FALSE	94.8	5.1	scaffold00695	scaffold03799	repeat overlap	Chimera
TRINITY_DN24267_c0_g1_i1	2	0.03	FALSE	6	93.9	scaffold06380:1-13665	scaffold00572	real chimera	Chimera
TRINITY_DN244_c0_g1_i1	2	0.03	FALSE	70.2	29.7	scaffold_727	scaffold_431	real chimera	Chimera
TRINITY_DN2440_c0_g1_i3	2	0	FALSE	77.8	22.1	scaffold02128	scaffold_525	real chimera	Chimera
TRINITY_DN24411_c0_g1_i1	2	0.96	FALSE	86	9.2	scaffold_59	scaffold00446	repeat overlap	Chimera
TRINITY_DN245_c0_g1_i1	2	0.03	FALSE	49.1	50.7	scaffold06468:4840-16860	scaffold00186	real chimera	Chimera
TRINITY_DN24537_c0_g1_i1	2	0.92	FALSE	83.1	16.2	scaffold_396	scaffold_143	repeat overlap	Chimera
TRINITY_DN2455_c0_g3_i1	2	0	FALSE	22.7	77.2	scaffold03510:7637-24220	scaffold03091	real chimera	Chimera
TRINITY_DN2460_c0_g1_i3	2	0.03	FALSE	68.4	31.5	scaffold01647:6254-82599	scaffold01522	real chimera	Chimera
TRINITY_DN25205_c2_g1_i2	2	0.41	FALSE	11.4	88.4	scaffold_587	scaffold03899	repeat overlap	Chimera
TRINITY_DN25227_c0_g2_i1	2	0.04	TRUE	3.4	96.2	scaffold01237	scaffold_964	SLTS	Chimera
TRINITY_DN25345_c0_g2_i1	2	0.84	FALSE	63.7	35.5	scaffold00910	scaffold01167	repeat overlap	Chimera
TRINITY_DN2541_c0_g2_i3	2	0.28	FALSE	13.3	86.7	scaffold03314	scaffold01368	repeat overlap	Chimera
TRINITY_DN2549_c0_g1_i3	2	0.1	FALSE	96.1	3.7	scaffold02528	scaffold02163:16896-70169	repeat overlap	Chimera
TRINITY_DN2563_c0_g4_i1	2	0.79	FALSE	23.1	76	scaffold05429	scaffold02384	repeat overlap	Chimera
TRINITY_DN2570_c0_g1_i7	2	0	FALSE	27.5	60.3	scaffold_385	scaffold_385	bad scaffolding	Chimera
TRINITY_DN2571_c0_g1_i8	2	0.04	FALSE	89.6	9	scaffold00056	scaffold04560	real chimera	Chimera
TRINITY_DN2572_c0_g1_i1	2	0.04	FALSE	97.6	2.3	scaffold00453:87355-147294	scaffold01288	real chimera	Chimera
TRINITY_DN259_c0_g1_i2	2	0	FALSE	88.4	8.2	scaffold03111	scaffold03111	backmapping to homologous region	Chimera
TRINITY_DN2598_c0_g1_i1	2	0.03	TRUE	1.2	98.6	scaffold01237	scaffold01601	SLTS	Chimera
TRINITY_DN26141_c0_g1_i1	2	0.65	FALSE	91.9	7.9	scaffold_662	scaffold01049	repeat overlap	Chimera
TRINITY_DN264_c0_g1_i2	2	0.68	FALSE	61.9	37.9	scaffold01275	scaffold00590	repeat overlap	Chimera
TRINITY_DN2640_c0_g1_i1	2	0	FALSE	32.1	67.8	scaffold03175:13988-49800	scaffold00988	real chimera	Chimera
TRINITY_DN26410_c0_g3_i1	2	0	FALSE	84.2	15.3	scaffold00174	scaffold02485:11441-64307	real chimera	Chimera
TRINITY_DN26438_c0_g1_i1	2	0.93	FALSE	40.3	56.7	scaffold01539:32296-86312	scaffold02155	repeat overlap	Chimera
TRINITY_DN2646_c0_g1_i1	2	0.02	FALSE	77.4	22.5	scaffold03347:1-44978	scaffold03347:1-44978	backmapping to homologous region	Chimera
TRINITY_DN2659_c0_g3_i2	2	0	FALSE	88.5	10.7	scaffold_410	scaffold00963	real chimera	Chimera
TRINITY_DN26645_c0_g1_i1	2	0.92	FALSE	86.7	12.9	scaffold_504	scaffold01708:19429-80969	repeat overlap	Chimera
TRINITY_DN26677_c0_g2_i1	2	1	FALSE	18	81.4	scaffold03353:1-43718	scaffold00316	repeat overlap	Chimera
TRINITY_DN26684_c1_g1_i2	2	0.91	FALSE	82.9	10.5	scaffold02528	scaffold_449	repeat overlap	Chimera
TRINITY_DN26700_c0_g2_i1	2	0.23	FALSE	79.3	20.6	scaffold00786:11909-117488	scaffold03770:3279-46223	repeat overlap	Chimera
TRINITY_DN26700_c1_g1_i2	2	0.68	FALSE	35.7	64	scaffold_171	scaffold02978	repeat overlap	Chimera
TRINITY_DN26722_c0_g1_i1	2	0	FALSE	61.3	38.4	scaffold01804	scaffold_528	real chimera	Chimera
TRINITY_DN2673_c1_g1_i1	2	0	FALSE	94.1	5.7	scaffold00635	scaffold01288	real chimera	Chimera
TRINITY_DN26745_c0_g1_i2	2	0.92	FALSE	76.6	22.8	scaffold00850:1-41309	scaffold00127	repeat overlap	Chimera
TRINITY_DN26780_c0_g1_i2	2	0	FALSE	93.5	6.4	scaffold_876	scaffold_876	bad scaffolding	Chimera
TRINITY_DN2679_c0_g1_i4	2	0	FALSE	52	47.8	scaffold03105	scaffold03105	backmapping to homologous region	Chimera
TRINITY_DN26828_c0_g2_i1	2	0	FALSE	10.3	89.1	scaffold03556:5311-48873	scaffold01871	real chimera	Chimera
TRINITY_DN2693_c0_g1_i2	2	0.03	TRUE	2.8	96.6	scaffold01237	scaffold05867	SLTS	Chimera
TRINITY_DN26958_c0_g1_i1	2	0.51	FALSE	95.5	4.3	scaffold03246:34366-42412	scaffold02624	repeat overlap	Chimera
TRINITY_DN2697_c0_g1_i1	2	0.02	TRUE	1.1	98.7	scaffold_746	scaffold_544	SLTS	Chimera
TRINITY_DN2706_c1_g2_i1	2	0	FALSE	16.2	83.6	scaffold00044	scaffold01738	real chimera	Chimera
TRINITY_DN2728_c0_g1_i2	2	0.01	FALSE	21.4	78.6	scaffold01751	scaffold01751	bad scaffolding	Chimera
TRINITY_DN273_c0_g1_i10	2	0.02	FALSE	93.4	6.2	scaffold03158:4785-54042	scaffold03158:4785-54042	backmapping to homologous region	Chimera
TRINITY_DN2746_c0_g1_i1	2	0.02	TRUE	19.3	78.7	scaffold02287:1-43838	scaffold00010	SLTS	Chimera
TRINITY_DN27465_c2_g1_i1	2	0.62	FALSE	55.1	44.1	scaffold00643	scaffold_838	repeat overlap	Chimera
TRINITY_DN2749_c0_g1_i3	2	0.51	FALSE	32.8	59.3	scaffold07237	scaffold01462:55089-59574	repeat overlap	Chimera
TRINITY_DN27606_c0_g1_i1	2	0.87	FALSE	17.9	74.7	scaffold_962	scaffold_758	repeat overlap	Chimera
TRINITY_DN2766_c0_g1_i2	2	0.02	TRUE	1.3	98.3	scaffold01237	scaffold_136	SLTS	Chimera
TRINITY_DN27691_c0_g1_i1	2	0.68	FALSE	6.7	92.8	scaffold01195	scaffold_931	repeat overlap	Chimera
TRINITY_DN2771_c2_g1_i1	2	0.95	FALSE	86.9	12	scaffold03475:1-31123	scaffold04186	repeat overlap	Chimera
TRINITY_DN27805_c0_g1_i1	2	0	FALSE	91.4	8.3	scaffold_873	scaffold_873	backmapping to homologous region	Chimera
TRINITY_DN27917_c0_g1_i1	2	0.99	FALSE	10.8	88	scaffold04519:3441-10740	scaffold03846	repeat overlap	Chimera
TRINITY_DN2823_c0_g1_i1	2	0	FALSE	43.5	56.4	scaffold01647:6254-82599	scaffold02026:1-27487	real chimera	Chimera
TRINITY_DN2833_c0_g1_i1	2	0	FALSE	15.5	84.4	scaffold05337:1-16721	scaffold_655	real chimera	Chimera
TRINITY_DN2848_c0_g3_i1	2	0.03	TRUE	2.6	97.2	scaffold01237	scaffold04055:1-21285	SLTS	Chimera
TRINITY_DN2861_c0_g1_i2	2	0	FALSE	72.3	27.2	scaffold02273:24781-68491	scaffold02273:24781-68491	backmapping to homologous region	Chimera
TRINITY_DN28636_c0_g1_i1	2	0.97	FALSE	85.4	14.1	scaffold01237	scaffold_111	repeat overlap	Chimera
TRINITY_DN2875_c1_g1_i4	2	0	FALSE	43.4	54.2	scaffold_98	scaffold_663	real chimera	Chimera
TRINITY_DN2886_c0_g1_i5	2	0	FALSE	35.5	64.4	scaffold00683:1-66410	scaffold00683:67106-125744	real chimera	Chimera
TRINITY_DN28937_c0_g1_i1	2	0	FALSE	23.7	72.8	scaffold01877	scaffold06367	real chimera	Chimera
TRINITY_DN28988_c0_g1_i1	2	0.09	TRUE	3.5	95.9	scaffold01237	scaffold02714	SLTS	Chimera
TRINITY_DN29081_c0_g1_i1	2	0.94	FALSE	33.7	65.9	scaffold00476	scaffold06865:2146-16951	repeat overlap	Chimera
TRINITY_DN2909_c1_g3_i1	2	0.47	FALSE	12	81.3	scaffold00416:1-62622	scaffold03704	repeat overlap	Chimera
TRINITY_DN29201_c0_g1_i1	2	0.98	FALSE	88.9	10.5	scaffold05868:15365-26019	scaffold01049	repeat overlap	Chimera
TRINITY_DN29443_c0_g1_i1	2	0.95	FALSE	11.2	88.3	scaffold02183:38478-69882	scaffold_860	repeat overlap	Chimera
TRINITY_DN29614_c0_g1_i1	2	0.97	FALSE	11.9	87.7	scaffold01700:13823-81189	scaffold00918	repeat overlap	Chimera
TRINITY_DN29652_c0_g1_i1	2	0	FALSE	15.2	84.7	scaffold04525:11814-33018	scaffold01735:1-76950	real chimera	Chimera
TRINITY_DN2969_c0_g1_i3	2	0.01	FALSE	79.1	20.4	scaffold_124	scaffold02707	real chimera	Chimera
TRINITY_DN29735_c0_g1_i1	2	0	FALSE	4	95.9	scaffold03176	scaffold03330:11845-51578	real chimera	Chimera
TRINITY_DN2986_c0_g1_i1	2	0	FALSE	92.2	7.7	scaffold01058:7759-56272	scaffold00590	real chimera	Chimera
TRINITY_DN29878_c0_g1_i1	2	0.17	FALSE	40.3	56.2	scaffold00434	scaffold05570	repeat overlap	Chimera
TRINITY_DN3004_c0_g1_i1	2	0	FALSE	84.6	14.9	scaffold00814	scaffold_460	real chimera	Chimera
TRINITY_DN3007_c0_g1_i3	2	0.03	TRUE	1.4	97.3	scaffold_746	scaffold_852	SLTS	Chimera
TRINITY_DN3055_c0_g1_i1	2	0.08	FALSE	93.2	6.5	scaffold_636	scaffold06507	real chimera	Chimera
TRINITY_DN30573_c0_g1_i1	2	0	FALSE	9	90.7	scaffold04012	scaffold06384:8092-20170	real chimera	Chimera
TRINITY_DN30611_c0_g1_i1	2	0	FALSE	16	83.7	scaffold07061:1-12008	scaffold_826	real chimera	Chimera
TRINITY_DN3077_c3_g1_i1	2	0.04	FALSE	69.5	30.4	scaffold01874	scaffold05363	real chimera	Chimera
TRINITY_DN31291_c0_g1_i1	2	0.92	FALSE	81.3	18.1	scaffold_106	scaffold03213	repeat overlap	Chimera
TRINITY_DN314_c1_g1_i3	2	0.06	TRUE	29	69.9	scaffold04376	scaffold_158	SLTS	Chimera
TRINITY_DN314_c1_g2_i1	2	0.08	TRUE	4.6	91.9	scaffold01237	scaffold01082	SLTS	Chimera
TRINITY_DN3146_c0_g1_i10	2	0	FALSE	72.1	27.8	scaffold00585	scaffold00585	backmapping to homologous region	Chimera
TRINITY_DN3171_c0_g1_i2	2	0.03	TRUE	1.2	98.7	scaffold_746	scaffold00435	SLTS	Chimera
TRINITY_DN3192_c1_g1_i2	2	0	FALSE	79.6	20	scaffold00296	scaffold03555:1-43854	real chimera	Chimera
TRINITY_DN32245_c0_g1_i1	2	0.77	FALSE	8	90.7	scaffold01069	scaffold03940	repeat overlap	Chimera
TRINITY_DN3235_c1_g1_i6	2	0.9	FALSE	92.2	7.5	scaffold_147	scaffold00170	repeat overlap	Chimera
TRINITY_DN3264_c0_g1_i3	2	0	FALSE	97.4	2.5	scaffold03696:2109-47178	scaffold03671	real chimera	Chimera
TRINITY_DN3276_c0_g1_i1	2	0.04	TRUE	1.1	98.7	scaffold01237	scaffold01565	SLTS	Chimera
TRINITY_DN3290_c0_g1_i1	2	0.07	FALSE	65.8	34	scaffold_95	scaffold_95	bad scaffolding	Chimera
TRINITY_DN3298_c0_g1_i4	2	0	FALSE	21.3	77.8	scaffold06061:956-24369	scaffold05048	real chimera	Chimera
TRINITY_DN3315_c0_g1_i1	2	0.09	FALSE	21.6	78.3	scaffold01734	scaffold03712:1-35216	real chimera	Chimera
TRINITY_DN33172_c0_g1_i1	2	0.65	FALSE	33.6	65.6	scaffold03766:3921-46270	scaffold_616	repeat overlap	Chimera
TRINITY_DN3343_c0_g1_i15	2	0.06	FALSE	61.8	38	scaffold05119	scaffold06543:5062-19959	real chimera	Chimera
TRINITY_DN3351_c0_g1_i2	2	0.25	FALSE	82.8	12.8	scaffold05253	scaffold00506	repeat overlap	Chimera
TRINITY_DN33548_c0_g1_i3	2	0.02	FALSE	10.8	78.7	scaffold05921:14899-20101	scaffold_622	real chimera	Chimera
TRINITY_DN3361_c0_g1_i1	2	0.13	FALSE	12.2	87.6	scaffold01064	scaffold01064	repeat overlap	Chimera
TRINITY_DN33649_c0_g1_i1	2	0.97	FALSE	89.9	9.9	scaffold_5	scaffold00011	repeat overlap	Chimera
TRINITY_DN3370_c0_g1_i1	2	0	FALSE	25.3	74.6	scaffold01176:1-46571	scaffold_455	real chimera	Chimera
TRINITY_DN33711_c0_g1_i1	2	0	FALSE	33.1	66.5	scaffold06610:1654-19330	scaffold00169	real chimera	Chimera
TRINITY_DN33798_c0_g1_i1	2	0	FALSE	28.5	71.3	scaffold_171	scaffold00785	real chimera	Chimera
TRINITY_DN3382_c0_g1_i1	2	0	FALSE	46.6	51.4	scaffold06680	scaffold04392	real chimera	Chimera
TRINITY_DN33825_c0_g1_i1	2	0	FALSE	59.1	40.4	scaffold00396	scaffold00933	real chimera	Chimera
TRINITY_DN33834_c0_g1_i1	2	0	FALSE	71.5	27.5	scaffold_253	scaffold_393	real chimera	Chimera
TRINITY_DN3389_c1_g1_i1	2	0	FALSE	25.1	74	scaffold00957:17144-107729	scaffold03396	real chimera	Chimera
TRINITY_DN3392_c0_g3_i1	2	0	FALSE	17.8	76.1	scaffold01136	scaffold_463	real chimera	Chimera
TRINITY_DN3406_c0_g1_i5	2	0.02	TRUE	2	97.5	scaffold_958	scaffold_593	SLTS	Chimera
TRINITY_DN34108_c0_g1_i1	2	0.04	TRUE	3.4	96	scaffold01237	scaffold_969	SLTS	Chimera
TRINITY_DN3459_c0_g1_i3	2	0	FALSE	7.6	92.4	scaffold01703:15300-81912	scaffold01703:15300-81912	backmapping to homologous region	Chimera
TRINITY_DN347_c0_g1_i11	2	0.02	FALSE	80.3	19.6	scaffold03151	scaffold03151	backmapping to homologous region	Chimera
TRINITY_DN3482_c0_g1_i13	2	0.01	FALSE	69.4	29.1	scaffold03734	scaffold04178	real chimera	Chimera
TRINITY_DN34834_c0_g1_i1	2	0.04	TRUE	1.9	97.9	scaffold01237	scaffold01751	SLTS	Chimera
TRINITY_DN34884_c0_g1_i1	2	0	FALSE	83.3	15.2	scaffold01335	scaffold03090:47854-53134	real chimera	Chimera
TRINITY_DN34940_c0_g1_i1	2	0.79	FALSE	14.3	83.4	scaffold01658:22622-83174	scaffold02290	repeat overlap	Chimera
TRINITY_DN35074_c0_g1_i1	2	0.16	FALSE	70.6	28.6	scaffold00776	scaffold02637	repeat overlap	Chimera
TRINITY_DN3515_c0_g1_i2	2	0.04	FALSE	98.6	1.3	scaffold_308	scaffold00015	real chimera	Chimera
TRINITY_DN352_c0_g1_i5	2	0.01	TRUE	94.7	4.3	scaffold04289	scaffold_664	SLTS	Chimera
TRINITY_DN35307_c0_g1_i1	2	0.04	FALSE	20.9	78.6	scaffold_704	scaffold_319	real chimera	Chimera
TRINITY_DN35689_c0_g1_i1	2	0.84	FALSE	62.8	36.4	scaffold_224	scaffold00367	repeat overlap	Chimera
TRINITY_DN359_c3_g1_i1	2	0.98	FALSE	26.2	72.9	scaffold01370	scaffold_876	repeat overlap	Chimera
TRINITY_DN36189_c0_g1_i1	2	0.99	FALSE	19.9	79.5	scaffold01206	scaffold01391	repeat overlap	Chimera
TRINITY_DN362_c0_g1_i6	2	0.02	FALSE	16.8	83.1	scaffold02491:5304-64310	scaffold02491:5304-64310	backmapping to homologous region	Chimera
TRINITY_DN3675_c0_g1_i1	2	0.04	TRUE	1.8	98	scaffold_958	scaffold00554	SLTS	Chimera
TRINITY_DN3728_c0_g1_i1	2	0.06	FALSE	82.6	15	scaffold_665	scaffold_665	backmapping to homologous region	Chimera
TRINITY_DN3750_c0_g2_i1	2	0.04	FALSE	72.5	27.4	scaffold04333	scaffold04333	backmapping to homologous region	Chimera
TRINITY_DN3758_c0_g1_i1	2	0	FALSE	3.4	96.5	scaffold00249	scaffold_1028	real chimera	Chimera
TRINITY_DN37781_c0_g1_i1	2	0.98	FALSE	82	17.1	scaffold00727	scaffold01218	repeat overlap	Chimera
TRINITY_DN378_c0_g1_i10	2	0.15	TRUE	2.4	97.4	scaffold01237	scaffold00554	repeat overlap	Chimera
TRINITY_DN3780_c0_g1_i1	2	0.02	FALSE	95.4	4.4	scaffold07284	scaffold02192	real chimera	Chimera
TRINITY_DN3795_c0_g3_i1	2	0.04	FALSE	12.8	87	scaffold06699:4133-18411	scaffold01734	real chimera	Chimera
TRINITY_DN38092_c0_g1_i1	2	0	FALSE	70.4	28.2	scaffold_575	scaffold02881	real chimera	Chimera
TRINITY_DN3814_c0_g1_i1	2	0	FALSE	10.3	89.7	scaffold06382:8163-21606	scaffold01098:1139-102051	real chimera	Chimera
TRINITY_DN38159_c0_g1_i1	2	0	FALSE	59.6	40.2	scaffold03138:1-50180	scaffold05394:7672-27260	real chimera	Chimera
TRINITY_DN38229_c0_g1_i1	2	0.04	FALSE	41.8	52.6	scaffold00694	scaffold_1012	real chimera	Chimera
TRINITY_DN38243_c0_g1_i5	2	1	FALSE	95.8	4	scaffold01114:69026-94164	scaffold04822:11806-25900	repeat overlap	Chimera
TRINITY_DN384_c0_g1_i7	2	0.05	TRUE	2.4	96.7	scaffold01237	scaffold02122	SLTS	Chimera
TRINITY_DN38472_c0_g1_i1	2	0	FALSE	2.7	97.1	scaffold03025	scaffold01739	real chimera	Chimera
TRINITY_DN38490_c0_g1_i2	2	0	FALSE	87.5	12.3	scaffold02902:22172-57797	scaffold02016	real chimera	Chimera
TRINITY_DN3865_c0_g1_i4	2	0.01	FALSE	86.3	13.6	scaffold00573	scaffold07019	real chimera	Chimera
TRINITY_DN3869_c0_g1_i9	2	0.86	FALSE	19.7	80.2	scaffold_682	scaffold00082	repeat overlap	Chimera
TRINITY_DN38711_c0_g1_i1	2	0	FALSE	56.3	43.5	scaffold_308	scaffold_308	backmapping to homologous region	Chimera
TRINITY_DN3899_c0_g1_i2	2	0.03	TRUE	1.7	97.3	scaffold_164	scaffold04594:6298-37871	SLTS	Chimera
TRINITY_DN3931_c0_g2_i1	2	0.02	FALSE	91.1	8.4	scaffold04348	scaffold_915	real chimera	Chimera
TRINITY_DN39448_c0_g1_i1	2	0	FALSE	58.1	41.8	scaffold04482	scaffold04482	backmapping to homologous region	Chimera
TRINITY_DN3947_c0_g1_i1	2	0.07	TRUE	1.8	96.5	scaffold01237	scaffold03896:27591-44987	SLTS	Chimera
TRINITY_DN3949_c0_g1_i1	2	0.06	FALSE	73.6	26.2	scaffold_424	scaffold_424	bad scaffolding	Chimera
TRINITY_DN3955_c0_g1_i1	2	0.01	FALSE	3.1	94.7	scaffold05345:14609-31363	scaffold05345:14609-31363	backmapping to homologous region	Chimera
TRINITY_DN3956_c0_g1_i7	2	0.01	TRUE	1.3	98.4	scaffold01237	scaffold_262	SLTS	Chimera
TRINITY_DN39651_c0_g1_i1	2	0.22	FALSE	13.3	84.4	scaffold01236	scaffold04828	repeat overlap	Chimera
TRINITY_DN39713_c0_g1_i1	2	0	FALSE	17.2	82.6	scaffold_278	scaffold00513:9184-141596	real chimera	Chimera
TRINITY_DN40148_c0_g1_i1	2	0.07	TRUE	4.3	95.4	scaffold_746	scaffold_262	SLTS	Chimera
TRINITY_DN40285_c0_g1_i1	2	0	FALSE	19.8	79.8	scaffold00249	scaffold_1028	real chimera	Chimera
TRINITY_DN4039_c0_g1_i1	2	0.31	FALSE	95.4	4.5	scaffold01406	scaffold01550:4635-85880	repeat overlap	Chimera
TRINITY_DN40475_c0_g1_i1	2	0	FALSE	9.7	88.1	scaffold_257	scaffold_716	real chimera	Chimera
TRINITY_DN40550_c0_g1_i1	2	1	FALSE	96.5	3.2	scaffold00173	scaffold_783	repeat overlap	Chimera
TRINITY_DN40674_c0_g1_i1	2	0.18	FALSE	91.7	8	scaffold00218	scaffold01169	repeat overlap	Chimera
TRINITY_DN4087_c1_g2_i1	2	0.22	FALSE	96.4	3.5	scaffold01318	scaffold00680	repeat overlap	Chimera
TRINITY_DN41_c3_g1_i1	2	0.09	FALSE	76.6	20.2	scaffold01024:58671-104869	scaffold07418:681-9743	real chimera	Chimera
TRINITY_DN4134_c0_g1_i1	2	0.02	TRUE	2	97.5	scaffold01237	scaffold01070	SLTS	Chimera
TRINITY_DN4135_c0_g2_i2	2	0.02	TRUE	1.3	97.1	scaffold_845	scaffold00476	SLTS	Chimera
TRINITY_DN41397_c0_g1_i1	2	0.76	FALSE	15.1	84.1	scaffold01051	scaffold_415	repeat overlap	Chimera
TRINITY_DN4157_c0_g1_i7	2	0.99	FALSE	11.4	88.5	scaffold_150	scaffold_22	repeat overlap	Chimera
TRINITY_DN4176_c0_g1_i2	2	0.03	FALSE	59.1	40.8	scaffold00867:107438-114286	scaffold00330	real chimera	Chimera
TRINITY_DN4228_c0_g1_i1	2	0	FALSE	82.2	17.6	scaffold01585	scaffold01585	backmapping to homologous region	Chimera
TRINITY_DN4233_c0_g1_i1	2	0	FALSE	63.6	36.2	scaffold01311	scaffold05102:12215-33248	real chimera	Chimera
TRINITY_DN42662_c0_g1_i1	2	0.99	FALSE	9.7	90	scaffold01051	scaffold04354:1-8460	repeat overlap	Chimera
TRINITY_DN42721_c0_g1_i1	2	0.11	TRUE	10.2	83.7	scaffold01237	scaffold00051	repeat overlap	Chimera
TRINITY_DN42735_c0_g1_i1	2	0	FALSE	38.3	61.4	scaffold01735:1-76950	scaffold04525:11814-33018	real chimera	Chimera
TRINITY_DN42781_c0_g1_i1	2	0.04	FALSE	3.6	96.2	scaffold05014	scaffold07431:1-9416	real chimera	Chimera
TRINITY_DN42807_c0_g1_i1	2	0.75	FALSE	23	75.8	scaffold_63	scaffold_323	repeat overlap	Chimera
TRINITY_DN4283_c0_g2_i2	2	0	FALSE	76.3	23.4	scaffold00035	scaffold01284:8482-95034	real chimera	Chimera
TRINITY_DN4299_c0_g1_i1	2	0.04	FALSE	15.6	79.4	scaffold06076:14241-24331	scaffold02601	real chimera	Chimera
TRINITY_DN43027_c0_g1_i1	2	0.05	FALSE	34.6	65.2	scaffold_676	scaffold_1008	real chimera	Chimera
TRINITY_DN43176_c0_g1_i1	2	0	FALSE	13.8	85.8	scaffold04079:1-9827	scaffold02630	real chimera	Chimera
TRINITY_DN4324_c0_g1_i1	2	0.02	FALSE	83.4	14.6	scaffold_862	scaffold_862	backmapping to homologous region	Chimera
TRINITY_DN43273_c0_g1_i1	2	0	FALSE	58.7	41	scaffold_832	scaffold00153	real chimera	Chimera
TRINITY_DN4336_c0_g1_i3	2	0.02	FALSE	3.2	96.7	scaffold05382:1-17445	scaffold_240	real chimera	Chimera
TRINITY_DN43489_c0_g1_i1	2	0	FALSE	63.8	36.1	scaffold_1002	scaffold_650	real chimera	Chimera
TRINITY_DN4368_c0_g1_i1	2	0.05	FALSE	87.5	12.2	scaffold01595	scaffold03669	real chimera	Chimera
TRINITY_DN43721_c0_g1_i1	2	0.99	FALSE	10.2	89.5	scaffold_823	scaffold01548	repeat overlap	Chimera
TRINITY_DN4375_c0_g1_i1	2	0	FALSE	10.8	80.4	scaffold00427	scaffold_761	real chimera	Chimera
TRINITY_DN4387_c0_g2_i1	2	0.03	FALSE	9.2	90.7	scaffold00027	scaffold01955:55515-75420	real chimera	Chimera
TRINITY_DN4421_c0_g1_i1	2	0.03	TRUE	2.5	97.1	scaffold01237	scaffold_512	SLTS	Chimera
TRINITY_DN4449_c0_g1_i1	2	0.03	TRUE	3	96.3	scaffold01237	scaffold_244	SLTS	Chimera
TRINITY_DN4471_c0_g1_i3	2	0.06	TRUE	1.4	97.2	scaffold_164	scaffold_324	SLTS	Chimera
TRINITY_DN44835_c0_g1_i1	2	0	FALSE	40.4	59.4	scaffold_518	scaffold_518	bad scaffolding	Chimera
TRINITY_DN4491_c0_g1_i4	2	0	FALSE	19.3	80.6	scaffold01300	scaffold01426:25428-89504	real chimera	Chimera
TRINITY_DN4494_c0_g1_i1	2	0.24	FALSE	97.5	2.4	scaffold03317	scaffold01306	repeat overlap	Chimera
TRINITY_DN44989_c0_g1_i1	2	0.08	FALSE	67.2	32.4	scaffold_723	scaffold_811	real chimera	Chimera
TRINITY_DN4521_c0_g1_i2	2	0.03	FALSE	4.2	92.5	scaffold_705	scaffold00492	real chimera	Chimera
TRINITY_DN4539_c0_g1_i1	2	0.05	TRUE	1.6	98.2	scaffold01237	scaffold00262	SLTS	Chimera
TRINITY_DN45408_c0_g1_i1	2	1	FALSE	16.5	83	scaffold02889:14369-57445	scaffold01281	repeat overlap	Chimera
TRINITY_DN4549_c0_g1_i4	2	0.09	FALSE	40	59.9	scaffold_79	scaffold_260	real chimera	Chimera
TRINITY_DN4562_c0_g1_i1	2	0.04	FALSE	97.5	2.4	scaffold05993:6577-23592	scaffold02199	real chimera	Chimera
TRINITY_DN4572_c0_g1_i3	2	0.03	TRUE	1.5	98.4	scaffold01237	scaffold_570	SLTS	Chimera
TRINITY_DN4592_c1_g1_i2	2	0.02	FALSE	9.8	90.1	scaffold03567:1-14421	scaffold02544	real chimera	Chimera
TRINITY_DN4594_c0_g1_i5	2	0.59	FALSE	89.1	10.7	scaffold_190	scaffold00301	repeat overlap	Chimera
TRINITY_DN460_c0_g1_i16	2	0.98	FALSE	94.5	3.9	scaffold00324:1-104657	scaffold00129	repeat overlap	Chimera
TRINITY_DN460_c0_g2_i3	2	0.78	FALSE	83.2	16.4	scaffold00370:101068-157741	scaffold04649	repeat overlap	Chimera
TRINITY_DN461_c1_g2_i1	2	0.07	TRUE	1.2	98.6	scaffold_291	scaffold00614	SLTS	Chimera
TRINITY_DN46375_c0_g1_i2	2	0	FALSE	81.8	17.6	scaffold06865:2146-16951	scaffold00311:1-140497	real chimera	Chimera
TRINITY_DN4642_c0_g1_i1	2	0.01	TRUE	0.6	99.3	scaffold01237	scaffold03755	SLTS	Chimera
TRINITY_DN46450_c0_g1_i1	2	0.99	FALSE	79.6	19.7	scaffold_247	scaffold01748	repeat overlap	Chimera
TRINITY_DN4658_c0_g1_i4	2	0.03	TRUE	1	98.3	scaffold01237	scaffold02164	SLTS	Chimera
TRINITY_DN4658_c0_g2_i1	2	0.07	TRUE	6.8	91.9	scaffold01237	scaffold01108	SLTS	Chimera
TRINITY_DN4704_c0_g4_i1	2	0.57	FALSE	25.2	74.6	scaffold00965:1-41220	scaffold00348	repeat overlap	Chimera
TRINITY_DN4726_c0_g1_i1	2	0.04	TRUE	1.5	98.3	scaffold01237	scaffold03766:3921-46270	SLTS	Chimera
TRINITY_DN4730_c0_g1_i1	2	0.02	FALSE	83.9	16	scaffold00514:1-98872	scaffold06168:902-13443	real chimera	Chimera
TRINITY_DN47371_c0_g1_i1	2	0	FALSE	58.1	41.6	scaffold00580	scaffold06588:1-4558	real chimera	Chimera
TRINITY_DN47386_c0_g1_i1	2	0.07	FALSE	34.1	65.6	scaffold_124	scaffold04251	real chimera	Chimera
TRINITY_DN47472_c0_g1_i1	2	0.02	FALSE	65.3	34.6	scaffold00313	scaffold05022	real chimera	Chimera
TRINITY_DN47529_c0_g1_i2	2	0.04	FALSE	44.3	55.6	scaffold00316	scaffold03723:23749-46842	real chimera	Chimera
TRINITY_DN47671_c0_g1_i1	2	0.05	TRUE	40.3	55.3	scaffold00691:1-94749	scaffold00505	SLTS	Chimera
TRINITY_DN4775_c0_g1_i1	2	0.04	FALSE	95	4.8	scaffold_476	scaffold01288	real chimera	Chimera
TRINITY_DN47890_c0_g1_i1	2	0	FALSE	73.5	26.3	scaffold03138:1-50180	scaffold05394:7672-27260	real chimera	Chimera
TRINITY_DN4791_c0_g1_i13	2	0.94	FALSE	15.1	84.3	scaffold_26	scaffold00297:1-106833	repeat overlap	Chimera
TRINITY_DN47922_c0_g1_i1	2	0	FALSE	51.3	48.4	scaffold04570:13091-21280	scaffold00247	real chimera	Chimera
TRINITY_DN4800_c0_g1_i1	2	0.04	FALSE	81.9	14.3	scaffold00081	scaffold00081	backmapping to homologous region	Chimera
TRINITY_DN48343_c0_g1_i3	2	0	FALSE	29.7	70.1	scaffold_674	scaffold02868:24139-57771	real chimera	Chimera
TRINITY_DN4846_c0_g1_i1	2	0.02	TRUE	2.3	97.3	scaffold00022	scaffold_878	SLTS	Chimera
TRINITY_DN48464_c0_g1_i1	2	0.03	FALSE	67	32.9	scaffold01806	scaffold07225:6579-13438	real chimera	Chimera
TRINITY_DN4851_c0_g1_i1	2	0	FALSE	9.7	90.1	scaffold04985:20268-31569	scaffold00850:1-41309	real chimera	Chimera
TRINITY_DN48775_c0_g1_i1	2	0.91	FALSE	25.6	73.5	scaffold02634	scaffold01266	repeat overlap	Chimera
TRINITY_DN48777_c0_g1_i1	2	0.04	TRUE	4.2	95	scaffold01237	scaffold_151	SLTS	Chimera
TRINITY_DN4883_c0_g1_i10	2	0	FALSE	25.9	74	scaffold01431	scaffold04426:9053-37968	real chimera	Chimera
TRINITY_DN48865_c0_g1_i1	2	0	FALSE	8.5	91.3	scaffold05961:1-19271	scaffold01248	real chimera	Chimera
TRINITY_DN489_c0_g1_i7	2	0.37	FALSE	37.5	55.7	scaffold_242	scaffold00166	repeat overlap	Chimera
TRINITY_DN4894_c0_g1_i4	2	0.15	FALSE	49.5	50.4	scaffold01141:1-22527	scaffold01141:24389-100113	repeat overlap	Chimera
TRINITY_DN49_c0_g1_i2	2	0	FALSE	5	94.9	scaffold02111	scaffold07250:1-6432	real chimera	Chimera
TRINITY_DN4908_c0_g1_i1	2	0.02	FALSE	95.9	3.9	scaffold00315	scaffold00959	real chimera	Chimera
TRINITY_DN49199_c0_g1_i2	2	0	FALSE	93.6	6.2	scaffold01966	scaffold_487	real chimera	Chimera
TRINITY_DN4929_c0_g1_i1	2	0.05	TRUE	2	97.6	scaffold01237	scaffold04900	SLTS	Chimera
TRINITY_DN49464_c0_g1_i1	2	0	FALSE	34.7	64.8	scaffold03573	scaffold_443	real chimera	Chimera
TRINITY_DN49479_c0_g1_i1	2	0.85	FALSE	57.8	41.8	scaffold03696:2109-47178	scaffold05082	repeat overlap	Chimera
TRINITY_DN49535_c0_g1_i1	2	0.67	FALSE	55.2	44	scaffold02528	scaffold00765	repeat overlap	Chimera
TRINITY_DN4993_c0_g1_i1	2	0.02	TRUE	1.7	97.9	scaffold_528	scaffold_794	SLTS	Chimera
TRINITY_DN4995_c0_g1_i1	2	0.04	TRUE	2.4	95.1	scaffold_746	scaffold_761	SLTS	Chimera
TRINITY_DN4995_c0_g2_i1	2	0.04	TRUE	3.3	94.6	scaffold00022	scaffold_761	SLTS	Chimera
TRINITY_DN49969_c0_g1_i1	2	0.99	FALSE	51.9	46	scaffold04331	scaffold00555	repeat overlap	Chimera
TRINITY_DN50039_c0_g1_i1	2	0.19	FALSE	18.2	81	scaffold01075	scaffold01466	repeat overlap	Chimera
TRINITY_DN5029_c0_g2_i4	2	0	FALSE	13.3	86.6	scaffold01872:57389-76626	scaffold_327	real chimera	Chimera
TRINITY_DN503_c0_g1_i2	2	0.02	TRUE	1.9	97.6	scaffold01237	scaffold06544	SLTS	Chimera
TRINITY_DN5059_c1_g1_i4	2	0.85	FALSE	30.1	69.6	scaffold00045:28370-281356	scaffold02851	repeat overlap	Chimera
TRINITY_DN5061_c0_g1_i4	2	0.95	FALSE	21.4	78.2	scaffold_11	scaffold04278:1-33678	repeat overlap	Chimera
TRINITY_DN5130_c0_g1_i1	2	0.98	FALSE	86	13.8	scaffold04822:11806-25900	scaffold00655	repeat overlap	Chimera
TRINITY_DN5133_c0_g1_i4	2	0.52	FALSE	66.4	25.7	scaffold00851	scaffold_262	repeat overlap	Chimera
TRINITY_DN5139_c0_g1_i1	2	0.12	FALSE	88.1	11.5	scaffold03544	scaffold01001:21187-106901	repeat overlap	Chimera
TRINITY_DN5148_c0_g1_i1	2	0.06	FALSE	93.7	6.2	scaffold02296:1-60746	scaffold01075	real chimera	Chimera
TRINITY_DN5182_c0_g1_i3	2	0	FALSE	94.8	5	scaffold02774	scaffold07345:1154-12352	real chimera	Chimera
TRINITY_DN5183_c0_g1_i2	2	0	FALSE	86.4	13.5	scaffold02868:24139-57771	scaffold00301	real chimera	Chimera
TRINITY_DN5187_c0_g1_i1	2	0.02	FALSE	59.5	38.3	scaffold_328	scaffold07376:1-10501	real chimera	Chimera
TRINITY_DN5193_c0_g2_i1	2	0.94	FALSE	37	62.3	scaffold04899	scaffold01293	repeat overlap	Chimera
TRINITY_DN52_c0_g2_i1	2	0.03	TRUE	84.3	12.3	scaffold_855	scaffold_593	SLTS	Chimera
TRINITY_DN52029_c0_g1_i1	2	0.03	FALSE	19.7	76.1	scaffold_64	scaffold_848	real chimera	Chimera
TRINITY_DN52098_c0_g1_i1	2	0	FALSE	47.6	52.2	scaffold05360:4645-21087	scaffold00758	real chimera	Chimera
TRINITY_DN5229_c0_g1_i8	2	0.91	FALSE	94.1	5.7	scaffold01243	scaffold03829:1-3678	repeat overlap	Chimera
TRINITY_DN5229_c0_g2_i2	2	0.04	FALSE	36.4	63.3	scaffold02850:35999-57995	scaffold03829:1-3678	real chimera	Chimera
TRINITY_DN5234_c0_g1_i9	2	0.15	FALSE	12.8	76.9	scaffold00169	scaffold00169	repeat overlap	Chimera
TRINITY_DN52353_c0_g1_i2	2	0.02	FALSE	90	9.8	scaffold05359:1-18983	scaffold06150:7270-9351	real chimera	Chimera
TRINITY_DN52366_c0_g1_i1	2	0.02	FALSE	40.6	59.4	scaffold01002	scaffold02935:1-45733	real chimera	Chimera
TRINITY_DN5251_c0_g1_i1	2	0	FALSE	55.2	41.3	scaffold01469:1-83566	scaffold01271	real chimera	Chimera
TRINITY_DN5273_c0_g1_i4	2	0	FALSE	31.7	68.1	scaffold01724	scaffold04594:6298-37871	real chimera	Chimera
TRINITY_DN5290_c0_g1_i5	2	0.01	FALSE	23.2	76.7	scaffold01179:1-57776	scaffold00645	real chimera	Chimera
TRINITY_DN5295_c0_g1_i2	2	0	FALSE	4.7	95.1	scaffold_1012	scaffold00694	real chimera	Chimera
TRINITY_DN532_c0_g1_i3	2	0	FALSE	63	36.9	scaffold02161	scaffold02161	backmapping to homologous region	Chimera
TRINITY_DN53315_c0_g1_i1	2	0.17	TRUE	7.2	92.3	scaffold01237	scaffold02106:1-69496	repeat overlap	Chimera
TRINITY_DN5343_c0_g1_i16	2	0	FALSE	17.5	69.6	scaffold_915	scaffold_203	real chimera	Chimera
TRINITY_DN5355_c0_g1_i1	2	0.02	TRUE	2.2	97.4	scaffold_392	scaffold03877	SLTS	Chimera
TRINITY_DN53714_c0_g1_i1	2	0.62	FALSE	86.1	13.6	scaffold00506	scaffold_630	repeat overlap	Chimera
TRINITY_DN538_c0_g1_i1	2	0.02	FALSE	98.1	1.8	scaffold_436	scaffold01288	real chimera	Chimera
TRINITY_DN5381_c0_g1_i1	2	0.66	FALSE	2.4	96	scaffold00129	scaffold00324:1-104657	repeat overlap	Chimera
TRINITY_DN5383_c0_g1_i2	2	0	FALSE	5.6	94.3	scaffold00534	scaffold01192:38016-98531	real chimera	Chimera
TRINITY_DN539_c0_g1_i11	2	0.04	TRUE	1.9	96.3	scaffold01237	scaffold04096	SLTS	Chimera
TRINITY_DN5390_c0_g1_i3	2	0.91	FALSE	6.8	83.7	scaffold03710:14531-19258	scaffold00611:1-107781	repeat overlap	Chimera
TRINITY_DN53914_c0_g1_i1	2	0.1	FALSE	89.8	9.8	scaffold04236:4170-41552	scaffold01017	repeat overlap	Chimera
TRINITY_DN5393_c0_g2_i1	2	0	FALSE	56.9	41.7	scaffold00519	scaffold_420	real chimera	Chimera
TRINITY_DN5395_c0_g1_i2	2	0	FALSE	14.7	85	scaffold00243	scaffold04537:26252-38511	real chimera	Chimera
TRINITY_DN5397_c0_g1_i2	2	0.02	FALSE	4.5	95.4	scaffold01936	scaffold01936	backmapping to homologous region	Chimera
TRINITY_DN5418_c0_g3_i3	2	0	FALSE	61.5	38.5	scaffold00301	scaffold02054:4351-72600	real chimera	Chimera
TRINITY_DN5418_c0_g4_i2	2	0.32	FALSE	6.5	93.1	scaffold02019	scaffold02054:4351-72600	repeat overlap	Chimera
TRINITY_DN5423_c0_g1_i3	2	0	FALSE	62.3	37.6	scaffold00590	scaffold01058:7759-56272	real chimera	Chimera
TRINITY_DN54277_c0_g1_i1	2	0.99	FALSE	81.1	17.7	scaffold00812	scaffold02157	repeat overlap	Chimera
TRINITY_DN5516_c0_g1_i1	2	0.8	FALSE	13.6	71.6	scaffold_478	scaffold_948	repeat overlap	Chimera
TRINITY_DN55572_c0_g1_i1	2	0.96	FALSE	11.9	87.6	scaffold_181	scaffold_668	repeat overlap	Chimera
TRINITY_DN5591_c0_g1_i1	2	0.02	FALSE	87.4	12.5	scaffold02925:1-41989	scaffold02158	real chimera	Chimera
TRINITY_DN5597_c0_g1_i1	2	0.2	FALSE	15.6	84.1	scaffold00008	scaffold05587	repeat overlap	Chimera
TRINITY_DN5598_c0_g1_i2	2	0	FALSE	93.9	5.8	scaffold01354:1-39662	scaffold01354:46372-61300	real chimera	Chimera
TRINITY_DN5651_c0_g1_i4	2	0	FALSE	96.1	3.3	scaffold_47	scaffold01288	real chimera	Chimera
TRINITY_DN5676_c0_g1_i2	2	0.02	TRUE	1.9	97.7	scaffold01237	scaffold05138	SLTS	Chimera
TRINITY_DN5705_c0_g1_i1	2	0.03	FALSE	2.8	97.1	scaffold01978	scaffold00873	real chimera	Chimera
TRINITY_DN5728_c0_g1_i1	2	0.06	TRUE	5.5	93.3	scaffold01237	scaffold_469	SLTS	Chimera
TRINITY_DN5742_c0_g1_i14	2	0.11	FALSE	5.2	94.5	scaffold00659	scaffold00311:1-140497	repeat overlap	Chimera
TRINITY_DN5751_c0_g1_i1	2	0.15	FALSE	90	9.6	scaffold00594	scaffold01288	repeat overlap	Chimera
TRINITY_DN5797_c0_g1_i2	2	0.81	FALSE	13.3	86.5	scaffold_8	scaffold02844:26145-58300	repeat overlap	Chimera
TRINITY_DN5834_c0_g1_i1	2	0	FALSE	12.4	87.5	scaffold_873	scaffold02483	real chimera	Chimera
TRINITY_DN5865_c0_g2_i1	2	0.56	FALSE	81.1	18.5	scaffold01202:50853-66967	scaffold_991	repeat overlap	Chimera
TRINITY_DN5911_c0_g3_i1	2	0.16	TRUE	14.2	83.4	scaffold01237	scaffold04109:1-28965	repeat overlap	Chimera
TRINITY_DN5911_c0_g4_i1	2	0.1	TRUE	9.1	89.3	scaffold01237	scaffold_966	repeat overlap	Chimera
TRINITY_DN5926_c0_g1_i1	2	0.04	TRUE	2.3	97.4	scaffold01237	scaffold03742	SLTS	Chimera
TRINITY_DN596_c0_g3_i1	2	0.1	TRUE	3.4	95.9	scaffold01237	scaffold01507	repeat overlap	Chimera
TRINITY_DN596_c0_g6_i1	2	0.13	TRUE	3	96.4	scaffold01237	scaffold01317	repeat overlap	Chimera
TRINITY_DN5975_c0_g2_i5	2	0.89	FALSE	76.2	11.4	scaffold_177	scaffold07246	repeat overlap	Chimera
TRINITY_DN5983_c0_g1_i1	2	0.06	FALSE	95	4.7	scaffold_480	scaffold06464:1-8641	real chimera	Chimera
TRINITY_DN6105_c0_g1_i1	2	0	FALSE	45	54.6	scaffold_208	scaffold_463	real chimera	Chimera
TRINITY_DN611_c0_g1_i2	2	0.01	FALSE	70.7	29.2	scaffold07299:5729-7200	scaffold01384	real chimera	Chimera
TRINITY_DN6113_c0_g2_i2	2	0	FALSE	23.1	73.1	scaffold_625	scaffold06880	real chimera	Chimera
TRINITY_DN6157_c0_g1_i4	2	0.02	TRUE	2	97.6	scaffold_958	scaffold00463	SLTS	Chimera
TRINITY_DN616_c0_g1_i2	2	0	FALSE	88.1	11.6	scaffold04430:2273-39621	scaffold04430:2273-39621	real chimera	Chimera
TRINITY_DN6165_c0_g1_i3	2	0.04	FALSE	92.2	7.7	scaffold01312	scaffold00359	real chimera	Chimera
TRINITY_DN6166_c0_g1_i1	2	0.93	FALSE	4.7	94.5	scaffold01883	scaffold00259:77016-176137	repeat overlap	Chimera
TRINITY_DN6173_c0_g1_i1	2	0.05	TRUE	1.3	98.6	scaffold02714	scaffold_652	SLTS	Chimera
TRINITY_DN6259_c0_g1_i10	2	0	FALSE	82.7	16.5	scaffold04954:1-20536	scaffold06598:9116-19431	real chimera	Chimera
TRINITY_DN6308_c0_g1_i1	2	0.03	FALSE	95.9	4	scaffold00409	scaffold00814	real chimera	Chimera
TRINITY_DN6323_c0_g1_i4	2	0.06	FALSE	28.9	71	scaffold_371	scaffold00324:1-104657	real chimera	Chimera
TRINITY_DN6324_c0_g1_i1	2	0	FALSE	81.2	18.6	scaffold00952	scaffold02130:39428-42451	real chimera	Chimera
TRINITY_DN6324_c1_g1_i9	2	0.02	FALSE	73	26.8	scaffold02130:39428-42451	scaffold00645	real chimera	Chimera
TRINITY_DN6348_c0_g1_i1	2	0	FALSE	29.6	70.2	scaffold06423	scaffold_403	real chimera	Chimera
TRINITY_DN6388_c0_g1_i10	2	0.99	FALSE	45.6	53.6	scaffold00430	scaffold00522	repeat overlap	Chimera
TRINITY_DN6388_c0_g3_i1	2	0.99	FALSE	82.6	16.8	scaffold01665:41257-82115	scaffold03846	repeat overlap	Chimera
TRINITY_DN6429_c0_g1_i2	2	0.02	FALSE	83.1	16.8	scaffold_424	scaffold_66	real chimera	Chimera
TRINITY_DN6488_c0_g1_i6	2	0.03	FALSE	94	5.9	scaffold01424:33519-90943	scaffold_919	real chimera	Chimera
TRINITY_DN6537_c0_g1_i1	2	0.04	TRUE	0.9	98.9	scaffold_993	scaffold_580	SLTS	Chimera
TRINITY_DN655_c0_g1_i17	2	0	FALSE	83.9	16	scaffold02926:3261-57075	scaffold02926:3261-57075	backmapping to homologous region	Chimera
TRINITY_DN6568_c0_g1_i4	2	0	FALSE	3.9	96	scaffold04280	scaffold02191	real chimera	Chimera
TRINITY_DN6576_c1_g1_i1	2	0.95	FALSE	96.6	3.3	scaffold00852	scaffold01142	repeat overlap	Chimera
TRINITY_DN6587_c0_g1_i3	2	0.05	TRUE	0.7	99.3	scaffold01237	scaffold00628	SLTS	Chimera
TRINITY_DN6591_c0_g3_i1	2	0.05	FALSE	41.6	57.6	scaffold_89	scaffold05704	real chimera	Chimera
TRINITY_DN6613_c1_g1_i1	2	0	FALSE	70.5	29.3	scaffold00609	scaffold00609	backmapping to homologous region	Chimera
TRINITY_DN6659_c0_g1_i2	2	0	FALSE	96.9	2.9	scaffold03784	scaffold01022	real chimera	Chimera
TRINITY_DN667_c0_g1_i9	2	0.05	FALSE	68.6	31.3	scaffold_368	scaffold_688	real chimera	Chimera
TRINITY_DN6692_c0_g1_i2	2	0	FALSE	65.8	34.2	scaffold03601:2903-47020	scaffold01284:8482-95034	real chimera	Chimera
TRINITY_DN6737_c0_g2_i3	2	0.95	FALSE	11.8	87.9	scaffold00003	scaffold00082	repeat overlap	Chimera
TRINITY_DN6741_c0_g1_i2	2	0	FALSE	22.7	77.1	scaffold05547:3524-29062	scaffold_517	real chimera	Chimera
TRINITY_DN6758_c0_g3_i1	2	0.04	TRUE	2.9	96.7	scaffold01237	scaffold00730	SLTS	Chimera
TRINITY_DN6758_c0_g4_i1	2	0.1	TRUE	5.4	93.8	scaffold01237	scaffold01387	repeat overlap	Chimera
TRINITY_DN6820_c0_g1_i3	2	0.03	FALSE	13.3	86.4	scaffold04810	scaffold03946	real chimera	Chimera
TRINITY_DN6850_c0_g2_i3	2	0.21	FALSE	83.6	16.3	scaffold_523	scaffold01988	repeat overlap	Chimera
TRINITY_DN6871_c0_g1_i1	2	0	FALSE	88.5	11.4	scaffold00514:1-98872	scaffold06168:902-13443	real chimera	Chimera
TRINITY_DN69_c1_g1_i2	2	0.91	FALSE	88.7	10.9	scaffold00237	scaffold01669	repeat overlap	Chimera
TRINITY_DN6945_c0_g2_i3	2	0.89	FALSE	89.9	9.9	scaffold_480	scaffold_812	repeat overlap	Chimera
TRINITY_DN6951_c0_g1_i1	2	0.05	TRUE	1.7	98	scaffold01237	scaffold04183	SLTS	Chimera
TRINITY_DN6964_c1_g1_i4	2	0.06	FALSE	10.1	89.8	scaffold02787	scaffold02787	repeat overlap	Chimera
TRINITY_DN6986_c0_g2_i1	2	0.99	FALSE	88.8	10.6	scaffold04365:1-34327	scaffold01015	repeat overlap	Chimera
TRINITY_DN6986_c0_g3_i7	2	0.42	FALSE	58	34	scaffold02534:11481-64193	scaffold00452	repeat overlap	Chimera
TRINITY_DN6998_c0_g1_i21	2	0.07	TRUE	14.6	83.7	scaffold00499:1-123942	scaffold00499:1-123942	SLTS	Chimera
TRINITY_DN7050_c0_g1_i5	2	0.45	FALSE	44	55.6	scaffold02669:1-50254	scaffold04489:8176-38986	repeat overlap	Chimera
TRINITY_DN7052_c0_g2_i2	2	0.95	FALSE	71.7	27.9	scaffold06216	scaffold01372	repeat overlap	Chimera
TRINITY_DN7079_c0_g1_i3	2	0.02	TRUE	1.4	98.3	scaffold01237	scaffold04817	SLTS	Chimera
TRINITY_DN7091_c1_g1_i2	2	1	FALSE	98	1.9	scaffold_838	scaffold_919	repeat overlap	Chimera
TRINITY_DN7112_c0_g1_i2	2	0	FALSE	80.1	19.8	scaffold01867	scaffold04564	real chimera	Chimera
TRINITY_DN7117_c0_g2_i2	2	0	FALSE	61.9	37.2	scaffold05261:1-21367	scaffold02460	real chimera	Chimera
TRINITY_DN7121_c0_g2_i1	2	0	FALSE	63.1	36.8	scaffold01255:80892-96240	scaffold00882	real chimera	Chimera
TRINITY_DN715_c0_g1_i11	2	0.85	FALSE	34.8	64.4	scaffold_108	scaffold_108	repeat overlap	Chimera
TRINITY_DN7154_c0_g2_i1	2	0.04	TRUE	2.3	95.4	scaffold_845	scaffold00433	SLTS	Chimera
TRINITY_DN7181_c0_g1_i1	2	0.06	TRUE	2.2	97.3	scaffold01237	scaffold03743	SLTS	Chimera
TRINITY_DN721_c0_g1_i1	2	0	FALSE	4.2	95.6	scaffold05174:1-31225	scaffold_18	real chimera	Chimera
TRINITY_DN7232_c0_g1_i3	2	0.99	FALSE	97.1	1.7	scaffold00083	scaffold03536	repeat overlap	Chimera
TRINITY_DN7256_c0_g3_i1	2	0.01	FALSE	63.9	34.5	scaffold04498	scaffold01341	real chimera	Chimera
TRINITY_DN726_c0_g1_i2	2	0.86	FALSE	63.1	34.7	scaffold01539:32296-86312	scaffold01370	repeat overlap	Chimera
TRINITY_DN7265_c0_g1_i7	2	0	FALSE	29.5	70.4	scaffold02984:25403-43811	scaffold_421	real chimera	Chimera
TRINITY_DN7358_c0_g1_i17	2	0	FALSE	58.9	32.4	scaffold03267:13946-43130	scaffold03267:13946-43130	repeat overlap	Chimera
TRINITY_DN741_c0_g1_i1	2	0.16	TRUE	4.1	95	scaffold01237	scaffold_712	repeat overlap	Chimera
TRINITY_DN742_c0_g1_i1	2	0	FALSE	44	51	scaffold04242	scaffold_766	real chimera	Chimera
TRINITY_DN7424_c0_g1_i6	2	0	FALSE	4.1	95.8	scaffold02216:36957-69311	scaffold01706	real chimera	Chimera
TRINITY_DN744_c0_g2_i1	2	0.4	FALSE	5.5	94	scaffold00306	scaffold_409	repeat overlap	Chimera
TRINITY_DN7450_c0_g1_i1	2	0.01	FALSE	15.7	84.3	scaffold00295	scaffold01656:1-35928	real chimera	Chimera
TRINITY_DN7476_c0_g1_i1	2	0.02	TRUE	2	97.7	scaffold01237	scaffold_267	SLTS	Chimera
TRINITY_DN7507_c0_g1_i1	2	0	FALSE	30.4	69.5	scaffold01447	scaffold01447	backmapping to homologous region	Chimera
TRINITY_DN7526_c1_g2_i1	2	0.7	FALSE	93.7	6.1	scaffold00828	scaffold01953	repeat overlap	Chimera
TRINITY_DN7546_c0_g1_i3	2	0.27	FALSE	31.9	68	scaffold01633:1-62443	scaffold00668	repeat overlap	Chimera
TRINITY_DN760_c0_g1_i1	2	0.04	FALSE	17.2	82.7	scaffold06046:10809-23049	scaffold02460	real chimera	Chimera
TRINITY_DN7617_c0_g1_i7	2	0.99	FALSE	26.3	72.1	scaffold00623	scaffold02984:44503-56311	repeat overlap	Chimera
TRINITY_DN7628_c0_g1_i1	2	0.04	TRUE	3.4	96.4	scaffold_746	scaffold00599	SLTS	Chimera
TRINITY_DN7654_c0_g2_i1	2	0.01	FALSE	27.7	72.3	scaffold04494	scaffold04325	real chimera	Chimera
TRINITY_DN7657_c3_g1_i2	2	0.98	FALSE	84.6	14.8	scaffold02191	scaffold01095	repeat overlap	Chimera
TRINITY_DN7677_c0_g1_i10	2	0.84	FALSE	33.5	60.4	scaffold_738	scaffold_798	repeat overlap	Chimera
TRINITY_DN7712_c0_g1_i1	2	0.79	FALSE	24.2	75.7	scaffold_79	scaffold00085	repeat overlap	Chimera
TRINITY_DN7727_c0_g1_i1	2	0	FALSE	15.9	83.9	scaffold02969:1-47340	scaffold02515	real chimera	Chimera
TRINITY_DN7728_c0_g1_i15	2	0	FALSE	84.1	13.9	scaffold00477:101726-144852	scaffold_948	real chimera	Chimera
TRINITY_DN777_c1_g1_i4	2	0	FALSE	3	96.5	scaffold04506	scaffold05945:13459-25279	real chimera	Chimera
TRINITY_DN7771_c0_g1_i1	2	0	FALSE	2.6	97.3	scaffold02855:53348-58054	scaffold_675	real chimera	Chimera
TRINITY_DN7789_c0_g2_i4	2	0.04	FALSE	98.3	1.7	scaffold_811	scaffold_811	backmapping to homologous region	Chimera
TRINITY_DN7804_c0_g1_i5	2	0.45	FALSE	6.8	92.8	scaffold04052	scaffold00553:19187-137429	repeat overlap	Chimera
TRINITY_DN7829_c0_g1_i10	2	0.15	FALSE	47	52.9	scaffold01862:1-16352	scaffold01613	repeat overlap	Chimera
TRINITY_DN7889_c0_g1_i3	2	0	FALSE	79.1	18.6	scaffold00531	scaffold04853:32545-35318	real chimera	Chimera
TRINITY_DN7942_c0_g1_i3	2	0.37	FALSE	5.7	94	scaffold01004	scaffold_488	repeat overlap	Chimera
TRINITY_DN7957_c0_g1_i1	2	0	FALSE	25.9	73.9	scaffold_151	scaffold04591:8687-31644	real chimera	Chimera
TRINITY_DN7969_c0_g1_i21	2	0.03	TRUE	2.6	96.7	scaffold01237	scaffold00655	SLTS	Chimera
TRINITY_DN7975_c0_g1_i1	2	0.02	FALSE	4.9	95	scaffold03149	scaffold02378	real chimera	Chimera
TRINITY_DN8003_c0_g1_i3	2	0	FALSE	21.5	78.4	scaffold03175:13988-49800	scaffold00988	real chimera	Chimera
TRINITY_DN8025_c0_g1_i1	2	0.02	TRUE	1.6	98.2	scaffold01237	scaffold00832	SLTS	Chimera
TRINITY_DN8036_c0_g2_i6	2	0.93	FALSE	93.1	6.6	scaffold_392	scaffold_661	repeat overlap	Chimera
TRINITY_DN8077_c0_g1_i1	2	0	FALSE	91.6	8.1	scaffold01087	scaffold03671	real chimera	Chimera
TRINITY_DN8079_c0_g1_i1	2	0.02	FALSE	96.6	3.1	scaffold01761	scaffold01876	real chimera	Chimera
TRINITY_DN8116_c0_g1_i23	2	0.6	FALSE	57.1	34.7	scaffold00336	scaffold_909	repeat overlap	Chimera
TRINITY_DN815_c0_g2_i1	2	1	FALSE	38.4	61.2	scaffold00558:43357-136982	scaffold02355	repeat overlap	Chimera
TRINITY_DN8195_c0_g4_i2	2	0.23	FALSE	73.3	26.6	scaffold_811	scaffold01725	repeat overlap	Chimera
TRINITY_DN822_c0_g1_i3	2	0.11	FALSE	74.3	24	scaffold07418:681-9743	scaffold01024:58671-104869	repeat overlap	Chimera
TRINITY_DN825_c0_g1_i2	2	0.04	FALSE	95.5	4.4	scaffold02344:1-30880	scaffold01288	real chimera	Chimera
TRINITY_DN8280_c0_g1_i1	2	0.45	FALSE	92	7.9	scaffold02182	scaffold01547	repeat overlap	Chimera
TRINITY_DN8298_c0_g1_i1	2	0.02	FALSE	14	85.9	scaffold_735	scaffold00581	real chimera	Chimera
TRINITY_DN8306_c0_g1_i4	2	0	FALSE	37.3	62.6	scaffold03505:3674-21901	scaffold_715	real chimera	Chimera
TRINITY_DN8354_c0_g1_i2	2	0.03	FALSE	57.6	40.9	scaffold01546:3749-85518	scaffold00708	real chimera	Chimera
TRINITY_DN8366_c0_g3_i1	2	0.95	FALSE	13.3	86.4	scaffold01344	scaffold05558:1-14773	repeat overlap	Chimera
TRINITY_DN8367_c0_g1_i1	2	0	FALSE	87.2	12.7	scaffold_655	scaffold03110:1-30002	real chimera	Chimera
TRINITY_DN8423_c0_g1_i1	2	0	FALSE	19.6	70.6	scaffold_410	scaffold02418:9008-29414	real chimera	Chimera
TRINITY_DN8425_c0_g1_i20	2	0.01	FALSE	33.1	66.8	scaffold02130:4547-35713	scaffold02130:4547-35713	backmapping to homologous region	Chimera
TRINITY_DN8449_c0_g1_i2	2	0	FALSE	95.3	4.5	scaffold04920	scaffold03784	real chimera	Chimera
TRINITY_DN8468_c0_g1_i5	2	0.03	FALSE	97.2	2.7	scaffold01686	scaffold01035	real chimera	Chimera
TRINITY_DN8475_c1_g1_i2	2	0	FALSE	13.4	75.1	scaffold00887:98075-111748	scaffold00887:1-97361	real chimera	Chimera
TRINITY_DN8514_c0_g1_i6	2	0.05	TRUE	4.1	95.3	scaffold02047	scaffold_21	SLTS	Chimera
TRINITY_DN8516_c0_g1_i2	2	0.05	FALSE	76.8	23.1	scaffold_190	scaffold01977:1-10451	real chimera	Chimera
TRINITY_DN8523_c0_g2_i1	2	0	FALSE	49.1	50.8	scaffold04712:1-30908	scaffold03892	real chimera	Chimera
TRINITY_DN8568_c0_g1_i14	2	0.02	FALSE	38.7	59.9	scaffold_431	scaffold_727	real chimera	Chimera
TRINITY_DN857_c0_g1_i4	2	0.06	FALSE	91.2	8.7	scaffold02608	scaffold02608	backmapping to homologous region	Chimera
TRINITY_DN8575_c0_g1_i3	2	0.96	FALSE	5.5	93.8	scaffold00593	scaffold_159	repeat overlap	Chimera
TRINITY_DN8589_c0_g1_i1	2	0.01	FALSE	81.6	17.5	scaffold01109	scaffold03133:574-12495	real chimera	Chimera
TRINITY_DN8606_c0_g1_i6	2	0	FALSE	69	25.2	scaffold_108	scaffold02669:1-50254	real chimera	Chimera
TRINITY_DN8630_c0_g1_i2	2	0.05	FALSE	77.4	22.5	scaffold01514	scaffold06175	real chimera	Chimera
TRINITY_DN8634_c0_g4_i1	2	0.59	FALSE	9.1	90.8	scaffold_975	scaffold_336	repeat overlap	Chimera
TRINITY_DN8650_c0_g1_i1	2	0.08	FALSE	71	28.8	scaffold_266	scaffold_73	real chimera	Chimera
TRINITY_DN8670_c0_g2_i4	2	0.02	FALSE	83.4	5.7	scaffold00767	scaffold_515	real chimera	Chimera
TRINITY_DN8672_c0_g1_i2	2	0	FALSE	17.8	81.9	scaffold00146	scaffold03879:3500-45141	real chimera	Chimera
TRINITY_DN87_c0_g1_i13	2	0.03	FALSE	75.1	14	scaffold03681	scaffold07076:7508-14951	real chimera	Chimera
TRINITY_DN8710_c0_g1_i1	2	0	FALSE	38.1	61.8	scaffold_618	scaffold_618	bad scaffolding	Chimera
TRINITY_DN8717_c0_g1_i1	2	0.04	FALSE	33.3	66.6	scaffold00812	scaffold00812	backmapping to homologous region	Chimera
TRINITY_DN875_c0_g1_i1	2	0.09	FALSE	86.8	12.9	scaffold01317	scaffold06299:1-2163	real chimera	Chimera
TRINITY_DN8772_c0_g1_i1	2	0.06	FALSE	5.1	94.7	scaffold03722	scaffold03722	backmapping to homologous region	Chimera
TRINITY_DN8793_c0_g1_i1	2	0	FALSE	18.3	80.9	scaffold01479:76477-88180	scaffold06230	real chimera	Chimera
TRINITY_DN8819_c0_g3_i1	2	0.6	FALSE	11	84.7	scaffold_637	scaffold06126	repeat overlap	Chimera
TRINITY_DN8820_c0_g2_i1	2	0.94	FALSE	13.4	86.4	scaffold01760	scaffold00369:1-141313	repeat overlap	Chimera
TRINITY_DN8820_c1_g1_i6	2	1	FALSE	65.4	34.1	scaffold_1021	scaffold_514	repeat overlap	Chimera
TRINITY_DN8821_c0_g1_i2	2	0	FALSE	53.2	46.7	scaffold00758	scaffold05360:4645-21087	real chimera	Chimera
TRINITY_DN8825_c0_g1_i12	2	0.14	FALSE	9.1	90.8	scaffold01936	scaffold00456	repeat overlap	Chimera
TRINITY_DN8956_c0_g1_i1	2	0.08	FALSE	85.4	14.4	scaffold_914	scaffold00637	real chimera	Chimera
TRINITY_DN8973_c0_g1_i2	2	0	FALSE	59.3	39.9	scaffold04558:18726-38234	scaffold00430	real chimera	Chimera
TRINITY_DN9013_c0_g2_i3	2	0.99	FALSE	25.9	68.9	scaffold01585	scaffold00531	repeat overlap	Chimera
TRINITY_DN9016_c2_g3_i4	2	0.34	FALSE	89.2	9.6	scaffold00795	scaffold03673:1-13174	repeat overlap	Chimera
TRINITY_DN902_c0_g1_i1	2	0.06	TRUE	3.4	94.7	scaffold_993	scaffold00842	SLTS	Chimera
TRINITY_DN9104_c0_g2_i2	2	0.8	FALSE	59.1	40.6	scaffold03945:1660-44384	scaffold00659	repeat overlap	Chimera
TRINITY_DN9113_c2_g2_i7	2	0.91	FALSE	17.1	81.1	scaffold00795	scaffold00076	repeat overlap	Chimera
TRINITY_DN9122_c0_g1_i8	2	0.98	FALSE	10.5	88.6	scaffold00262	scaffold_224	repeat overlap	Chimera
TRINITY_DN9151_c0_g3_i1	2	0.87	FALSE	11.2	85.8	scaffold_891	scaffold00079	repeat overlap	Chimera
TRINITY_DN9212_c0_g1_i5	2	0.28	FALSE	4.7	95.3	scaffold_396	scaffold_720	repeat overlap	Chimera
TRINITY_DN9217_c0_g3_i2	2	0.98	FALSE	56	43.8	scaffold00561:1-101950	scaffold06170	repeat overlap	Chimera
TRINITY_DN9229_c0_g1_i5	2	0	FALSE	17.5	82.1	scaffold01230:1-62356	scaffold01370	real chimera	Chimera
TRINITY_DN9233_c0_g5_i1	2	0.73	FALSE	48.9	37	scaffold_590	scaffold04703	repeat overlap	Chimera
TRINITY_DN9261_c0_g1_i1	2	1	FALSE	7.5	92.1	scaffold06413:4178-21288	scaffold00430	repeat overlap	Chimera
TRINITY_DN9309_c0_g1_i7	2	0	FALSE	78.3	21.5	scaffold00874	scaffold00874	backmapping to homologous region	Chimera
TRINITY_DN9330_c1_g2_i5	2	0.79	FALSE	61.6	38.1	scaffold02155	scaffold00573	repeat overlap	Chimera
TRINITY_DN9341_c0_g1_i1	2	0.01	TRUE	1.2	98.5	scaffold_993	scaffold00555	SLTS	Chimera
TRINITY_DN9351_c0_g1_i1	2	0.02	FALSE	35.6	64.3	scaffold00661	scaffold01806	real chimera	Chimera
TRINITY_DN9437_c0_g1_i3	2	0	FALSE	79.2	20.2	scaffold07549	scaffold04473	real chimera	Chimera
TRINITY_DN9500_c0_g1_i3	2	0.09	FALSE	53.6	46.1	scaffold04553	scaffold00139	real chimera	Chimera
TRINITY_DN951_c0_g1_i12	2	0	FALSE	2.8	97.2	scaffold_338	scaffold07497	real chimera	Chimera
TRINITY_DN9527_c0_g3_i1	2	0.31	FALSE	14.2	85.5	scaffold00056	scaffold_191	repeat overlap	Chimera
TRINITY_DN963_c0_g1_i12	2	0.09	FALSE	51.8	47.2	scaffold03713:12624-27049	scaffold03114:1-42902	real chimera	Chimera
TRINITY_DN9647_c0_g1_i1	2	0.02	TRUE	1.7	98	scaffold01237	scaffold02250:8994-68870	SLTS	Chimera
TRINITY_DN9683_c0_g1_i1	2	0.02	FALSE	72.4	24.3	scaffold07456:5158-11310	scaffold06263	real chimera	Chimera
TRINITY_DN9693_c1_g1_i9	2	0.96	FALSE	94.2	5.5	scaffold00262	scaffold01663	repeat overlap	Chimera
TRINITY_DN9695_c1_g2_i4	2	0.77	FALSE	61.5	38.3	scaffold00497	scaffold_594	repeat overlap	Chimera
TRINITY_DN974_c0_g2_i1	2	0.02	TRUE	1.5	98.3	scaffold01685:1-35065	scaffold_598	SLTS	Chimera
TRINITY_DN9793_c0_g1_i11	2	0.06	TRUE	2.2	95.8	scaffold_236	scaffold_96	SLTS	Chimera
TRINITY_DN981_c0_g1_i2	2	1	FALSE	88.1	11.7	scaffold_349	scaffold00484	repeat overlap	Chimera
TRINITY_DN9811_c0_g1_i3	2	0.67	FALSE	94.7	5	scaffold00045:1-25756	scaffold01901:7909-75908	repeat overlap	Chimera
TRINITY_DN9848_c0_g1_i3	2	0	FALSE	19.9	80	scaffold00385	scaffold02277:3618-18631	real chimera	Chimera
TRINITY_DN9849_c0_g1_i1	2	1	FALSE	36.8	62.6	scaffold_662	scaffold03637	repeat overlap	Chimera
TRINITY_DN9857_c0_g1_i1	2	0.9	FALSE	72.3	22.3	scaffold04293:1-35653	scaffold00228	repeat overlap	Chimera
TRINITY_DN9874_c1_g1_i1	2	1	FALSE	10.4	89.3	scaffold01028	scaffold00116	repeat overlap	Chimera
TRINITY_DN988_c0_g2_i1	2	1	FALSE	34.6	64.8	scaffold02355	scaffold04685	repeat overlap	Chimera
TRINITY_DN9895_c0_g3_i1	2	0	FALSE	77.8	22	scaffold00295	scaffold01656:48859-67294	real chimera	Chimera
TRINITY_DN9959_c2_g1_i1	2	0.69	FALSE	74.8	24.8	scaffold04246:37828-41467	scaffold02997:1-40008	repeat overlap	Chimera
TRINITY_DN997_c0_g1_i4	2	0	FALSE	95.1	4.7	scaffold_337	scaffold00031	real chimera	Chimera
TRINITY_DN9998_c1_g5_i1	2	0.42	FALSE	30.9	68.7	scaffold01367:1-77408	scaffold_507	repeat overlap	Chimera
TRINITY_DN0_c2_g1_i1	2	0	NA	78.1	75.3	scaffold00430	scaffold00045:28370-281356	repeat overlap	Double-mapper
TRINITY_DN0_c5_g2_i9	2	0.41	NA	20.3	53.8	scaffold02010	scaffold00430	repeat overlap	Double-mapper
TRINITY_DN10023_c0_g1_i4	2	0	NA	30.7	22.5	scaffold04136	scaffold01351	incomplete chimera	Double-mapper
TRINITY_DN10059_c0_g1_i1	2	0.04	NA	45.5	24.1	scaffold_286	scaffold00922	incomplete chimera	Double-mapper
TRINITY_DN10069_c0_g2_i2	2	0.88	NA	34.6	46	scaffold04216	scaffold04767	repeat overlap	Double-mapper
TRINITY_DN10114_c0_g1_i2	2	0.02	NA	46.7	35.3	scaffold04796	scaffold04446	incomplete chimera	Double-mapper
TRINITY_DN10115_c0_g1_i1	2	0.01	NA	59.9	18.9	scaffold_832	scaffold06832	incomplete chimera	Double-mapper
TRINITY_DN10121_c0_g1_i1	2	0	NA	57.6	37.5	scaffold00691:98268-124961	scaffold00505	incomplete chimera	Double-mapper
TRINITY_DN10147_c0_g1_i7	2	0.12	NA	92.9	92.9	scaffold00957:17144-107729	scaffold03267:13946-43130	repeat overlap	Double-mapper
TRINITY_DN1016_c0_g1_i1	2	0	NA	99.8	99.8	scaffold01406	scaffold01406	unpurged haplotig	Double-mapper
TRINITY_DN10194_c1_g1_i1	2	0.61	NA	99.8	99.8	scaffold02042:6009-55967	scaffold01905	repeat overlap	Double-mapper
TRINITY_DN10274_c0_g2_i1	2	0.01	NA	52.9	41.2	scaffold_275	scaffold04864	incomplete chimera	Double-mapper
TRINITY_DN1028_c0_g1_i3	2	0.81	NA	97.2	94.7	scaffold_460	scaffold_460	repeat overlap	Double-mapper
TRINITY_DN1028_c5_g1_i1	2	0.69	NA	89.7	93	scaffold_487	scaffold01758	repeat overlap	Double-mapper
TRINITY_DN103_c0_g1_i3	2	0.04	NA	90.1	89.2	scaffold04249	scaffold03420	repeat overlap	Double-mapper
TRINITY_DN10322_c0_g1_i2	2	0.02	NA	43.3	30	scaffold_739	scaffold_202	incomplete chimera	Double-mapper
TRINITY_DN1060_c0_g1_i9	2	0	NA	51.4	39.5	scaffold00375	scaffold02306:3354-67829	incomplete chimera	Double-mapper
TRINITY_DN10672_c0_g2_i2	2	1	NA	99.7	99.7	scaffold04708	scaffold00127	repeat overlap	Double-mapper
TRINITY_DN10730_c0_g1_i1	2	0.01	NA	25.4	12.2	scaffold_305	scaffold_330	incomplete chimera	Double-mapper
TRINITY_DN108_c0_g1_i6	2	0.01	NA	25.3	21.7	scaffold06535	scaffold06535	incomplete chimera	Double-mapper
TRINITY_DN10821_c0_g1_i1	2	0.03	NA	96.3	96.6	scaffold06339	scaffold00676	repeat overlap	Double-mapper
TRINITY_DN10827_c0_g1_i1	2	1	NA	99.6	99.6	scaffold00522	scaffold00522	repeat overlap	Double-mapper
TRINITY_DN10881_c0_g1_i1	2	0.04	NA	47	40.7	scaffold00723	scaffold03976	incomplete chimera	Double-mapper
TRINITY_DN1095_c0_g1_i5	2	0.01	NA	46.5	32.5	scaffold04017:1-30334	scaffold04600:1-34727	incomplete chimera	Double-mapper
TRINITY_DN111_c0_g1_i10	2	0.14	NA	90	85.9	scaffold02677	scaffold02787	repeat overlap	Double-mapper
TRINITY_DN1110_c0_g1_i19	2	0.94	NA	99.8	99.8	scaffold00297:110349-169731	scaffold00070:1-130887	repeat overlap	Double-mapper
TRINITY_DN1110_c2_g1_i1	2	0.98	NA	98.5	99.7	scaffold00070:1-130887	scaffold_153	repeat overlap	Double-mapper
TRINITY_DN11133_c0_g1_i1	2	0	NA	27.5	25.6	scaffold06079:1-13466	scaffold03285:1-38184	incomplete chimera	Double-mapper
TRINITY_DN11153_c1_g1_i1	2	1	NA	99.7	99.1	scaffold_796	scaffold00324:1-104657	repeat overlap	Double-mapper
TRINITY_DN11187_c0_g1_i4	2	0	NA	48.4	35.5	scaffold_4	scaffold03009	incomplete chimera	Double-mapper
TRINITY_DN11233_c0_g1_i1	2	0.18	NA	31.2	17.8	scaffold06227	scaffold05935	repeat overlap	Double-mapper
TRINITY_DN11273_c0_g1_i1	2	1	NA	99.7	99.7	scaffold00271	scaffold02718:1-38678	repeat overlap	Double-mapper
TRINITY_DN11299_c0_g1_i12	2	1	NA	99.9	99.9	scaffold_864	scaffold02138	repeat overlap	Double-mapper
TRINITY_DN11302_c0_g1_i2	2	0	NA	23.3	23.5	scaffold06441	scaffold_707	incomplete chimera	Double-mapper
TRINITY_DN11559_c1_g2_i2	2	0.94	NA	99.8	99.8	scaffold_460	scaffold_460	repeat overlap	Double-mapper
TRINITY_DN11680_c0_g3_i1	2	0.39	NA	99.5	98.1	scaffold05787:1-25493	scaffold00061	repeat overlap	Double-mapper
TRINITY_DN11802_c0_g2_i1	2	1	NA	99.5	99.6	scaffold_1016	scaffold00034	repeat overlap	Double-mapper
TRINITY_DN11866_c3_g1_i5	2	0.76	NA	46.9	47.3	scaffold01665:41257-82115	scaffold00070:1-130887	repeat overlap	Double-mapper
TRINITY_DN11918_c0_g2_i1	2	0.19	NA	34.5	60.5	scaffold00804	scaffold_453	repeat overlap	Double-mapper
TRINITY_DN11964_c0_g1_i1	2	0	NA	51.4	32.6	scaffold03328	scaffold_862	incomplete chimera	Double-mapper
TRINITY_DN11973_c0_g1_i1	2	0.29	NA	96.6	99.8	scaffold05235:1-29303	scaffold00439:1-72140	repeat overlap	Double-mapper
TRINITY_DN12006_c0_g1_i2	2	0.88	NA	99.9	99.9	scaffold02611:17638-62051	scaffold00161	repeat overlap	Double-mapper
TRINITY_DN12012_c0_g1_i2	2	0	NA	34.7	30.6	scaffold_390	scaffold04667:5511-37089	incomplete chimera	Double-mapper
TRINITY_DN12096_c1_g1_i1	2	1	NA	99.8	99.8	scaffold01915	scaffold05160	repeat overlap	Double-mapper
TRINITY_DN12137_c0_g1_i1	2	0.37	NA	44	17.4	scaffold01176:1-46571	scaffold_883	repeat overlap	Double-mapper
TRINITY_DN12216_c0_g2_i2	2	0	NA	59.8	34.1	scaffold_814	scaffold02610	incomplete chimera	Double-mapper
TRINITY_DN12241_c0_g1_i1	2	0.95	NA	99.3	91.6	scaffold02453	scaffold03525	repeat overlap	Double-mapper
TRINITY_DN12249_c0_g3_i1	2	0.89	NA	97.3	85.9	scaffold_955	scaffold01528	repeat overlap	Double-mapper
TRINITY_DN12331_c0_g1_i3	2	1	NA	99.8	99.8	scaffold00957:17144-107729	scaffold03156:1-41204	repeat overlap	Double-mapper
TRINITY_DN12387_c0_g1_i1	2	0.93	NA	99.6	99.6	scaffold00785	scaffold05279:4772-31397	repeat overlap	Double-mapper
TRINITY_DN12387_c1_g2_i1	2	1	NA	99.6	99.6	scaffold02355	scaffold00785	repeat overlap	Double-mapper
TRINITY_DN12485_c0_g2_i1	2	0	NA	29.8	21.7	scaffold03139	scaffold00903	incomplete chimera	Double-mapper
TRINITY_DN125_c0_g1_i1	2	0	NA	99.3	99.3	scaffold01663	scaffold_964	unpurged haplotig	Double-mapper
TRINITY_DN125_c0_g3_i1	2	0	NA	95	94.6	scaffold_964	scaffold01663	unpurged haplotig	Double-mapper
TRINITY_DN1250_c0_g1_i1	2	0	NA	44.6	28	scaffold_849	scaffold05282	incomplete chimera	Double-mapper
TRINITY_DN12515_c0_g1_i3	2	0	NA	45.2	42.2	scaffold04139:13308-42522	scaffold01053	incomplete chimera	Double-mapper
TRINITY_DN12610_c0_g1_i1	2	0.84	NA	99.9	99.9	scaffold01665:41257-82115	scaffold02602	repeat overlap	Double-mapper
TRINITY_DN12728_c0_g1_i1	2	0	NA	99.5	99.5	scaffold04301:19027-38034	scaffold_284	repeat overlap	Double-mapper
TRINITY_DN12795_c0_g1_i1	2	0.94	NA	99.7	95.2	scaffold00221	scaffold03770:3279-46223	repeat overlap	Double-mapper
TRINITY_DN12927_c0_g1_i2	2	0.04	NA	58.4	32.7	scaffold_422	scaffold02244	incomplete chimera	Double-mapper
TRINITY_DN12943_c2_g2_i1	2	0.92	NA	99.9	99.9	scaffold02557	scaffold02203	repeat overlap	Double-mapper
TRINITY_DN1295_c1_g1_i33	2	0.02	NA	57.5	30.4	scaffold05117	scaffold_330	incomplete chimera	Double-mapper
TRINITY_DN1296_c0_g1_i1	2	0.07	NA	93.4	93.4	scaffold00392	scaffold00392	real duplication	Double-mapper
TRINITY_DN12976_c1_g1_i1	2	0.23	NA	28	23	scaffold_626	scaffold03111	repeat overlap	Double-mapper
TRINITY_DN13063_c0_g1_i2	2	0.02	NA	39.7	28.1	scaffold00127	scaffold_530	incomplete chimera	Double-mapper
TRINITY_DN13099_c0_g2_i1	2	0.41	NA	99.5	99.5	scaffold01370	scaffold00522	repeat overlap	Double-mapper
TRINITY_DN1324_c0_g1_i2	2	0.15	NA	54	30.2	scaffold_393	scaffold05896:1-22374	repeat overlap	Double-mapper
TRINITY_DN13285_c0_g1_i1	2	0	NA	99.9	99.9	scaffold05986:1-17340	scaffold05169	unpurged haplotig	Double-mapper
TRINITY_DN1329_c0_g1_i5	2	0.14	NA	39	28	scaffold06163:5414-23611	scaffold00248	repeat overlap	Double-mapper
TRINITY_DN13358_c0_g2_i1	2	1	NA	99.7	99.7	scaffold_663	scaffold06144:6977-23744	repeat overlap	Double-mapper
TRINITY_DN13393_c0_g1_i1	2	0	NA	99.4	97.8	scaffold04050:11534-43339	scaffold03494	repeat overlap	Double-mapper
TRINITY_DN1344_c0_g1_i1	2	0.05	NA	95.3	95.3	scaffold04735	scaffold04735	real duplication	Double-mapper
TRINITY_DN13458_c0_g1_i1	2	0	NA	49.3	49.3	scaffold_606	scaffold_606	repeat overlap	Double-mapper
TRINITY_DN13470_c0_g1_i2	2	0	NA	53.7	37.7	scaffold_218	scaffold_863	incomplete chimera	Double-mapper
TRINITY_DN13563_c0_g1_i1	2	0	NA	99.9	99.9	scaffold_964	scaffold01663	unpurged haplotig	Double-mapper
TRINITY_DN13608_c0_g1_i1	2	0	NA	50.4	40.5	scaffold03003	scaffold04199	incomplete chimera	Double-mapper
TRINITY_DN13630_c0_g1_i5	2	0	NA	39.5	31.5	scaffold06648	scaffold01969	incomplete chimera	Double-mapper
TRINITY_DN13647_c0_g1_i1	2	0	NA	94.8	90.4	scaffold00602	scaffold00602	real duplication	Double-mapper
TRINITY_DN13727_c0_g1_i7	2	0	NA	29.6	33	scaffold_194	scaffold_194	incomplete chimera	Double-mapper
TRINITY_DN13735_c0_g1_i1	2	0	NA	87.8	85.6	scaffold_468	scaffold04175	repeat overlap	Double-mapper
TRINITY_DN13775_c0_g1_i1	2	0	NA	99.8	99.8	scaffold04050:11534-43339	scaffold00796:25788-116791	repeat overlap	Double-mapper
TRINITY_DN1378_c0_g1_i4	2	0	NA	42.6	33.3	scaffold_693	scaffold04043:23306-43481	incomplete chimera	Double-mapper
TRINITY_DN13780_c2_g1_i1	2	0	NA	97	98.5	scaffold02245:20660-68937	scaffold01219	repeat overlap	Double-mapper
TRINITY_DN13865_c2_g1_i1	2	0.07	NA	98.2	82.9	scaffold_612	scaffold01936	repeat overlap	Double-mapper
TRINITY_DN13873_c1_g1_i2	2	1	NA	99.7	99.7	scaffold00082	scaffold00082	repeat overlap	Double-mapper
TRINITY_DN13883_c0_g1_i3	2	0.12	NA	58.4	35.4	scaffold02747:39876-59637	scaffold02747:1-39244	repeat overlap	Double-mapper
TRINITY_DN13912_c1_g1_i1	2	0.87	NA	25.5	59.4	scaffold01610	scaffold00236	repeat overlap	Double-mapper
TRINITY_DN1392_c0_g1_i4	2	0	NA	43.7	38	scaffold05201:7612-32261	scaffold01351	incomplete chimera	Double-mapper
TRINITY_DN14104_c0_g3_i3	2	0.84	NA	57.4	13.9	scaffold00224	scaffold05402	repeat overlap	Double-mapper
TRINITY_DN14225_c1_g1_i1	2	0	NA	39.9	39.9	scaffold00271	scaffold00271	repeat overlap	Double-mapper
TRINITY_DN14248_c1_g1_i2	2	0.99	NA	99.7	96.1	scaffold_512	scaffold01371	repeat overlap	Double-mapper
TRINITY_DN1426_c0_g1_i1	2	0	NA	54.1	29.6	scaffold06126	scaffold06841:1-14881	incomplete chimera	Double-mapper
TRINITY_DN14339_c1_g1_i1	2	1	NA	99.9	99.9	scaffold_169	scaffold00351	repeat overlap	Double-mapper
TRINITY_DN14440_c0_g1_i3	2	0.03	NA	52	44	scaffold00672	scaffold05805:1-10762	incomplete chimera	Double-mapper
TRINITY_DN1445_c1_g1_i12	2	0	NA	83.3	76.3	scaffold02039:32724-72645	scaffold01487:1-46504	repeat overlap	Double-mapper
TRINITY_DN14462_c0_g1_i1	2	0.99	NA	99.8	99.8	scaffold_628	scaffold00097	repeat overlap	Double-mapper
TRINITY_DN1450_c1_g2_i1	2	0.04	NA	29.5	43	scaffold00577	scaffold03011:4021-17972	incomplete chimera	Double-mapper
TRINITY_DN14566_c0_g1_i6	2	0.95	NA	99.2	99.2	scaffold_203	scaffold00284	repeat overlap	Double-mapper
TRINITY_DN14601_c5_g1_i1	2	0.09	NA	99.9	99.9	scaffold03431:39151-50407	scaffold00155	repeat overlap	Double-mapper
TRINITY_DN14629_c0_g1_i2	2	0.87	NA	99.6	99.5	scaffold_645	scaffold_1017	repeat overlap	Double-mapper
TRINITY_DN14717_c0_g1_i3	2	0.19	NA	65.5	16.7	scaffold00252	scaffold06129	repeat overlap	Double-mapper
TRINITY_DN14725_c0_g2_i1	2	0.74	NA	99.6	99.6	scaffold02702	scaffold05047:15508-20648	repeat overlap	Double-mapper
TRINITY_DN14761_c0_g2_i1	2	0.99	NA	99.7	99.7	scaffold05204	scaffold04251	repeat overlap	Double-mapper
TRINITY_DN14762_c0_g1_i1	2	0	NA	16.2	14.2	scaffold04794:1-22131	scaffold03805	incomplete chimera	Double-mapper
TRINITY_DN14790_c1_g1_i1	2	0.99	NA	99.7	99.7	scaffold01594:47981-62695	scaffold00826	repeat overlap	Double-mapper
TRINITY_DN14822_c0_g1_i1	2	0	NA	99.8	99.8	scaffold01072	scaffold01072	real duplication	Double-mapper
TRINITY_DN14948_c0_g1_i1	2	0	NA	55.3	31.2	scaffold00509	scaffold_188	incomplete chimera	Double-mapper
TRINITY_DN14957_c1_g4_i1	2	0.95	NA	97.1	97.4	scaffold01873:1-67951	scaffold03294	repeat overlap	Double-mapper
TRINITY_DN15023_c0_g2_i1	2	0.99	NA	99.7	99.6	scaffold03896:1-20343	scaffold01487:1-46504	repeat overlap	Double-mapper
TRINITY_DN1507_c0_g1_i1	2	0.08	NA	73.6	74	scaffold00076	scaffold00076	repeat overlap	Double-mapper
TRINITY_DN15160_c1_g1_i1	2	1	NA	94.3	99.5	scaffold03798:9363-46615	scaffold02624	repeat overlap	Double-mapper
TRINITY_DN15191_c0_g1_i1	2	1	NA	100	100	scaffold05881	scaffold00476	repeat overlap	Double-mapper
TRINITY_DN15195_c0_g1_i1	2	0.13	NA	95.5	96.6	scaffold_177	scaffold_103	repeat overlap	Double-mapper
TRINITY_DN15199_c0_g1_i1	2	0.32	NA	99.7	99.7	scaffold04480	scaffold01674:1-60938	repeat overlap	Double-mapper
TRINITY_DN15244_c0_g1_i2	2	0.99	NA	78.5	82.7	scaffold02010	scaffold00003	repeat overlap	Double-mapper
TRINITY_DN15279_c0_g1_i10	2	0.89	NA	100	100	scaffold00623	scaffold_230	repeat overlap	Double-mapper
TRINITY_DN15309_c0_g1_i3	2	0.76	NA	71.1	72.2	scaffold_879	scaffold02833	repeat overlap	Double-mapper
TRINITY_DN15334_c0_g1_i3	2	0.87	NA	99.8	94.4	scaffold_229	scaffold02491:5304-64310	repeat overlap	Double-mapper
TRINITY_DN15411_c1_g1_i2	2	0	NA	36.1	43.4	scaffold03399	scaffold03399	incomplete chimera	Double-mapper
TRINITY_DN15414_c0_g1_i3	2	0	NA	99.5	99.5	scaffold_599	scaffold00045:28370-281356	repeat overlap	Double-mapper
TRINITY_DN1548_c0_g1_i2	2	0	NA	46.3	42.9	scaffold00688	scaffold03877	incomplete chimera	Double-mapper
TRINITY_DN15551_c0_g3_i1	2	0	NA	24	27.3	scaffold00086	scaffold00467	repeat overlap	Double-mapper
TRINITY_DN15625_c0_g1_i1	2	0	NA	83.7	83.7	scaffold_616	scaffold_616	real duplication	Double-mapper
TRINITY_DN1577_c1_g1_i15	2	0	NA	97.4	97.4	scaffold01487:1-46504	scaffold02039:32724-72645	repeat overlap	Double-mapper
TRINITY_DN158_c0_g1_i3	2	0	NA	98	97.9	scaffold03052	scaffold06536:1-7999	repeat overlap	Double-mapper
TRINITY_DN1592_c0_g1_i8	2	0.16	NA	42.7	27.5	scaffold05476:1-12197	scaffold02521	repeat overlap	Double-mapper
TRINITY_DN15943_c2_g1_i1	2	1	NA	99.7	99.7	scaffold_571	scaffold03092:1-43809	repeat overlap	Double-mapper
TRINITY_DN16353_c0_g1_i1	2	0.81	NA	99.5	99.5	scaffold_796	scaffold00129	repeat overlap	Double-mapper
TRINITY_DN16608_c0_g2_i1	2	0.98	NA	99.8	99.8	scaffold00003	scaffold04301:1-15899	repeat overlap	Double-mapper
TRINITY_DN16624_c0_g1_i3	2	0.07	NA	58.4	32.6	scaffold_236	scaffold_167	incomplete chimera	Double-mapper
TRINITY_DN16708_c1_g1_i1	2	0.97	NA	98.4	98.4	scaffold01915	scaffold05160	repeat overlap	Double-mapper
TRINITY_DN16708_c2_g1_i1	2	0.98	NA	97.9	97.9	scaffold05160	scaffold01915	repeat overlap	Double-mapper
TRINITY_DN16769_c0_g1_i2	2	1	NA	99.9	99.9	scaffold03391	scaffold00296	repeat overlap	Double-mapper
TRINITY_DN16792_c0_g1_i3	2	0	NA	54.8	38.1	scaffold00882	scaffold04580:1-30240	incomplete chimera	Double-mapper
TRINITY_DN16928_c0_g1_i9	2	0.03	NA	30.9	20.8	scaffold03002	scaffold03273:1-51805	incomplete chimera	Double-mapper
TRINITY_DN16990_c0_g1_i2	2	0.16	NA	90.1	86.2	scaffold00385	scaffold04124	repeat overlap	Double-mapper
TRINITY_DN17139_c0_g1_i1	2	0	NA	86.4	83.4	scaffold01665:1-36296	scaffold_599	repeat overlap	Double-mapper
TRINITY_DN1725_c0_g1_i1	2	0	NA	42	38.2	scaffold05761	scaffold00396	incomplete chimera	Double-mapper
TRINITY_DN17317_c2_g1_i1	2	1	NA	96.6	96.6	scaffold00645	scaffold_887	repeat overlap	Double-mapper
TRINITY_DN17317_c2_g2_i1	2	0.96	NA	99.8	99.8	scaffold02138	scaffold00645	repeat overlap	Double-mapper
TRINITY_DN17345_c1_g1_i1	2	1	NA	99.8	99.8	scaffold_892	scaffold02139	repeat overlap	Double-mapper
TRINITY_DN17349_c0_g1_i1	2	0.28	NA	99.6	99.6	scaffold02274	scaffold_897	repeat overlap	Double-mapper
TRINITY_DN17429_c0_g1_i1	2	0.92	NA	91.8	98.6	scaffold05120	scaffold01131	repeat overlap	Double-mapper
TRINITY_DN17430_c0_g1_i1	2	0.04	NA	44.1	34.9	scaffold00696	scaffold07234	incomplete chimera	Double-mapper
TRINITY_DN17483_c0_g1_i3	2	0	NA	27.7	27.6	scaffold03268	scaffold05006:1-18593	incomplete chimera	Double-mapper
TRINITY_DN17584_c0_g2_i1	2	0.9	NA	99.8	99.6	scaffold_140	scaffold_390	repeat overlap	Double-mapper
TRINITY_DN17609_c0_g1_i1	2	0	NA	99.4	99.4	scaffold_286	scaffold02504:1-54293	repeat overlap	Double-mapper
TRINITY_DN17628_c0_g1_i1	2	0	NA	99.6	99.6	scaffold_546	scaffold_725	repeat overlap	Double-mapper
TRINITY_DN1763_c0_g1_i1	2	0.01	NA	57.1	36	scaffold03327	scaffold01327	incomplete chimera	Double-mapper
TRINITY_DN17713_c0_g1_i1	2	0.12	NA	99.7	99.2	scaffold00003	scaffold_255	repeat overlap	Double-mapper
TRINITY_DN17739_c0_g2_i3	2	1	NA	99.9	97.7	scaffold01554	scaffold_586	repeat overlap	Double-mapper
TRINITY_DN1777_c0_g1_i19	2	0.57	NA	79.6	99.8	scaffold00003	scaffold_577	repeat overlap	Double-mapper
TRINITY_DN1777_c1_g2_i1	2	0.56	NA	99.9	99.9	scaffold_11	scaffold05269:1-25130	repeat overlap	Double-mapper
TRINITY_DN17794_c0_g1_i1	2	1	NA	99.7	85.8	scaffold00707	scaffold05393	repeat overlap	Double-mapper
TRINITY_DN178_c0_g1_i1	2	0	NA	99.8	99.8	scaffold03791:1-12348	scaffold_833	unpurged haplotig	Double-mapper
TRINITY_DN17913_c1_g2_i3	2	0.95	NA	99.7	99.7	scaffold_572	scaffold_796	repeat overlap	Double-mapper
TRINITY_DN17941_c0_g1_i2	2	0.53	NA	95.5	94.3	scaffold02692:18815-60575	scaffold02219	repeat overlap	Double-mapper
TRINITY_DN17952_c0_g1_i12	2	0	NA	34.2	23.1	scaffold06600:4710-14246	scaffold03773:6451-46184	incomplete chimera	Double-mapper
TRINITY_DN18008_c0_g2_i2	2	0.99	NA	99.8	99.4	scaffold02712	scaffold06939:1-9481	repeat overlap	Double-mapper
TRINITY_DN18169_c0_g1_i1	2	0.55	NA	99.7	99.8	scaffold01357:1-58440	scaffold02433:38511-65276	repeat overlap	Double-mapper
TRINITY_DN18277_c0_g1_i2	2	0	NA	39.5	48.5	scaffold06334:1-14512	scaffold_291	incomplete chimera	Double-mapper
TRINITY_DN18279_c0_g2_i1	2	0.24	NA	98.9	98.9	scaffold_98	scaffold_961	repeat overlap	Double-mapper
TRINITY_DN18351_c0_g1_i2	2	1	NA	99.6	99.4	scaffold_482	scaffold07124:4168-14457	repeat overlap	Double-mapper
TRINITY_DN18469_c0_g1_i1	2	0	NA	54.9	36.7	scaffold_307	scaffold_311	incomplete chimera	Double-mapper
TRINITY_DN1856_c0_g1_i3	2	0.62	NA	95	91.5	scaffold02010	scaffold01370	repeat overlap	Double-mapper
TRINITY_DN1857_c0_g1_i4	2	0.01	NA	5.1	1.3	scaffold00322	scaffold00322	incomplete chimera	Double-mapper
TRINITY_DN18581_c0_g1_i1	2	0	NA	90.3	67.5	scaffold00957:17144-107729	scaffold03267:13946-43130	repeat overlap	Double-mapper
TRINITY_DN18697_c0_g1_i1	2	0.03	NA	40.6	39.7	scaffold_987	scaffold06524:3458-20299	incomplete chimera	Double-mapper
TRINITY_DN188_c0_g1_i14	2	1	NA	99.9	99.9	scaffold00271	scaffold01473	repeat overlap	Double-mapper
TRINITY_DN18914_c0_g1_i6	2	0.21	NA	99.5	94.9	scaffold_767	scaffold04343:16953-40587	repeat overlap	Double-mapper
TRINITY_DN18930_c0_g1_i1	2	1	NA	99.6	99.6	scaffold02146	scaffold02936:1-39523	repeat overlap	Double-mapper
TRINITY_DN19209_c0_g2_i1	2	0	NA	99.3	99.3	scaffold00418	scaffold00418	real duplication	Double-mapper
TRINITY_DN1923_c2_g1_i1	2	1	NA	99.5	99.5	scaffold02936:1-39523	scaffold02146	repeat overlap	Double-mapper
TRINITY_DN19235_c1_g1_i1	2	0.47	NA	99.7	99.7	scaffold00742	scaffold05979:13884-23016	repeat overlap	Double-mapper
TRINITY_DN19240_c0_g1_i1	2	0.46	NA	66.7	16.1	scaffold00072	scaffold05149	repeat overlap	Double-mapper
TRINITY_DN1932_c0_g3_i1	2	0.07	NA	53.7	30	scaffold02336:6147-67316	scaffold_497	incomplete chimera	Double-mapper
TRINITY_DN19489_c0_g1_i1	2	0.9	NA	99.8	99.8	scaffold04714:2441-36446	scaffold_991	repeat overlap	Double-mapper
TRINITY_DN19498_c0_g1_i1	2	1	NA	99.8	99.8	scaffold02624	scaffold_476	repeat overlap	Double-mapper
TRINITY_DN1956_c0_g3_i4	2	0	NA	99.9	99.9	scaffold00698	scaffold02119:1-51400	unpurged haplotig	Double-mapper
TRINITY_DN19595_c0_g1_i1	2	0	NA	99.9	99.9	scaffold01015	scaffold01968:37190-43114	repeat overlap	Double-mapper
TRINITY_DN19807_c0_g1_i1	2	0.67	NA	99.9	99.9	scaffold02930:26766-40999	scaffold01513	repeat overlap	Double-mapper
TRINITY_DN19835_c0_g2_i1	2	1	NA	99.7	99.7	scaffold05171	scaffold03096:16645-55012	repeat overlap	Double-mapper
TRINITY_DN20082_c0_g1_i1	2	0.78	NA	99.5	77.4	scaffold_1016	scaffold_888	repeat overlap	Double-mapper
TRINITY_DN2017_c0_g1_i1	2	0	NA	49.3	49.7	scaffold01215	scaffold_190	incomplete chimera	Double-mapper
TRINITY_DN2030_c0_g1_i1	2	0.11	NA	94.6	94.6	scaffold_925	scaffold02096:27433-71659	repeat overlap	Double-mapper
TRINITY_DN204_c0_g1_i2	2	0	NA	44.5	29.1	scaffold02925:1-41989	scaffold_877	incomplete chimera	Double-mapper
TRINITY_DN2040_c0_g2_i6	2	0	NA	54.7	28.1	scaffold06585	scaffold02122	incomplete chimera	Double-mapper
TRINITY_DN2045_c0_g2_i1	2	0	NA	99.9	99.9	scaffold03457:12185-31882	scaffold03230	unpurged haplotig	Double-mapper
TRINITY_DN20526_c0_g1_i1	2	0.96	NA	96.8	96.8	scaffold02624	scaffold03246:34366-42412	repeat overlap	Double-mapper
TRINITY_DN20551_c0_g1_i4	2	1	NA	99.9	46	scaffold04767	scaffold04767	repeat overlap	Double-mapper
TRINITY_DN20678_c0_g2_i1	2	1	NA	99.7	99.7	scaffold00092	scaffold00581	repeat overlap	Double-mapper
TRINITY_DN20685_c0_g1_i1	2	0	NA	21.6	57.6	scaffold01823	scaffold05860:12786-26179	incomplete chimera	Double-mapper
TRINITY_DN20699_c0_g1_i1	2	0.96	NA	99.7	99.7	scaffold00608	scaffold_811	repeat overlap	Double-mapper
TRINITY_DN20709_c0_g1_i1	2	0.59	NA	99.3	99.3	scaffold_652	scaffold_63	repeat overlap	Double-mapper
TRINITY_DN20753_c0_g1_i1	2	0	NA	34.2	37.7	scaffold04884:1-24449	scaffold04884:1-24449	incomplete chimera	Double-mapper
TRINITY_DN20762_c1_g3_i1	2	0	NA	54.4	42.3	scaffold06180	scaffold05426	incomplete chimera	Double-mapper
TRINITY_DN2081_c0_g1_i7	2	0.93	NA	84	90	scaffold_528	scaffold01298	repeat overlap	Double-mapper
TRINITY_DN20810_c0_g2_i18	2	0	NA	20.8	19.9	scaffold04899	scaffold07056	incomplete chimera	Double-mapper
TRINITY_DN20886_c0_g1_i2	2	0	NA	47.5	30.4	scaffold_729	scaffold05496	incomplete chimera	Double-mapper
TRINITY_DN20894_c0_g1_i1	2	0	NA	99.9	84	scaffold00418	scaffold00418	real duplication	Double-mapper
TRINITY_DN20894_c0_g3_i1	2	0	NA	99.9	99.9	scaffold00418	scaffold00418	real duplication	Double-mapper
TRINITY_DN20933_c0_g1_i1	2	0.39	NA	39	23.7	scaffold_599	scaffold01230:1-62356	repeat overlap	Double-mapper
TRINITY_DN21_c0_g2_i1	2	0.05	NA	27.8	48.6	scaffold04412	scaffold04412	incomplete chimera	Double-mapper
TRINITY_DN21049_c1_g1_i2	2	0.06	NA	99.6	99.6	scaffold_73	scaffold03704	repeat overlap	Double-mapper
TRINITY_DN2110_c0_g1_i6	2	0	NA	71.6	71.6	scaffold_636	scaffold_636	repeat overlap	Double-mapper
TRINITY_DN21124_c1_g1_i5	2	1	NA	95.7	98	scaffold01142	scaffold04349:1-27316	repeat overlap	Double-mapper
TRINITY_DN2115_c0_g1_i1	2	0	NA	99.9	99.9	scaffold_482	scaffold_454	unpurged haplotig	Double-mapper
TRINITY_DN21157_c0_g1_i2	2	0.79	NA	73.9	73.9	scaffold03826:30920-45710	scaffold01527:1-78362	repeat overlap	Double-mapper
TRINITY_DN21252_c0_g1_i2	2	0	NA	92.1	69.5	scaffold03809	scaffold01370	unpurged haplotig	Double-mapper
TRINITY_DN21502_c0_g2_i1	2	0	NA	39.7	36.7	scaffold_992	scaffold00806	incomplete chimera	Double-mapper
TRINITY_DN21623_c0_g1_i1	2	0.78	NA	99.8	99.8	scaffold01608:1-46600	scaffold00008	repeat overlap	Double-mapper
TRINITY_DN21652_c0_g1_i1	2	0	NA	99.4	99.4	scaffold04280	scaffold02191	unpurged haplotig	Double-mapper
TRINITY_DN21672_c0_g2_i1	2	0.97	NA	67.6	34.3	scaffold_795	scaffold_838	repeat overlap	Double-mapper
TRINITY_DN21699_c0_g1_i1	2	0	NA	22.9	21.6	scaffold06072	scaffold02156:1-66177	repeat overlap	Double-mapper
TRINITY_DN21722_c0_g1_i1	2	1	NA	99.6	99.6	scaffold01515	scaffold_321	repeat overlap	Double-mapper
TRINITY_DN21738_c0_g1_i2	2	0	NA	54.6	34.7	scaffold05605:9104-28662	scaffold00397	incomplete chimera	Double-mapper
TRINITY_DN21876_c0_g1_i1	2	0.95	NA	98.5	90.5	scaffold00173	scaffold01042	repeat overlap	Double-mapper
TRINITY_DN22005_c0_g1_i1	2	0.98	NA	96.7	96.7	scaffold05937	scaffold06135	repeat overlap	Double-mapper
TRINITY_DN2209_c0_g1_i2	2	0.02	NA	59.2	40	scaffold00248	scaffold03504:18258-46581	incomplete chimera	Double-mapper
TRINITY_DN2219_c0_g1_i1	2	0.01	NA	49.8	28.1	scaffold_245	scaffold00451	incomplete chimera	Double-mapper
TRINITY_DN22338_c0_g1_i1	2	0.99	NA	99.7	99.1	scaffold01980:33333-37978	scaffold01940:1231-75044	repeat overlap	Double-mapper
TRINITY_DN22344_c0_g1_i1	2	0.96	NA	96.5	99.8	scaffold00534	scaffold00861:21616-42476	repeat overlap	Double-mapper
TRINITY_DN22475_c0_g1_i1	2	1	NA	99	99.7	scaffold01149	scaffold04709:1-11833	repeat overlap	Double-mapper
TRINITY_DN22709_c0_g1_i1	2	0	NA	99.8	99.8	scaffold02931	scaffold02931	repeat overlap	Double-mapper
TRINITY_DN22921_c0_g1_i1	2	0.05	NA	31.6	15.9	scaffold04834	scaffold02825	incomplete chimera	Double-mapper
TRINITY_DN22966_c0_g1_i2	2	1	NA	99.9	99.9	scaffold00082	scaffold00082	repeat overlap	Double-mapper
TRINITY_DN22969_c0_g1_i1	2	0.85	NA	18.1	61.9	scaffold01082	scaffold01158	repeat overlap	Double-mapper
TRINITY_DN23096_c0_g1_i1	2	0.96	NA	96.3	96.3	scaffold00149	scaffold_505	repeat overlap	Double-mapper
TRINITY_DN23183_c0_g1_i1	2	1	NA	99.6	99.6	scaffold02146	scaffold02936:1-39523	repeat overlap	Double-mapper
TRINITY_DN23184_c0_g1_i1	2	0	NA	36.3	33.2	scaffold00541	scaffold01549	incomplete chimera	Double-mapper
TRINITY_DN233_c0_g1_i1	2	0.11	NA	63.4	30.6	scaffold04225:1-37014	scaffold_673	repeat overlap	Double-mapper
TRINITY_DN23438_c1_g1_i1	2	0.96	NA	99.7	99.7	scaffold_928	scaffold01015	repeat overlap	Double-mapper
TRINITY_DN2344_c0_g1_i3	2	0	NA	41.2	39.1	scaffold06973	scaffold00226	incomplete chimera	Double-mapper
TRINITY_DN2347_c0_g1_i1	2	0	NA	33.3	25.5	scaffold06960	scaffold02781	incomplete chimera	Double-mapper
TRINITY_DN23472_c0_g1_i1	2	1	NA	99.6	99.6	scaffold_460	scaffold_460	repeat overlap	Double-mapper
TRINITY_DN23647_c0_g1_i1	2	1	NA	99.5	99.5	scaffold02146	scaffold02936:1-39523	repeat overlap	Double-mapper
TRINITY_DN23813_c1_g1_i1	2	0.81	NA	99.6	99.6	scaffold_897	scaffold_688	repeat overlap	Double-mapper
TRINITY_DN23896_c0_g2_i1	2	0	NA	8.5	4.1	scaffold01513	scaffold01513	incomplete chimera	Double-mapper
TRINITY_DN23950_c0_g1_i1	2	0.96	NA	99.8	99.8	scaffold_929	scaffold01415	repeat overlap	Double-mapper
TRINITY_DN24022_c0_g2_i1	2	0	NA	99.8	99.8	scaffold03739	scaffold01883	unpurged haplotig	Double-mapper
TRINITY_DN24170_c0_g2_i1	2	0	NA	44.7	29.5	scaffold00881	scaffold00979	incomplete chimera	Double-mapper
TRINITY_DN2418_c0_g1_i1	2	0.79	NA	36.4	20.8	scaffold01353	scaffold00209	repeat overlap	Double-mapper
TRINITY_DN24200_c0_g1_i1	2	0.96	NA	99.6	99.6	scaffold01015	scaffold02346	repeat overlap	Double-mapper
TRINITY_DN24245_c0_g1_i1	2	1	NA	97.7	81.1	scaffold04222:28695-41687	scaffold00070:1-130887	repeat overlap	Double-mapper
TRINITY_DN24245_c0_g2_i1	2	1	NA	99.6	99.6	scaffold00358	scaffold00161	repeat overlap	Double-mapper
TRINITY_DN24380_c0_g2_i1	2	0.43	NA	55.9	5.7	scaffold00262	scaffold01869	repeat overlap	Double-mapper
TRINITY_DN24482_c0_g1_i1	2	0.8	NA	99.6	99.6	scaffold02367:6989-66620	scaffold_1005	repeat overlap	Double-mapper
TRINITY_DN24546_c0_g1_i3	2	1	NA	99.8	99.8	scaffold04767	scaffold04767	repeat overlap	Double-mapper
TRINITY_DN24558_c0_g2_i1	2	0.55	NA	95.3	93.6	scaffold_513	scaffold_757	repeat overlap	Double-mapper
TRINITY_DN2459_c0_g1_i1	2	0	NA	99.8	99.9	scaffold00260	scaffold06790:1-14415	unpurged haplotig	Double-mapper
TRINITY_DN24659_c0_g6_i1	2	0.11	NA	33.3	44	scaffold00799	scaffold05733	repeat overlap	Double-mapper
TRINITY_DN24805_c1_g1_i1	2	1	NA	99.6	99.8	scaffold04072	scaffold00048	repeat overlap	Double-mapper
TRINITY_DN24863_c1_g1_i1	2	1	NA	99.7	99.7	scaffold_482	scaffold01179:64634-99010	repeat overlap	Double-mapper
TRINITY_DN24894_c0_g1_i1	2	0.46	NA	87	86.6	scaffold04049:19080-43369	scaffold01425:1-19514	repeat overlap	Double-mapper
TRINITY_DN24939_c0_g1_i1	2	0	NA	99.6	99.6	scaffold03327	scaffold03935:1-10655	unpurged haplotig	Double-mapper
TRINITY_DN2501_c0_g1_i1	2	0.02	NA	50.8	32.7	scaffold02432	scaffold00179	incomplete chimera	Double-mapper
TRINITY_DN25110_c0_g1_i1	2	0.82	NA	87.1	87.1	scaffold_368	scaffold_368	repeat overlap	Double-mapper
TRINITY_DN2517_c0_g1_i1	2	0	NA	99.9	99.9	scaffold04808	scaffold_79	unpurged haplotig	Double-mapper
TRINITY_DN25230_c0_g1_i1	2	0	NA	98.7	96.2	scaffold03337	scaffold03337	real duplication	Double-mapper
TRINITY_DN25293_c0_g1_i1	2	1	NA	99.8	99.8	scaffold00880:51669-112647	scaffold02850:20506-35392	repeat overlap	Double-mapper
TRINITY_DN25639_c0_g1_i1	2	0.69	NA	99.7	99.9	scaffold00383	scaffold04634:1-30168	repeat overlap	Double-mapper
TRINITY_DN25697_c0_g1_i1	2	1	NA	99.3	99.3	scaffold02515	scaffold04856:25496-35286	repeat overlap	Double-mapper
TRINITY_DN257_c0_g1_i20	2	0.01	NA	38.2	29.5	scaffold05457	scaffold02904:1-16562	incomplete chimera	Double-mapper
TRINITY_DN26090_c0_g2_i1	2	1	NA	96	74.9	scaffold02652	scaffold02122	repeat overlap	Double-mapper
TRINITY_DN2617_c0_g1_i1	2	0	NA	99.9	99.9	scaffold00525	scaffold00525	unpurged haplotig	Double-mapper
TRINITY_DN26242_c0_g1_i1	2	0.01	NA	53.6	44.1	scaffold_264	scaffold05721	incomplete chimera	Double-mapper
TRINITY_DN2625_c0_g1_i5	2	0	NA	29.9	40.7	scaffold_817	scaffold01259:91938-96250	incomplete chimera	Double-mapper
TRINITY_DN26378_c0_g1_i1	2	0	NA	99.7	99.7	scaffold00620	scaffold_690	repeat overlap	Double-mapper
TRINITY_DN26391_c0_g1_i1	2	0.54	NA	99.6	99.6	scaffold00328	scaffold01436	repeat overlap	Double-mapper
TRINITY_DN2647_c0_g1_i3	2	0	NA	45.2	23.6	scaffold00354	scaffold07166	incomplete chimera	Double-mapper
TRINITY_DN26481_c0_g3_i1	2	1	NA	94.9	89.3	scaffold_1006	scaffold05501	repeat overlap	Double-mapper
TRINITY_DN26526_c0_g1_i1	2	0.2	NA	99.7	99.7	scaffold00155	scaffold03431:4102-37440	repeat overlap	Double-mapper
TRINITY_DN2661_c0_g1_i23	2	1	NA	99.7	99.7	scaffold01370	scaffold01370	repeat overlap	Double-mapper
TRINITY_DN2661_c3_g1_i1	2	1	NA	97.7	99.5	scaffold02845	scaffold04051	repeat overlap	Double-mapper
TRINITY_DN26671_c0_g1_i1	2	1	NA	99.5	99.5	scaffold06135	scaffold04296	repeat overlap	Double-mapper
TRINITY_DN26762_c1_g1_i1	2	0.61	NA	99.3	99.6	scaffold00068	scaffold01752	repeat overlap	Double-mapper
TRINITY_DN26829_c0_g1_i1	2	0.97	NA	99.8	99.8	scaffold06957:1-7126	scaffold04808	repeat overlap	Double-mapper
TRINITY_DN2700_c0_g1_i2	2	0.03	NA	12	10.1	scaffold_968	scaffold_968	incomplete chimera	Double-mapper
TRINITY_DN27271_c0_g1_i1	2	0	NA	98.7	97.8	scaffold00388:1-114405	scaffold00388:1-114405	real duplication	Double-mapper
TRINITY_DN27272_c0_g1_i1	2	1	NA	99.7	99.7	scaffold04132:12343-42628	scaffold_286	repeat overlap	Double-mapper
TRINITY_DN27347_c0_g1_i1	2	0.87	NA	99.8	99.8	scaffold_822	scaffold00520	repeat overlap	Double-mapper
TRINITY_DN28032_c0_g1_i1	2	0.98	NA	99.8	99.8	scaffold02138	scaffold_887	repeat overlap	Double-mapper
TRINITY_DN28056_c0_g1_i1	2	0	NA	99.7	99.7	scaffold01368	scaffold00732	unpurged haplotig	Double-mapper
TRINITY_DN28091_c0_g1_i1	2	0	NA	99.6	99.6	scaffold_59	scaffold00157	repeat overlap	Double-mapper
TRINITY_DN28123_c0_g2_i1	2	0	NA	99.6	99.6	scaffold00841:6322-114586	scaffold00841:6322-114586	unpurged haplotig	Double-mapper
TRINITY_DN28129_c0_g1_i2	2	0.99	NA	99.9	99.9	scaffold07185:2385-13812	scaffold02889:14369-57445	repeat overlap	Double-mapper
TRINITY_DN28258_c1_g1_i1	2	0	NA	99.8	99.8	scaffold03622:1-25706	scaffold03622:1-25706	repeat overlap	Double-mapper
TRINITY_DN2829_c0_g2_i1	2	0.57	NA	80.2	80.2	scaffold_310	scaffold_310	repeat overlap	Double-mapper
TRINITY_DN28354_c0_g1_i1	2	0.84	NA	99.3	99.3	scaffold02845	scaffold02845	repeat overlap	Double-mapper
TRINITY_DN28385_c0_g1_i1	2	0	NA	99.7	99.7	scaffold00418	scaffold00418	real duplication	Double-mapper
TRINITY_DN28507_c0_g1_i7	2	0	NA	42.6	42.6	scaffold_1010	scaffold03494	repeat overlap	Double-mapper
TRINITY_DN28662_c0_g1_i3	2	0.01	NA	48.1	39.8	scaffold04799:762-35751	scaffold_982	incomplete chimera	Double-mapper
TRINITY_DN28698_c0_g1_i1	2	0.93	NA	99.7	99.9	scaffold_795	scaffold06113	repeat overlap	Double-mapper
TRINITY_DN2888_c0_g1_i1	2	0.92	NA	99.5	99	scaffold05552:6680-29034	scaffold01602	repeat overlap	Double-mapper
TRINITY_DN2888_c1_g1_i1	2	0.8	NA	99.9	99.9	scaffold00098	scaffold00098	repeat overlap	Double-mapper
TRINITY_DN28957_c0_g1_i1	2	0	NA	99.7	88.8	scaffold01069	scaffold03049:16769-22572	unpurged haplotig	Double-mapper
TRINITY_DN29101_c0_g1_i1	2	0.04	NA	41.4	29.3	scaffold04224	scaffold05912:2992-25578	incomplete chimera	Double-mapper
TRINITY_DN29523_c0_g1_i1	2	0.02	NA	47.2	37.1	scaffold_356	scaffold06016	incomplete chimera	Double-mapper
TRINITY_DN29544_c0_g1_i1	2	1	NA	99.8	99.8	scaffold_713	scaffold_714	repeat overlap	Double-mapper
TRINITY_DN29595_c0_g1_i1	2	0	NA	60.5	35.7	scaffold01355	scaffold03346	incomplete chimera	Double-mapper
TRINITY_DN29606_c0_g1_i3	2	0	NA	57.9	30.9	scaffold02668	scaffold07145	incomplete chimera	Double-mapper
TRINITY_DN29683_c0_g1_i1	2	0	NA	99.9	99.9	scaffold_606	scaffold_606	repeat overlap	Double-mapper
TRINITY_DN2969_c1_g2_i1	2	0.02	NA	59.9	36	scaffold00617	scaffold07264	incomplete chimera	Double-mapper
TRINITY_DN29696_c0_g1_i1	2	0	NA	99.8	99.8	scaffold_466	scaffold_466	real duplication	Double-mapper
TRINITY_DN29697_c0_g1_i1	2	0	NA	99.8	99.8	scaffold00975	scaffold05379:5760-14026	unpurged haplotig	Double-mapper
TRINITY_DN29834_c0_g1_i1	2	0	NA	99.6	99.6	scaffold00545	scaffold00545	real duplication	Double-mapper
TRINITY_DN30129_c0_g1_i1	2	0.28	NA	60.8	11.1	scaffold00763:1-100511	scaffold00145	repeat overlap	Double-mapper
TRINITY_DN30136_c0_g1_i3	2	0	NA	53.7	27.6	scaffold01662	scaffold07183	incomplete chimera	Double-mapper
TRINITY_DN3044_c0_g2_i1	2	0	NA	82.8	51.1	scaffold02805	scaffold01767	real duplication	Double-mapper
TRINITY_DN30448_c0_g1_i1	2	0.29	NA	93.6	95	scaffold00763:1-100511	scaffold_945	repeat overlap	Double-mapper
TRINITY_DN3053_c0_g1_i3	2	0.69	NA	41.2	29.1	scaffold_252	scaffold_252	repeat overlap	Double-mapper
TRINITY_DN3075_c0_g1_i1	2	0	NA	52.2	45.6	scaffold_856	scaffold03490	incomplete chimera	Double-mapper
TRINITY_DN3105_c0_g1_i2	2	0.09	NA	7.5	8.1	scaffold_1022	scaffold_896	repeat overlap	Double-mapper
TRINITY_DN31362_c0_g1_i1	2	1	NA	99.6	99.6	scaffold_460	scaffold_460	repeat overlap	Double-mapper
TRINITY_DN3160_c0_g1_i1	2	0	NA	40.8	37.9	scaffold01608:1-46600	scaffold00613	incomplete chimera	Double-mapper
TRINITY_DN3170_c0_g1_i2	2	0.05	NA	41.4	34.5	scaffold00616	scaffold02185	incomplete chimera	Double-mapper
TRINITY_DN31945_c0_g1_i1	2	0.97	NA	44.3	44.3	scaffold02487	scaffold04332:12374-40674	repeat overlap	Double-mapper
TRINITY_DN320_c0_g1_i5	2	0.05	NA	83.2	83.2	scaffold05771:1-21439	scaffold05771:1-21439	unpurged haplotig	Double-mapper
TRINITY_DN3206_c0_g1_i1	2	0	NA	39.8	20.4	scaffold02307	scaffold04990	incomplete chimera	Double-mapper
TRINITY_DN3218_c0_g1_i1	2	0.03	NA	96.2	97	scaffold05179	scaffold01728	repeat overlap	Double-mapper
TRINITY_DN32497_c0_g1_i1	2	1	NA	99.6	99.6	scaffold01169	scaffold_625	repeat overlap	Double-mapper
TRINITY_DN32854_c0_g1_i1	2	0	NA	99.6	99.6	scaffold00418	scaffold00418	real duplication	Double-mapper
TRINITY_DN3293_c0_g1_i1	2	0.05	NA	93.4	93.4	scaffold03233	scaffold03233	real duplication	Double-mapper
TRINITY_DN33_c4_g1_i2	2	1	NA	94.7	94.7	scaffold00522	scaffold02010	repeat overlap	Double-mapper
TRINITY_DN3327_c0_g1_i1	2	0	NA	100	100	scaffold_527	scaffold_527	real duplication	Double-mapper
TRINITY_DN33342_c0_g1_i2	2	0	NA	23.3	30.2	scaffold07221	scaffold00784	incomplete chimera	Double-mapper
TRINITY_DN33375_c0_g1_i3	2	0	NA	57.4	39.7	scaffold00119	scaffold_690	incomplete chimera	Double-mapper
TRINITY_DN3338_c0_g1_i2	2	0	NA	57.7	35.9	scaffold00005	scaffold_1008	incomplete chimera	Double-mapper
TRINITY_DN33418_c0_g1_i1	2	0.22	NA	99.4	99.4	scaffold_580	scaffold_580	repeat overlap	Double-mapper
TRINITY_DN33441_c0_g1_i1	2	0.78	NA	72.3	56.8	scaffold01338	scaffold01054:11152-103259	repeat overlap	Double-mapper
TRINITY_DN33535_c0_g1_i1	2	0	NA	39.5	34.8	scaffold_816	scaffold04370	incomplete chimera	Double-mapper
TRINITY_DN33538_c0_g1_i1	2	0	NA	53.5	33.6	scaffold_699	scaffold_399	incomplete chimera	Double-mapper
TRINITY_DN33646_c0_g1_i1	2	0.97	NA	99.8	99.8	scaffold07185:2385-13812	scaffold02889:14369-57445	repeat overlap	Double-mapper
TRINITY_DN33734_c0_g1_i1	2	0	NA	44.5	29.5	scaffold_472	scaffold03853	incomplete chimera	Double-mapper
TRINITY_DN3388_c1_g2_i2	2	0.04	NA	2.6	1.7	scaffold03213	scaffold01674:61615-81883	repeat overlap	Double-mapper
TRINITY_DN34071_c0_g1_i1	2	0.83	NA	97.6	97.6	scaffold01549	scaffold05300:6699-22340	repeat overlap	Double-mapper
TRINITY_DN34278_c0_g1_i1	2	0	NA	82.3	82.3	scaffold01034	scaffold01034	repeat overlap	Double-mapper
TRINITY_DN3440_c0_g1_i4	2	0.02	NA	97.5	97.3	scaffold04081	scaffold04765	real duplication	Double-mapper
TRINITY_DN34702_c0_g1_i1	2	1	NA	99.8	99.8	scaffold02392	scaffold03665:1-32684	repeat overlap	Double-mapper
TRINITY_DN34783_c0_g1_i1	2	0	NA	99.8	99.8	scaffold_606	scaffold_606	repeat overlap	Double-mapper
TRINITY_DN34933_c0_g1_i1	2	0.51	NA	99.8	99.8	scaffold00684:1-86130	scaffold00684:1-86130	repeat overlap	Double-mapper
TRINITY_DN35077_c0_g1_i1	2	0.64	NA	99.8	99.8	scaffold05314	scaffold05900	repeat overlap	Double-mapper
TRINITY_DN35267_c0_g1_i1	2	0	NA	99.7	99.1	scaffold06968	scaffold06968	repeat overlap	Double-mapper
TRINITY_DN35291_c0_g1_i1	2	0	NA	99.7	99.7	scaffold_352	scaffold_352	repeat overlap	Double-mapper
TRINITY_DN354_c0_g1_i9	2	0.02	NA	55.3	36.6	scaffold_1016	scaffold01432	incomplete chimera	Double-mapper
TRINITY_DN3547_c0_g1_i5	2	0.03	NA	44.6	31.3	scaffold01186	scaffold_626	incomplete chimera	Double-mapper
TRINITY_DN35732_c0_g1_i1	2	0	NA	99.8	99.8	scaffold02896	scaffold_350	repeat overlap	Double-mapper
TRINITY_DN3577_c0_g1_i4	2	0	NA	48.1	34.8	scaffold00980:1-22548	scaffold03736	incomplete chimera	Double-mapper
TRINITY_DN3612_c1_g2_i1	2	0	NA	40.3	45.1	scaffold03404:7281-50680	scaffold03404:7281-50680	incomplete chimera	Double-mapper
TRINITY_DN36460_c0_g1_i1	2	0.97	NA	99.8	99.8	scaffold_231	scaffold04099	repeat overlap	Double-mapper
TRINITY_DN3661_c0_g1_i1	2	0.31	NA	16	2	scaffold05630	scaffold_232	repeat overlap	Double-mapper
TRINITY_DN3662_c0_g1_i1	2	0.01	NA	47.4	27.6	scaffold00620	scaffold00141	incomplete chimera	Double-mapper
TRINITY_DN36623_c0_g1_i1	2	0.83	NA	99.7	99.7	scaffold_279	scaffold_199	repeat overlap	Double-mapper
TRINITY_DN367_c0_g1_i1	2	0.03	NA	45.2	42.9	scaffold_26	scaffold01225	incomplete chimera	Double-mapper
TRINITY_DN3690_c0_g1_i1	2	0.07	NA	13.6	26.1	scaffold00434	scaffold01512:1-83978	incomplete chimera	Double-mapper
TRINITY_DN36987_c0_g1_i1	2	0.56	NA	29.9	35.2	scaffold_527	scaffold06346:3494-21903	repeat overlap	Double-mapper
TRINITY_DN3700_c0_g1_i3	2	0	NA	38.4	27.4	scaffold00752:1-92509	scaffold00752:1-92509	incomplete chimera	Double-mapper
TRINITY_DN3717_c0_g1_i1	2	0.02	NA	52.9	36.6	scaffold_326	scaffold02825	incomplete chimera	Double-mapper
TRINITY_DN3729_c0_g3_i1	2	0	NA	7.3	5	scaffold00430	scaffold00430	repeat overlap	Double-mapper
TRINITY_DN37298_c0_g1_i1	2	0.96	NA	95.4	98.8	scaffold01327	scaffold01327	repeat overlap	Double-mapper
TRINITY_DN38000_c0_g1_i1	2	0.48	NA	99.6	99.2	scaffold03999	scaffold03269	repeat overlap	Double-mapper
TRINITY_DN38086_c0_g1_i1	2	0	NA	99.9	99.9	scaffold00841:6322-114586	scaffold00841:6322-114586	unpurged haplotig	Double-mapper
TRINITY_DN38110_c0_g1_i4	2	0	NA	25.1	16.8	scaffold03028	scaffold_461	incomplete chimera	Double-mapper
TRINITY_DN38138_c0_g1_i1	2	0	NA	99.9	99.9	scaffold02807:3765-58719	scaffold02807:3765-58719	repeat overlap	Double-mapper
TRINITY_DN38219_c0_g1_i1	2	0.87	NA	60.1	24.6	scaffold03571:31886-48636	scaffold00711	repeat overlap	Double-mapper
TRINITY_DN3824_c0_g1_i1	2	0.34	NA	43.6	22.5	scaffold03213	scaffold02391	repeat overlap	Double-mapper
TRINITY_DN38469_c0_g1_i1	2	0	NA	38.5	26.1	scaffold_760	scaffold_509	incomplete chimera	Double-mapper
TRINITY_DN38685_c0_g1_i1	2	0.12	NA	99.9	99.9	scaffold00884	scaffold03286	repeat overlap	Double-mapper
TRINITY_DN387_c0_g1_i22	2	0	NA	71.8	10.9	scaffold02845	scaffold_431	incomplete chimera	Double-mapper
TRINITY_DN38793_c0_g1_i1	2	1	NA	99.4	99.4	scaffold00350	scaffold06318:1-6208	repeat overlap	Double-mapper
TRINITY_DN38884_c0_g1_i1	2	0.95	NA	99.7	99.7	scaffold_170	scaffold05190:1-14616	repeat overlap	Double-mapper
TRINITY_DN39075_c0_g1_i1	2	0.03	NA	49.9	37.5	scaffold04253	scaffold05732	incomplete chimera	Double-mapper
TRINITY_DN39193_c0_g1_i1	2	0	NA	99.5	99.5	scaffold01295	scaffold05787:1-25493	repeat overlap	Double-mapper
TRINITY_DN39405_c0_g1_i1	2	0.68	NA	95.5	98.7	scaffold02440:1-52449	scaffold01140	repeat overlap	Double-mapper
TRINITY_DN39499_c0_g1_i4	2	0	NA	46.2	44.6	scaffold_918	scaffold_820	incomplete chimera	Double-mapper
TRINITY_DN3955_c0_g3_i1	2	0	NA	99.7	99.7	scaffold05345:14609-31363	scaffold05345:14609-31363	real duplication	Double-mapper
TRINITY_DN3965_c1_g1_i1	2	0.1	NA	99.8	99.8	scaffold03671	scaffold03671	repeat overlap	Double-mapper
TRINITY_DN39727_c0_g1_i1	2	0.29	NA	15.7	68	scaffold06171:1-18274	scaffold06112:6086-24010	repeat overlap	Double-mapper
TRINITY_DN39746_c0_g1_i1	2	0	NA	87.7	95.5	scaffold01427	scaffold00022	repeat overlap	Double-mapper
TRINITY_DN3975_c0_g1_i17	2	0	NA	97.7	66.4	scaffold05233	scaffold03066:24863-55553	unpurged haplotig	Double-mapper
TRINITY_DN39760_c0_g1_i1	2	0.95	NA	93.9	99.6	scaffold01641:1-49595	scaffold02754	repeat overlap	Double-mapper
TRINITY_DN39985_c0_g1_i1	2	1	NA	99.6	99.6	scaffold05433:26136-29968	scaffold_470	repeat overlap	Double-mapper
TRINITY_DN39987_c0_g1_i1	2	1	NA	99.6	99.6	scaffold_848	scaffold_798	repeat overlap	Double-mapper
TRINITY_DN4004_c0_g1_i2	2	0	NA	99.6	99.6	scaffold03233	scaffold03233	real duplication	Double-mapper
TRINITY_DN40105_c0_g1_i1	2	0	NA	99.7	99.7	scaffold_353	scaffold_353	real duplication	Double-mapper
TRINITY_DN4052_c0_g1_i1	2	0	NA	2.2	37.5	scaffold_684	scaffold_684	incomplete chimera	Double-mapper
TRINITY_DN4086_c1_g1_i2	2	0.31	NA	99.5	96.4	scaffold02589	scaffold04484	repeat overlap	Double-mapper
TRINITY_DN4087_c1_g3_i1	2	0.07	NA	45.9	32.2	scaffold05704	scaffold_594	incomplete chimera	Double-mapper
TRINITY_DN4097_c0_g1_i8	2	0.02	NA	27.3	14.5	scaffold03294	scaffold_765	incomplete chimera	Double-mapper
TRINITY_DN41120_c0_g1_i1	2	1	NA	99.7	99.7	scaffold03713:3410-8830	scaffold00956	repeat overlap	Double-mapper
TRINITY_DN4127_c0_g1_i3	2	0	NA	36	25.3	scaffold03808	scaffold_881	incomplete chimera	Double-mapper
TRINITY_DN4129_c0_g1_i10	2	0	NA	54.8	40.5	scaffold04342	scaffold00672	incomplete chimera	Double-mapper
TRINITY_DN4167_c1_g1_i1	2	0.01	NA	42.9	29.4	scaffold02722	scaffold06036:10383-23599	incomplete chimera	Double-mapper
TRINITY_DN4175_c0_g1_i1	2	0.04	NA	97.8	97.8	scaffold02769	scaffold02769	real duplication	Double-mapper
TRINITY_DN41834_c0_g1_i1	2	0	NA	99.7	99.7	scaffold01154	scaffold04810	unpurged haplotig	Double-mapper
TRINITY_DN4187_c0_g1_i3	2	0	NA	48.6	34.6	scaffold_562	scaffold_562	incomplete chimera	Double-mapper
TRINITY_DN42108_c0_g1_i1	2	0	NA	99.5	99.5	scaffold00364	scaffold00364	unpurged haplotig	Double-mapper
TRINITY_DN42151_c0_g1_i1	2	0.85	NA	97.6	97.6	scaffold04673:28086-37029	scaffold00806	repeat overlap	Double-mapper
TRINITY_DN4235_c0_g1_i1	2	0	NA	91	68.4	scaffold00796:25788-116791	scaffold03494	repeat overlap	Double-mapper
TRINITY_DN4274_c0_g1_i1	2	0.04	NA	52.4	31.7	scaffold05249	scaffold00690	incomplete chimera	Double-mapper
TRINITY_DN42754_c0_g1_i1	2	0	NA	99.9	99.9	scaffold02715	scaffold02892	unpurged haplotig	Double-mapper
TRINITY_DN42846_c0_g1_i1	2	0.44	NA	99.7	99.7	scaffold02845	scaffold02845	repeat overlap	Double-mapper
TRINITY_DN42944_c0_g1_i1	2	0	NA	99.8	99.8	scaffold02226	scaffold02226	real duplication	Double-mapper
TRINITY_DN43323_c0_g1_i1	2	0	NA	99.5	99.5	scaffold05630	scaffold_462	repeat overlap	Double-mapper
TRINITY_DN43652_c0_g1_i1	2	1	NA	99.5	99.5	scaffold_976	scaffold01443	repeat overlap	Double-mapper
TRINITY_DN4367_c0_g1_i1	2	0.53	NA	57.3	57.1	scaffold01248	scaffold00672	repeat overlap	Double-mapper
TRINITY_DN44043_c0_g1_i1	2	0	NA	99.7	97.7	scaffold01597:1-76939	scaffold01597:1-76939	real duplication	Double-mapper
TRINITY_DN44301_c0_g1_i1	2	0.75	NA	94	99.7	scaffold_177	scaffold_309	repeat overlap	Double-mapper
TRINITY_DN44334_c0_g1_i1	2	0	NA	99.7	99.7	scaffold00377	scaffold00377	real duplication	Double-mapper
TRINITY_DN444_c0_g1_i2	2	0	NA	61.9	33.8	scaffold07257	scaffold_219	incomplete chimera	Double-mapper
TRINITY_DN44428_c0_g1_i1	2	0	NA	99.7	99.7	scaffold00306	scaffold00306	real duplication	Double-mapper
TRINITY_DN44470_c0_g1_i1	2	0.95	NA	98	93.8	scaffold_460	scaffold01403	repeat overlap	Double-mapper
TRINITY_DN44587_c0_g1_i1	2	0	NA	99.6	99.6	scaffold00360	scaffold05861	unpurged haplotig	Double-mapper
TRINITY_DN44864_c0_g1_i1	2	0.85	NA	84.4	51.3	scaffold02304	scaffold00476	repeat overlap	Double-mapper
TRINITY_DN4487_c0_g1_i1	2	0.04	NA	96.1	95.6	scaffold01355	scaffold01355	real duplication	Double-mapper
TRINITY_DN4493_c0_g1_i1	2	0.01	NA	31.1	26	scaffold04895:1-20488	scaffold00433	incomplete chimera	Double-mapper
TRINITY_DN4502_c0_g1_i2	2	0.01	NA	43.1	26.4	scaffold06150:12117-24139	scaffold01981	incomplete chimera	Double-mapper
TRINITY_DN4516_c0_g3_i3	2	0.02	NA	36.6	30.4	scaffold04606	scaffold06551	incomplete chimera	Double-mapper
TRINITY_DN452_c0_g1_i2	2	0.01	NA	27.3	22.5	scaffold04045	scaffold01926	incomplete chimera	Double-mapper
TRINITY_DN45235_c0_g1_i1	2	0	NA	99.5	99.5	scaffold00143	scaffold00143	repeat overlap	Double-mapper
TRINITY_DN45277_c0_g1_i1	2	0	NA	99.7	99.7	scaffold05298	scaffold05298	repeat overlap	Double-mapper
TRINITY_DN45671_c0_g1_i1	2	1	NA	99.8	91.9	scaffold00363	scaffold05171	repeat overlap	Double-mapper
TRINITY_DN45754_c0_g1_i1	2	0.91	NA	99.8	99.8	scaffold00875	scaffold_670	repeat overlap	Double-mapper
TRINITY_DN45868_c0_g1_i1	2	0.96	NA	99.5	99.5	scaffold02845	scaffold_807	repeat overlap	Double-mapper
TRINITY_DN4595_c0_g1_i1	2	0	NA	99.8	99.8	scaffold03133:12964-54627	scaffold03133:12964-54627	repeat overlap	Double-mapper
TRINITY_DN46003_c0_g1_i1	2	0.89	NA	99.7	99.7	scaffold00821	scaffold00248	repeat overlap	Double-mapper
TRINITY_DN46066_c0_g1_i1	2	0	NA	48.7	41.4	scaffold05866	scaffold06990	incomplete chimera	Double-mapper
TRINITY_DN462_c0_g1_i16	2	0.15	NA	22.1	17.8	scaffold04323:22759-40737	scaffold04322:1-21969	repeat overlap	Double-mapper
TRINITY_DN464_c0_g1_i10	2	0.02	NA	31.4	15.7	scaffold01760	scaffold07302:2132-12800	incomplete chimera	Double-mapper
TRINITY_DN4646_c0_g1_i11	2	0	NA	95.7	98.9	scaffold00045:28370-281356	scaffold03809	repeat overlap	Double-mapper
TRINITY_DN46719_c0_g1_i1	2	0.82	NA	96.9	98.3	scaffold_522	scaffold03648	repeat overlap	Double-mapper
TRINITY_DN4681_c0_g1_i2	2	1	NA	98.9	98.2	scaffold03267:13946-43130	scaffold_582	repeat overlap	Double-mapper
TRINITY_DN4681_c0_g2_i1	2	0.99	NA	99.7	99.7	scaffold_1021	scaffold05874	repeat overlap	Double-mapper
TRINITY_DN46874_c0_g1_i1	2	0	NA	99.6	99.6	scaffold00062	scaffold05971	repeat overlap	Double-mapper
TRINITY_DN4714_c0_g2_i1	2	0	NA	41.2	26.9	scaffold03072	scaffold_387	incomplete chimera	Double-mapper
TRINITY_DN47290_c0_g1_i1	2	1	NA	99.7	99.7	scaffold01550:4635-85880	scaffold_382	repeat overlap	Double-mapper
TRINITY_DN47429_c0_g1_i1	2	0.01	NA	44.8	26.6	scaffold01982	scaffold00718	incomplete chimera	Double-mapper
TRINITY_DN47488_c0_g1_i1	2	0	NA	28.5	20.4	scaffold00975	scaffold_341	repeat overlap	Double-mapper
TRINITY_DN47549_c0_g1_i1	2	0	NA	22	18	scaffold_473	scaffold01125	incomplete chimera	Double-mapper
TRINITY_DN47779_c0_g1_i1	2	0	NA	99.9	99.9	scaffold01778:52351-79607	scaffold00484	unpurged haplotig	Double-mapper
TRINITY_DN48231_c0_g1_i1	2	0	NA	24.3	19.4	scaffold04001	scaffold02560	incomplete chimera	Double-mapper
TRINITY_DN48640_c0_g1_i1	2	0	NA	37.3	41.9	scaffold00481	scaffold07545:1-7609	incomplete chimera	Double-mapper
TRINITY_DN48836_c0_g1_i1	2	0.27	NA	67.9	14.4	scaffold00363	scaffold00703	repeat overlap	Double-mapper
TRINITY_DN49514_c0_g1_i1	2	0	NA	37.4	21	scaffold_29	scaffold00003	repeat overlap	Double-mapper
TRINITY_DN49524_c0_g1_i1	2	0.51	NA	99.6	99.6	scaffold00762	scaffold07346:3075-6125	repeat overlap	Double-mapper
TRINITY_DN4953_c2_g1_i2	2	0.51	NA	44.4	46.8	scaffold00924:29000-105805	scaffold_778	repeat overlap	Double-mapper
TRINITY_DN49952_c0_g1_i1	2	0	NA	99.7	99.7	scaffold00024	scaffold00024	unpurged haplotig	Double-mapper
TRINITY_DN50_c2_g1_i3	2	0.9	NA	99.8	99.8	scaffold_565	scaffold_580	repeat overlap	Double-mapper
TRINITY_DN5001_c0_g1_i1	2	0	NA	99.8	99.8	scaffold06568:7975-16310	scaffold_862	unpurged haplotig	Double-mapper
TRINITY_DN5039_c0_g1_i9	2	0	NA	99.7	99.7	scaffold_812	scaffold00684:87454-125768	repeat overlap	Double-mapper
TRINITY_DN50473_c0_g1_i1	2	0	NA	99.8	99.8	scaffold_649	scaffold05065:2747-33514	unpurged haplotig	Double-mapper
TRINITY_DN5061_c1_g1_i1	2	0.98	NA	97	97.8	scaffold_11	scaffold_11	repeat overlap	Double-mapper
TRINITY_DN5061_c3_g1_i1	2	0.98	NA	97.1	99.5	scaffold00470:25622-145221	scaffold01977:1-10451	repeat overlap	Double-mapper
TRINITY_DN50650_c0_g1_i1	2	0	NA	99.6	99.6	scaffold00392	scaffold00392	real duplication	Double-mapper
TRINITY_DN509_c1_g1_i1	2	0.01	NA	52.5	35.8	scaffold04753	scaffold_83	incomplete chimera	Double-mapper
TRINITY_DN5100_c1_g1_i1	2	0.01	NA	56.3	42.2	scaffold_121	scaffold_121	incomplete chimera	Double-mapper
TRINITY_DN51076_c0_g1_i1	2	0.74	NA	99.6	99.6	scaffold_541	scaffold00070:134953-246287	repeat overlap	Double-mapper
TRINITY_DN5113_c0_g1_i3	2	0	NA	56.2	23.1	scaffold00056	scaffold05453:5991-29797	incomplete chimera	Double-mapper
TRINITY_DN51171_c0_g1_i1	2	0.52	NA	99.8	99.3	scaffold_663	scaffold01368	repeat overlap	Double-mapper
TRINITY_DN5118_c0_g1_i4	2	0.51	NA	29.6	43.3	scaffold06440:1-13680	scaffold00103	repeat overlap	Double-mapper
TRINITY_DN51397_c0_g1_i1	2	0.42	NA	73.3	74.5	scaffold_148	scaffold_606	repeat overlap	Double-mapper
TRINITY_DN5147_c0_g1_i7	2	0.01	NA	39.5	26.3	scaffold04937	scaffold07224	incomplete chimera	Double-mapper
TRINITY_DN5168_c0_g1_i2	2	0.55	NA	29	24.8	scaffold02173	scaffold02265	repeat overlap	Double-mapper
TRINITY_DN51937_c0_g1_i2	2	0	NA	17.8	16.2	scaffold01234	scaffold02748:20369-60193	incomplete chimera	Double-mapper
TRINITY_DN52226_c0_g1_i1	2	0.74	NA	99.7	99.7	scaffold04365:1-34327	scaffold01568	repeat overlap	Double-mapper
TRINITY_DN52354_c0_g1_i1	2	0	NA	99.9	99.9	scaffold01236	scaffold01236	real duplication	Double-mapper
TRINITY_DN52362_c0_g1_i2	2	0	NA	38.6	31.1	scaffold00695	scaffold01853:7204-68903	incomplete chimera	Double-mapper
TRINITY_DN52572_c0_g1_i1	2	0.75	NA	99.8	99.8	scaffold02265	scaffold02265	repeat overlap	Double-mapper
TRINITY_DN5269_c0_g1_i3	2	0	NA	53.6	30.5	scaffold02140	scaffold_466	incomplete chimera	Double-mapper
TRINITY_DN52735_c0_g1_i1	2	0.99	NA	99.8	99.8	scaffold03518	scaffold_852	repeat overlap	Double-mapper
TRINITY_DN53107_c0_g1_i1	2	0	NA	99.7	99.7	scaffold_546	scaffold_79	unpurged haplotig	Double-mapper
TRINITY_DN53212_c0_g1_i1	2	0	NA	99.8	99.8	scaffold01597:1-76939	scaffold01597:1-76939	real duplication	Double-mapper
TRINITY_DN53261_c0_g1_i1	2	0.97	NA	95.2	99.7	scaffold01367:1-77408	scaffold00358	repeat overlap	Double-mapper
TRINITY_DN5328_c0_g2_i3	2	0.01	NA	52.4	38	scaffold03027:7642-55868	scaffold03056	incomplete chimera	Double-mapper
TRINITY_DN53555_c0_g1_i1	2	0.89	NA	99.6	99.6	scaffold_224	scaffold02000:14868-73660	repeat overlap	Double-mapper
TRINITY_DN5356_c0_g1_i1	2	0.03	NA	38.6	37.4	scaffold_363	scaffold03835	incomplete chimera	Double-mapper
TRINITY_DN536_c0_g1_i1	2	0	NA	45.8	43.2	scaffold01349	scaffold_237	incomplete chimera	Double-mapper
TRINITY_DN53699_c0_g1_i1	2	0.62	NA	99.4	99.7	scaffold00409	scaffold_652	repeat overlap	Double-mapper
TRINITY_DN5371_c0_g1_i1	2	0	NA	99.9	99.9	scaffold02259:25507-68835	scaffold02259:25507-68835	repeat overlap	Double-mapper
TRINITY_DN538_c0_g2_i2	2	0.13	NA	31	13.3	scaffold_436	scaffold_232	repeat overlap	Double-mapper
TRINITY_DN53867_c0_g1_i4	2	0.95	NA	95.5	95.1	scaffold04433	scaffold_168	repeat overlap	Double-mapper
TRINITY_DN53897_c0_g1_i1	2	0	NA	99.7	99.7	scaffold_347	scaffold_347	real duplication	Double-mapper
TRINITY_DN53978_c0_g1_i1	2	0.94	NA	99.6	99.6	scaffold01369	scaffold06753	repeat overlap	Double-mapper
TRINITY_DN54058_c0_g1_i1	2	0.94	NA	99.7	99.7	scaffold04455	scaffold00362	repeat overlap	Double-mapper
TRINITY_DN54199_c0_g1_i1	2	0	NA	99.8	99.8	scaffold02936:1-39523	scaffold02146	unpurged haplotig	Double-mapper
TRINITY_DN5429_c0_g2_i1	2	0	NA	18.5	15.6	scaffold03620	scaffold03620	incomplete chimera	Double-mapper
TRINITY_DN54749_c0_g1_i1	2	0.98	NA	99.6	99.6	scaffold05794:6498-26893	scaffold01675:1-69572	repeat overlap	Double-mapper
TRINITY_DN55_c0_g2_i1	2	0.05	NA	42.3	39.4	scaffold01856	scaffold07173	incomplete chimera	Double-mapper
TRINITY_DN55037_c0_g1_i1	2	0.95	NA	99.1	99.1	scaffold_838	scaffold02092:1-23709	repeat overlap	Double-mapper
TRINITY_DN55187_c0_g1_i1	2	0	NA	94.1	94.1	scaffold00461	scaffold00953	repeat overlap	Double-mapper
TRINITY_DN5529_c0_g1_i2	2	0	NA	54.2	31.4	scaffold_746	scaffold07176	incomplete chimera	Double-mapper
TRINITY_DN5586_c0_g1_i17	2	1	NA	99.8	99.8	scaffold02845	scaffold00430	repeat overlap	Double-mapper
TRINITY_DN56464_c0_g1_i1	2	0	NA	99.6	99.6	scaffold00841:6322-114586	scaffold00841:6322-114586	unpurged haplotig	Double-mapper
TRINITY_DN565_c0_g2_i1	2	0.02	NA	69.8	11.7	scaffold_697	scaffold06575:1279-19656	incomplete chimera	Double-mapper
TRINITY_DN5663_c0_g1_i1	2	0.02	NA	1.8	10.3	scaffold07246	scaffold00613	incomplete chimera	Double-mapper
TRINITY_DN5691_c0_g1_i1	2	0	NA	99.7	74.4	scaffold00266	scaffold00266	repeat overlap	Double-mapper
TRINITY_DN5696_c0_g1_i1	2	0	NA	50.1	28.6	scaffold_338	scaffold_905	incomplete chimera	Double-mapper
TRINITY_DN571_c0_g1_i10	2	0.02	NA	42.9	24.9	scaffold05965	scaffold05580	incomplete chimera	Double-mapper
TRINITY_DN5812_c0_g1_i5	2	0.03	NA	33	16.9	scaffold06428:1-13896	scaffold04268	incomplete chimera	Double-mapper
TRINITY_DN5821_c0_g1_i1	2	0	NA	99.8	99.5	scaffold01288	scaffold01288	real duplication	Double-mapper
TRINITY_DN5890_c0_g1_i1	2	0	NA	39.8	30.7	scaffold_167	scaffold07334	incomplete chimera	Double-mapper
TRINITY_DN5900_c0_g1_i2	2	0	NA	13.1	45.4	scaffold_194	scaffold_194	incomplete chimera	Double-mapper
TRINITY_DN5979_c0_g1_i3	2	0	NA	99.8	99.8	scaffold01635:76455-83433	scaffold_546	repeat overlap	Double-mapper
TRINITY_DN6_c0_g6_i1	2	0	NA	9.8	43.2	scaffold01518	scaffold00019	incomplete chimera	Double-mapper
TRINITY_DN6009_c0_g1_i2	2	0.11	NA	1.9	1.9	scaffold01674:61615-81883	scaffold07480	repeat overlap	Double-mapper
TRINITY_DN6014_c0_g2_i2	2	0.02	NA	48.1	45.7	scaffold03538:1-47117	scaffold03854	incomplete chimera	Double-mapper
TRINITY_DN6019_c0_g2_i1	2	0.14	NA	35.7	37.6	scaffold05439	scaffold05439	repeat overlap	Double-mapper
TRINITY_DN6025_c0_g1_i2	2	0	NA	43.4	40.1	scaffold01627	scaffold00629	incomplete chimera	Double-mapper
TRINITY_DN604_c0_g1_i7	2	0.06	NA	35.8	35.6	scaffold00348	scaffold04358:1-23760	repeat overlap	Double-mapper
TRINITY_DN614_c0_g1_i1	2	0.26	NA	22	12.4	scaffold00630	scaffold_455	repeat overlap	Double-mapper
TRINITY_DN6226_c0_g1_i15	2	0.59	NA	92.3	99.8	scaffold00957:17144-107729	scaffold03267:13946-43130	repeat overlap	Double-mapper
TRINITY_DN631_c0_g1_i10	2	0	NA	99.6	99.6	scaffold00671	scaffold01163	repeat overlap	Double-mapper
TRINITY_DN6356_c0_g1_i1	2	0.95	NA	94.3	90.1	scaffold01602	scaffold00110	repeat overlap	Double-mapper
TRINITY_DN6387_c0_g1_i1	2	1	NA	100	100	scaffold05940:10184-20614	scaffold04292:3529-40981	repeat overlap	Double-mapper
TRINITY_DN6428_c0_g3_i1	2	0.83	NA	93.8	93.5	scaffold01474	scaffold_645	repeat overlap	Double-mapper
TRINITY_DN6432_c0_g1_i2	2	0.01	NA	99	99	scaffold01724	scaffold01724	real duplication	Double-mapper
TRINITY_DN6432_c0_g2_i1	2	0	NA	99.8	99.8	scaffold01724	scaffold01724	real duplication	Double-mapper
TRINITY_DN6443_c0_g1_i1	2	0	NA	42.3	40.2	scaffold_900	scaffold_30	incomplete chimera	Double-mapper
TRINITY_DN651_c0_g1_i21	2	0.15	NA	44.7	17.5	scaffold02972:8457-52487	scaffold00469:1-129488	repeat overlap	Double-mapper
TRINITY_DN6645_c0_g1_i2	2	0	NA	99.7	99.7	scaffold06469:1-15034	scaffold00166	repeat overlap	Double-mapper
TRINITY_DN6648_c0_g2_i1	2	0.08	NA	99.8	99.8	scaffold01015	scaffold02346	repeat overlap	Double-mapper
TRINITY_DN6654_c0_g1_i2	2	0.02	NA	41.5	20.1	scaffold_763	scaffold07290	incomplete chimera	Double-mapper
TRINITY_DN6666_c0_g1_i2	2	0	NA	56.8	39.9	scaffold_573	scaffold_28	incomplete chimera	Double-mapper
TRINITY_DN6692_c0_g2_i1	2	0	NA	28.3	52.8	scaffold01284:8482-95034	scaffold03601:2903-47020	incomplete chimera	Double-mapper
TRINITY_DN6727_c0_g1_i13	2	0	NA	51.1	35.1	scaffold01993	scaffold01373	incomplete chimera	Double-mapper
TRINITY_DN6733_c0_g1_i1	2	0	NA	30.2	15.2	scaffold02417	scaffold03199	incomplete chimera	Double-mapper
TRINITY_DN6756_c0_g1_i2	2	0	NA	17.3	30.4	scaffold00694	scaffold_1012	incomplete chimera	Double-mapper
TRINITY_DN6758_c1_g2_i1	2	0.05	NA	55.8	37.8	scaffold02628	scaffold_771	incomplete chimera	Double-mapper
TRINITY_DN6798_c4_g1_i1	2	0.07	NA	59.2	30.7	scaffold_238	scaffold03247	incomplete chimera	Double-mapper
TRINITY_DN6857_c1_g2_i2	2	1	NA	99.9	99.9	scaffold00296	scaffold01015	repeat overlap	Double-mapper
TRINITY_DN6892_c0_g1_i1	2	0.04	NA	51.6	45.6	scaffold02062	scaffold05092:1-21553	incomplete chimera	Double-mapper
TRINITY_DN6900_c0_g1_i7	2	0	NA	53.1	31.8	scaffold04151	scaffold07461	incomplete chimera	Double-mapper
TRINITY_DN6936_c0_g1_i1	2	0.02	NA	52.3	41.1	scaffold_802	scaffold_801	incomplete chimera	Double-mapper
TRINITY_DN700_c0_g1_i4	2	0	NA	99	98.8	scaffold00097	scaffold00097	repeat overlap	Double-mapper
TRINITY_DN7018_c0_g2_i1	2	0	NA	46.4	37.4	scaffold_226	scaffold06363:7796-21764	incomplete chimera	Double-mapper
TRINITY_DN7019_c0_g1_i3	2	0	NA	37.2	33.3	scaffold00035	scaffold00180	incomplete chimera	Double-mapper
TRINITY_DN7036_c0_g1_i1	2	0.02	NA	13	8.1	scaffold_308	scaffold02098	incomplete chimera	Double-mapper
TRINITY_DN7042_c0_g1_i1	2	0	NA	35.2	26.7	scaffold01835:36999-77638	scaffold_249	incomplete chimera	Double-mapper
TRINITY_DN7087_c0_g1_i2	2	0	NA	4	3.8	scaffold02430	scaffold02430	incomplete chimera	Double-mapper
TRINITY_DN7102_c1_g1_i1	2	0.02	NA	95.4	95.4	scaffold01094	scaffold_452	unpurged haplotig	Double-mapper
TRINITY_DN7111_c0_g1_i1	2	0	NA	99.8	99.8	scaffold_145	scaffold_145	real duplication	Double-mapper
TRINITY_DN7145_c0_g1_i5	2	0	NA	68.9	68.9	scaffold00070:134953-246287	scaffold00070:134953-246287	repeat overlap	Double-mapper
TRINITY_DN7230_c0_g1_i3	2	0	NA	40.9	39.6	scaffold07492	scaffold00243	incomplete chimera	Double-mapper
TRINITY_DN7233_c0_g1_i1	2	0	NA	99.1	81.4	scaffold03487	scaffold03487	real duplication	Double-mapper
TRINITY_DN7235_c0_g1_i16	2	0.01	NA	45.4	32.1	scaffold01103:1-54556	scaffold_391	incomplete chimera	Double-mapper
TRINITY_DN7261_c0_g1_i2	2	0.01	NA	15.6	16	scaffold00499:1-123942	scaffold00499:1-123942	real duplication	Double-mapper
TRINITY_DN7291_c0_g1_i1	2	0	NA	60.4	34.6	scaffold01242	scaffold07116	incomplete chimera	Double-mapper
TRINITY_DN7301_c0_g1_i9	2	1	NA	99.8	99.8	scaffold03277:42934-52350	scaffold01202:1-44060	repeat overlap	Double-mapper
TRINITY_DN7359_c0_g1_i1	2	0	NA	26.9	14.6	scaffold03708	scaffold_536	incomplete chimera	Double-mapper
TRINITY_DN7520_c0_g4_i1	2	0	NA	69.7	47.5	scaffold_539	scaffold00239	repeat overlap	Double-mapper
TRINITY_DN754_c0_g2_i1	2	0	NA	99.8	99.8	scaffold_536	scaffold_536	real duplication	Double-mapper
TRINITY_DN7633_c0_g1_i1	2	0	NA	1.5	1.5	scaffold03696:2109-47178	scaffold03696:2109-47178	real duplication	Double-mapper
TRINITY_DN7689_c1_g1_i1	2	0.98	NA	99.7	99.7	scaffold_460	scaffold_460	repeat overlap	Double-mapper
TRINITY_DN77_c0_g1_i1	2	0.1	NA	92.2	90.5	scaffold03794:35484-42496	scaffold01006	repeat overlap	Double-mapper
TRINITY_DN7745_c0_g1_i1	2	0	NA	37.8	31.5	scaffold03001	scaffold01075	incomplete chimera	Double-mapper
TRINITY_DN7747_c0_g1_i4	2	0	NA	47	27.2	scaffold05147	scaffold06973	incomplete chimera	Double-mapper
TRINITY_DN7923_c0_g2_i1	2	0.99	NA	59.9	15.9	scaffold_349	scaffold01778:13685-47853	repeat overlap	Double-mapper
TRINITY_DN7948_c0_g1_i13	2	0.81	NA	96.8	96.8	scaffold00098	scaffold00098	repeat overlap	Double-mapper
TRINITY_DN7961_c0_g1_i4	2	0.33	NA	10.9	9.8	scaffold_28	scaffold_21	repeat overlap	Double-mapper
TRINITY_DN7965_c0_g1_i1	2	0.8	NA	89.5	99.3	scaffold01602	scaffold_796	repeat overlap	Double-mapper
TRINITY_DN7965_c0_g3_i2	2	1	NA	97.9	84.1	scaffold01602	scaffold06750	repeat overlap	Double-mapper
TRINITY_DN8201_c0_g1_i1	2	0.11	NA	99.8	99.8	scaffold03720	scaffold05738:11083-27451	repeat overlap	Double-mapper
TRINITY_DN8469_c0_g1_i1	2	0.67	NA	99.8	99.8	scaffold03283:29643-43303	scaffold03283:1-28993	repeat overlap	Double-mapper
TRINITY_DN8469_c0_g2_i1	2	0.6	NA	99.8	99.8	scaffold05269:1-25130	scaffold_11	repeat overlap	Double-mapper
TRINITY_DN8475_c0_g1_i9	2	0	NA	35.6	17	scaffold00887:1-97361	scaffold04955	incomplete chimera	Double-mapper
TRINITY_DN8519_c0_g1_i1	2	0	NA	99.9	99.9	scaffold01288	scaffold01288	real duplication	Double-mapper
TRINITY_DN8528_c0_g1_i2	2	1	NA	99.7	99.7	scaffold01004	scaffold01309	repeat overlap	Double-mapper
TRINITY_DN8575_c1_g1_i1	2	0.91	NA	92.2	91.4	scaffold02782	scaffold_438	repeat overlap	Double-mapper
TRINITY_DN8707_c2_g1_i2	2	0.01	NA	42.6	40.9	scaffold05508	scaffold00042	incomplete chimera	Double-mapper
TRINITY_DN8709_c0_g1_i3	2	0.9	NA	99.8	99.8	scaffold_834	scaffold02435	repeat overlap	Double-mapper
TRINITY_DN871_c0_g2_i2	2	0.01	NA	100	100	scaffold03522	scaffold03522	real duplication	Double-mapper
TRINITY_DN8735_c0_g1_i1	2	0	NA	54.2	26.4	scaffold03185:36510-53599	scaffold_41	incomplete chimera	Double-mapper
TRINITY_DN875_c0_g3_i1	2	0	NA	99.6	99.6	scaffold04826:18385-35538	scaffold06299:1-2163	repeat overlap	Double-mapper
TRINITY_DN8780_c0_g1_i1	2	0.44	NA	55.3	54.2	scaffold_409	scaffold_409	repeat overlap	Double-mapper
TRINITY_DN8805_c0_g3_i1	2	0.24	NA	58.9	55.6	scaffold02282	scaffold06372	repeat overlap	Double-mapper
TRINITY_DN8833_c0_g1_i1	2	0.03	NA	47.5	36	scaffold_378	scaffold02612	incomplete chimera	Double-mapper
TRINITY_DN8847_c0_g1_i1	2	0	NA	40.1	25.3	scaffold_672	scaffold04904	incomplete chimera	Double-mapper
TRINITY_DN886_c0_g1_i4	2	0.02	NA	29.6	26	scaffold02174	scaffold04203	incomplete chimera	Double-mapper
TRINITY_DN8865_c0_g1_i1	2	0.24	NA	99.8	99.8	scaffold00598	scaffold02324:1-47533	repeat overlap	Double-mapper
TRINITY_DN8883_c0_g1_i1	2	1	NA	99.8	99.8	scaffold_572	scaffold_796	repeat overlap	Double-mapper
TRINITY_DN8887_c0_g1_i2	2	1	NA	99.7	99.7	scaffold05862:7558-26178	scaffold01602	repeat overlap	Double-mapper
TRINITY_DN8901_c0_g1_i10	2	0.36	NA	99.8	99.8	scaffold03283:1-28993	scaffold03283:29643-43303	repeat overlap	Double-mapper
TRINITY_DN8955_c0_g1_i4	2	0	NA	49.1	33.7	scaffold00499:1-123942	scaffold00499:125188-143292	incomplete chimera	Double-mapper
TRINITY_DN8963_c1_g1_i11	2	0.77	NA	44.9	44.9	scaffold_650	scaffold_650	repeat overlap	Double-mapper
TRINITY_DN8964_c0_g2_i4	2	0	NA	42.3	26.2	scaffold_765	scaffold04315:1-6977	incomplete chimera	Double-mapper
TRINITY_DN8965_c0_g1_i4	2	0	NA	99	99.5	scaffold04050:11534-43339	scaffold03494	repeat overlap	Double-mapper
TRINITY_DN9013_c1_g1_i1	2	0.74	NA	97.9	98.2	scaffold00490	scaffold00490	repeat overlap	Double-mapper
TRINITY_DN911_c0_g1_i4	2	0.11	NA	52	34.4	scaffold00251	scaffold05021	repeat overlap	Double-mapper
TRINITY_DN9144_c4_g1_i1	2	1	NA	95.8	98.6	scaffold01142	scaffold_188	repeat overlap	Double-mapper
TRINITY_DN9210_c0_g1_i20	2	0	NA	99.8	99.8	scaffold00796:25788-116791	scaffold03494	repeat overlap	Double-mapper
TRINITY_DN9216_c0_g1_i3	2	0	NA	49.8	47.2	scaffold_157	scaffold03787	incomplete chimera	Double-mapper
TRINITY_DN9219_c0_g1_i1	2	0.08	NA	99.9	99.9	scaffold00465	scaffold00465	real duplication	Double-mapper
TRINITY_DN929_c0_g1_i13	2	0.04	NA	95.8	95.8	scaffold02922:28540-57106	scaffold_811	repeat overlap	Double-mapper
TRINITY_DN9315_c0_g1_i2	2	0.39	NA	99.9	99.9	scaffold_474	scaffold_161	repeat overlap	Double-mapper
TRINITY_DN9335_c0_g1_i3	2	0	NA	52.5	39.5	scaffold01820:1-62945	scaffold_151	incomplete chimera	Double-mapper
TRINITY_DN937_c0_g1_i5	2	0.05	NA	96.1	95.1	scaffold00431:17261-150032	scaffold00431:17261-150032	real duplication	Double-mapper
TRINITY_DN9459_c0_g1_i2	2	0.03	NA	58.3	37.5	scaffold01795:19289-79163	scaffold05407	incomplete chimera	Double-mapper
TRINITY_DN9508_c0_g1_i1	2	0	NA	44.1	38.7	scaffold02022	scaffold_397	incomplete chimera	Double-mapper
TRINITY_DN9532_c1_g2_i6	2	0.03	NA	53.3	43	scaffold02115	scaffold07092	incomplete chimera	Double-mapper
TRINITY_DN9615_c0_g1_i1	2	0.03	NA	99.9	99.9	scaffold02270:18913-68796	scaffold02270:18913-68796	unpurged haplotig	Double-mapper
TRINITY_DN9639_c0_g1_i1	2	0.01	NA	37.6	15.8	scaffold_672	scaffold07460	incomplete chimera	Double-mapper
TRINITY_DN9650_c0_g1_i1	2	0	NA	44.8	39.6	scaffold_766	scaffold05893:1-12550	incomplete chimera	Double-mapper
TRINITY_DN9711_c1_g1_i1	2	0.23	NA	68.3	50.5	scaffold00769	scaffold01898	repeat overlap	Double-mapper
TRINITY_DN9742_c0_g1_i1	2	0	NA	99.9	99.9	scaffold_895	scaffold06219:1954-16654	unpurged haplotig	Double-mapper
TRINITY_DN9759_c0_g1_i5	2	0.64	NA	35.9	39.3	scaffold01711	scaffold02889:14369-57445	repeat overlap	Double-mapper
TRINITY_DN9865_c0_g1_i3	2	0.69	NA	99.7	99.2	scaffold01320	scaffold02890	repeat overlap	Double-mapper
TRINITY_DN9929_c0_g2_i3	2	1	NA	99.7	99.7	scaffold00957:17144-107729	scaffold03267:13946-43130	repeat overlap	Double-mapper
TRINITY_DN9931_c0_g1_i19	2	0.99	NA	98.3	98.3	scaffold_1021	scaffold02718:1-38678	repeat overlap	Double-mapper
TRINITY_DN9974_c0_g1_i2	2	0	NA	47.5	20.5	scaffold_264	scaffold03573	incomplete chimera	Double-mapper
TRINITY_DN9993_c0_g1_i16	2	1	NA	99.9	93.5	scaffold02902:22172-57797	scaffold_35	repeat overlap	Double-mapper
TRINITY_DN9998_c1_g4_i1	2	0.98	NA	99.8	99.8	scaffold_819	scaffold_819	repeat overlap	Double-mapper
TRINITY_DN10013_c0_g1_i2	4	0	NA	NA	NA	NA	NA	repeat overlap	Multi-mapper
TRINITY_DN10020_c0_g1_i1	4	0.21	NA	NA	NA	NA	NA	repeat overlap	Multi-mapper
TRINITY_DN10127_c0_g2_i1	18	1	NA	NA	NA	NA	NA	repeat overlap	Multi-mapper
TRINITY_DN10142_c0_g1_i1	4	0	NA	NA	NA	NA	NA	repeat overlap	Multi-mapper
TRINITY_DN10152_c0_g1_i3	3	1	NA	NA	NA	NA	NA	repeat overlap	Multi-mapper
TRINITY_DN10163_c0_g1_i2	29	1	NA	NA	NA	NA	NA	repeat overlap	Multi-mapper
TRINITY_DN10163_c0_g2_i1	5	0.98	NA	NA	NA	NA	NA	repeat overlap	Multi-mapper
TRINITY_DN10190_c0_g1_i3	5	1	NA	NA	NA	NA	NA	repeat overlap	Multi-mapper
TRINITY_DN10290_c0_g1_i2	3	0.99	NA	NA	NA	NA	NA	repeat overlap	Multi-mapper
TRINITY_DN10310_c0_g1_i1	38	1	NA	NA	NA	NA	NA	repeat overlap	Multi-mapper
TRINITY_DN10327_c0_g1_i1	3	0	NA	NA	NA	NA	NA	repeat overlap	Multi-mapper
TRINITY_DN10358_c0_g1_i3	3	0.98	NA	NA	NA	NA	NA	repeat overlap	Multi-mapper
TRINITY_DN10472_c0_g2_i1	28	1	NA	NA	NA	NA	NA	repeat overlap	Multi-mapper
TRINITY_DN10672_c0_g3_i1	3	1	NA	NA	NA	NA	NA	repeat overlap	Multi-mapper
TRINITY_DN10725_c0_g1_i8	14	1	NA	NA	NA	NA	NA	repeat overlap	Multi-mapper
TRINITY_DN10773_c0_g1_i9	4	0	NA	NA	NA	NA	NA	repeat overlap	Multi-mapper
TRINITY_DN10805_c0_g1_i3	14	0.99	NA	NA	NA	NA	NA	repeat overlap	Multi-mapper
TRINITY_DN10889_c0_g2_i12	37	0.97	NA	NA	NA	NA	NA	repeat overlap	Multi-mapper
TRINITY_DN10889_c0_g3_i1	45	1	NA	NA	NA	NA	NA	repeat overlap	Multi-mapper
TRINITY_DN10930_c0_g1_i2	6	1	NA	NA	NA	NA	NA	repeat overlap	Multi-mapper
TRINITY_DN10959_c0_g2_i3	16	1	NA	NA	NA	NA	NA	repeat overlap	Multi-mapper
TRINITY_DN10959_c1_g1_i1	29	0.99	NA	NA	NA	NA	NA	repeat overlap	Multi-mapper
TRINITY_DN10976_c2_g1_i15	13	0.55	NA	NA	NA	NA	NA	repeat overlap	Multi-mapper
TRINITY_DN1098_c0_g1_i18	7	1	NA	NA	NA	NA	NA	repeat overlap	Multi-mapper
TRINITY_DN11006_c1_g2_i1	3	0.85	NA	NA	NA	NA	NA	repeat overlap	Multi-mapper
TRINITY_DN11012_c0_g2_i4	4	0.96	NA	NA	NA	NA	NA	repeat overlap	Multi-mapper
TRINITY_DN11012_c5_g1_i1	14	1	NA	NA	NA	NA	NA	repeat overlap	Multi-mapper
TRINITY_DN11021_c2_g1_i1	38	1	NA	NA	NA	NA	NA	repeat overlap	Multi-mapper
TRINITY_DN11053_c0_g1_i6	4	0.91	NA	NA	NA	NA	NA	repeat overlap	Multi-mapper
TRINITY_DN1110_c1_g1_i2	4	0.85	NA	NA	NA	NA	NA	repeat overlap	Multi-mapper
TRINITY_DN11153_c0_g1_i5	6	0.97	NA	NA	NA	NA	NA	repeat overlap	Multi-mapper
TRINITY_DN11225_c0_g2_i1	5	1	NA	NA	NA	NA	NA	repeat overlap	Multi-mapper
TRINITY_DN11293_c0_g1_i1	10	1	NA	NA	NA	NA	NA	repeat overlap	Multi-mapper
TRINITY_DN11301_c0_g1_i1	7	0.69	NA	NA	NA	NA	NA	repeat overlap	Multi-mapper
TRINITY_DN11343_c0_g1_i2	31	0.97	NA	NA	NA	NA	NA	repeat overlap	Multi-mapper
TRINITY_DN11343_c0_g2_i1	3	0.7	NA	NA	NA	NA	NA	repeat overlap	Multi-mapper
TRINITY_DN11343_c0_g4_i1	16	0.76	NA	NA	NA	NA	NA	repeat overlap	Multi-mapper
TRINITY_DN11395_c0_g1_i1	6	0	NA	NA	NA	NA	NA	repeat overlap	Multi-mapper
TRINITY_DN11408_c0_g3_i2	7	0.88	NA	NA	NA	NA	NA	repeat overlap	Multi-mapper
TRINITY_DN11436_c3_g1_i1	11	1	NA	NA	NA	NA	NA	repeat overlap	Multi-mapper
TRINITY_DN11463_c0_g2_i1	3	0.03	NA	NA	NA	NA	NA	repeat overlap	Multi-mapper
TRINITY_DN11468_c0_g2_i1	60	1	NA	NA	NA	NA	NA	repeat overlap	Multi-mapper
TRINITY_DN11559_c1_g1_i1	3	0.87	NA	NA	NA	NA	NA	repeat overlap	Multi-mapper
TRINITY_DN11559_c2_g1_i1	3	0.46	NA	NA	NA	NA	NA	repeat overlap	Multi-mapper
TRINITY_DN11572_c1_g1_i1	12	0.93	NA	NA	NA	NA	NA	repeat overlap	Multi-mapper
TRINITY_DN11585_c0_g1_i1	6	0.91	NA	NA	NA	NA	NA	repeat overlap	Multi-mapper
TRINITY_DN11608_c0_g2_i1	21	1	NA	NA	NA	NA	NA	repeat overlap	Multi-mapper
TRINITY_DN11691_c0_g1_i1	3	0.94	NA	NA	NA	NA	NA	repeat overlap	Multi-mapper
TRINITY_DN11740_c0_g1_i1	3	0	NA	NA	NA	NA	NA	repeat overlap	Multi-mapper
TRINITY_DN11754_c0_g1_i1	5	0.04	NA	NA	NA	NA	NA	repeat overlap	Multi-mapper
TRINITY_DN11755_c0_g1_i1	12	0.82	NA	NA	NA	NA	NA	repeat overlap	Multi-mapper
TRINITY_DN11768_c0_g1_i3	8	1	NA	NA	NA	NA	NA	repeat overlap	Multi-mapper
TRINITY_DN11768_c0_g2_i1	50	1	NA	NA	NA	NA	NA	repeat overlap	Multi-mapper
TRINITY_DN11842_c0_g1_i2	5	1	NA	NA	NA	NA	NA	repeat overlap	Multi-mapper
TRINITY_DN11842_c1_g1_i2	15	1	NA	NA	NA	NA	NA	repeat overlap	Multi-mapper
TRINITY_DN11873_c0_g2_i1	4	0.94	NA	NA	NA	NA	NA	repeat overlap	Multi-mapper
TRINITY_DN11882_c1_g1_i1	3	0	NA	NA	NA	NA	NA	repeat overlap	Multi-mapper
TRINITY_DN11910_c0_g1_i3	3	1	NA	NA	NA	NA	NA	repeat overlap	Multi-mapper
TRINITY_DN11995_c1_g1_i6	10	0.94	NA	NA	NA	NA	NA	repeat overlap	Multi-mapper
TRINITY_DN1200_c1_g1_i1	4	0	NA	NA	NA	NA	NA	repeat overlap	Multi-mapper
TRINITY_DN1200_c2_g1_i1	3	0	NA	NA	NA	NA	NA	repeat overlap	Multi-mapper
TRINITY_DN12027_c0_g1_i1	3	1	NA	NA	NA	NA	NA	repeat overlap	Multi-mapper
TRINITY_DN12034_c0_g2_i2	48	1	NA	NA	NA	NA	NA	repeat overlap	Multi-mapper
TRINITY_DN12081_c1_g1_i1	6	0.99	NA	NA	NA	NA	NA	repeat overlap	Multi-mapper
TRINITY_DN12204_c0_g1_i2	33	1	NA	NA	NA	NA	NA	repeat overlap	Multi-mapper
TRINITY_DN12204_c0_g2_i10	3	0.79	NA	NA	NA	NA	NA	repeat overlap	Multi-mapper
TRINITY_DN12204_c5_g1_i1	8	1	NA	NA	NA	NA	NA	repeat overlap	Multi-mapper
TRINITY_DN12240_c0_g1_i2	7	0.73	NA	NA	NA	NA	NA	repeat overlap	Multi-mapper
TRINITY_DN12249_c0_g1_i5	14	0.99	NA	NA	NA	NA	NA	repeat overlap	Multi-mapper
TRINITY_DN12249_c1_g1_i1	12	1	NA	NA	NA	NA	NA	repeat overlap	Multi-mapper
TRINITY_DN12249_c3_g1_i1	15	1	NA	NA	NA	NA	NA	repeat overlap	Multi-mapper
TRINITY_DN12259_c0_g1_i1	3	1	NA	NA	NA	NA	NA	repeat overlap	Multi-mapper
TRINITY_DN12282_c0_g1_i2	3	0.14	NA	NA	NA	NA	NA	repeat overlap	Multi-mapper
TRINITY_DN12341_c0_g2_i1	6	0.95	NA	NA	NA	NA	NA	repeat overlap	Multi-mapper
TRINITY_DN12341_c0_g3_i1	4	1	NA	NA	NA	NA	NA	repeat overlap	Multi-mapper
TRINITY_DN12448_c1_g1_i1	4	1	NA	NA	NA	NA	NA	repeat overlap	Multi-mapper
TRINITY_DN12506_c0_g3_i1	45	1	NA	NA	NA	NA	NA	repeat overlap	Multi-mapper
TRINITY_DN12539_c0_g1_i2	22	1	NA	NA	NA	NA	NA	repeat overlap	Multi-mapper
TRINITY_DN12611_c0_g1_i1	3	0	NA	NA	NA	NA	NA	repeat overlap	Multi-mapper
TRINITY_DN12672_c0_g2_i1	22	0.99	NA	NA	NA	NA	NA	repeat overlap	Multi-mapper
TRINITY_DN12690_c0_g1_i1	12	0	NA	NA	NA	NA	NA	repeat overlap	Multi-mapper
TRINITY_DN12727_c0_g1_i1	5	0	NA	NA	NA	NA	NA	repeat overlap	Multi-mapper
TRINITY_DN12793_c2_g1_i1	67	1	NA	NA	NA	NA	NA	repeat overlap	Multi-mapper
TRINITY_DN12795_c1_g1_i1	4	0.84	NA	NA	NA	NA	NA	repeat overlap	Multi-mapper
TRINITY_DN12795_c1_g2_i1	5	0.83	NA	NA	NA	NA	NA	repeat overlap	Multi-mapper
TRINITY_DN12799_c0_g3_i2	5	1	NA	NA	NA	NA	NA	repeat overlap	Multi-mapper
TRINITY_DN12822_c0_g1_i2	4	1	NA	NA	NA	NA	NA	repeat overlap	Multi-mapper
TRINITY_DN12822_c0_g3_i1	5	1	NA	NA	NA	NA	NA	repeat overlap	Multi-mapper
TRINITY_DN12849_c0_g1_i13	3	0	NA	NA	NA	NA	NA	repeat overlap	Multi-mapper
TRINITY_DN12893_c0_g1_i1	4	1	NA	NA	NA	NA	NA	repeat overlap	Multi-mapper
TRINITY_DN12893_c0_g2_i4	3	1	NA	NA	NA	NA	NA	repeat overlap	Multi-mapper
TRINITY_DN12923_c5_g1_i1	38	1	NA	NA	NA	NA	NA	repeat overlap	Multi-mapper
TRINITY_DN12954_c0_g1_i5	7	0	NA	NA	NA	NA	NA	repeat overlap	Multi-mapper
TRINITY_DN12960_c2_g1_i1	4	0.99	NA	NA	NA	NA	NA	repeat overlap	Multi-mapper
TRINITY_DN12962_c0_g1_i1	3	0.89	NA	NA	NA	NA	NA	repeat overlap	Multi-mapper
TRINITY_DN12999_c0_g2_i3	8	1	NA	NA	NA	NA	NA	repeat overlap	Multi-mapper
TRINITY_DN13089_c1_g2_i1	5	0.97	NA	NA	NA	NA	NA	repeat overlap	Multi-mapper
TRINITY_DN13102_c0_g2_i1	10	0.54	NA	NA	NA	NA	NA	repeat overlap	Multi-mapper
TRINITY_DN13102_c0_g5_i1	10	0	NA	NA	NA	NA	NA	repeat overlap	Multi-mapper
TRINITY_DN13132_c0_g2_i1	3	0	NA	NA	NA	NA	NA	repeat overlap	Multi-mapper
TRINITY_DN13285_c0_g2_i1	3	0	NA	NA	NA	NA	NA	repeat overlap	Multi-mapper
TRINITY_DN13287_c0_g4_i1	3	1	NA	NA	NA	NA	NA	repeat overlap	Multi-mapper
TRINITY_DN13358_c0_g1_i1	3	1	NA	NA	NA	NA	NA	repeat overlap	Multi-mapper
TRINITY_DN13409_c1_g1_i1	14	0.99	NA	NA	NA	NA	NA	repeat overlap	Multi-mapper
TRINITY_DN13411_c0_g2_i1	22	1	NA	NA	NA	NA	NA	repeat overlap	Multi-mapper
TRINITY_DN13437_c0_g1_i1	5	1	NA	NA	NA	NA	NA	repeat overlap	Multi-mapper
TRINITY_DN13437_c1_g1_i1	22	1	NA	NA	NA	NA	NA	repeat overlap	Multi-mapper
TRINITY_DN13500_c1_g2_i1	33	1	NA	NA	NA	NA	NA	repeat overlap	Multi-mapper
TRINITY_DN13591_c1_g2_i1	38	0.55	NA	NA	NA	NA	NA	repeat overlap	Multi-mapper
TRINITY_DN13596_c2_g1_i1	9	1	NA	NA	NA	NA	NA	repeat overlap	Multi-mapper
TRINITY_DN13596_c3_g1_i1	5	0.99	NA	NA	NA	NA	NA	repeat overlap	Multi-mapper
TRINITY_DN13678_c0_g2_i1	4	0.7	NA	NA	NA	NA	NA	repeat overlap	Multi-mapper
TRINITY_DN13681_c0_g2_i1	15	1	NA	NA	NA	NA	NA	repeat overlap	Multi-mapper
TRINITY_DN13695_c0_g1_i1	6	1	NA	NA	NA	NA	NA	repeat overlap	Multi-mapper
TRINITY_DN13703_c0_g1_i1	9	1	NA	NA	NA	NA	NA	repeat overlap	Multi-mapper
TRINITY_DN13720_c0_g1_i2	15	0.95	NA	NA	NA	NA	NA	repeat overlap	Multi-mapper
TRINITY_DN13777_c1_g2_i1	4	1	NA	NA	NA	NA	NA	repeat overlap	Multi-mapper
TRINITY_DN13785_c0_g1_i3	19	1	NA	NA	NA	NA	NA	repeat overlap	Multi-mapper
TRINITY_DN13825_c0_g1_i4	4	0.92	NA	NA	NA	NA	NA	repeat overlap	Multi-mapper
TRINITY_DN13836_c0_g2_i2	3	1	NA	NA	NA	NA	NA	repeat overlap	Multi-mapper
TRINITY_DN13859_c0_g1_i1	4	0.99	NA	NA	NA	NA	NA	repeat overlap	Multi-mapper
TRINITY_DN13918_c0_g3_i2	11	0.95	NA	NA	NA	NA	NA	repeat overlap	Multi-mapper
TRINITY_DN13931_c1_g1_i1	14	1	NA	NA	NA	NA	NA	repeat overlap	Multi-mapper
TRINITY_DN13947_c0_g1_i12	7	0.54	NA	NA	NA	NA	NA	repeat overlap	Multi-mapper
TRINITY_DN13957_c0_g1_i1	4	0.43	NA	NA	NA	NA	NA	repeat overlap	Multi-mapper
TRINITY_DN14026_c0_g1_i1	5	0.49	NA	NA	NA	NA	NA	repeat overlap	Multi-mapper
TRINITY_DN14040_c1_g1_i1	4	0	NA	NA	NA	NA	NA	repeat overlap	Multi-mapper
TRINITY_DN14041_c0_g1_i4	3	1	NA	NA	NA	NA	NA	repeat overlap	Multi-mapper
TRINITY_DN14094_c0_g1_i2	3	0	NA	NA	NA	NA	NA	3-way fragmentation	Multi-mapper
TRINITY_DN14135_c0_g1_i1	34	0.99	NA	NA	NA	NA	NA	repeat overlap	Multi-mapper
TRINITY_DN14145_c0_g1_i1	18	1	NA	NA	NA	NA	NA	repeat overlap	Multi-mapper
TRINITY_DN14228_c1_g1_i2	16	1	NA	NA	NA	NA	NA	repeat overlap	Multi-mapper
TRINITY_DN14228_c1_g2_i1	44	0.96	NA	NA	NA	NA	NA	repeat overlap	Multi-mapper
TRINITY_DN14234_c2_g1_i1	5	1	NA	NA	NA	NA	NA	repeat overlap	Multi-mapper
TRINITY_DN14255_c0_g1_i10	7	1	NA	NA	NA	NA	NA	repeat overlap	Multi-mapper
TRINITY_DN14255_c0_g2_i1	15	1	NA	NA	NA	NA	NA	repeat overlap	Multi-mapper
TRINITY_DN14272_c1_g2_i2	9	0.99	NA	NA	NA	NA	NA	repeat overlap	Multi-mapper
TRINITY_DN14339_c0_g1_i1	6	0.84	NA	NA	NA	NA	NA	repeat overlap	Multi-mapper
TRINITY_DN14380_c0_g3_i1	16	0.65	NA	NA	NA	NA	NA	repeat overlap	Multi-mapper
TRINITY_DN14401_c0_g1_i2	3	0	NA	NA	NA	NA	NA	repeat overlap	Multi-mapper
TRINITY_DN14404_c0_g3_i2	12	1	NA	NA	NA	NA	NA	repeat overlap	Multi-mapper
TRINITY_DN14439_c0_g1_i2	3	0	NA	NA	NA	NA	NA	repeat overlap	Multi-mapper
TRINITY_DN14443_c1_g4_i1	48	1	NA	NA	NA	NA	NA	repeat overlap	Multi-mapper
TRINITY_DN14671_c0_g1_i1	32	1	NA	NA	NA	NA	NA	repeat overlap	Multi-mapper
TRINITY_DN14674_c0_g1_i1	29	1	NA	NA	NA	NA	NA	repeat overlap	Multi-mapper
TRINITY_DN14682_c1_g1_i1	33	1	NA	NA	NA	NA	NA	repeat overlap	Multi-mapper
TRINITY_DN14725_c0_g1_i1	9	1	NA	NA	NA	NA	NA	repeat overlap	Multi-mapper
TRINITY_DN14761_c0_g1_i1	4	0.97	NA	NA	NA	NA	NA	repeat overlap	Multi-mapper
TRINITY_DN14793_c0_g1_i1	3	0.86	NA	NA	NA	NA	NA	repeat overlap	Multi-mapper
TRINITY_DN14823_c0_g1_i1	4	1	NA	NA	NA	NA	NA	repeat overlap	Multi-mapper
TRINITY_DN14839_c0_g1_i1	3	0.85	NA	NA	NA	NA	NA	repeat overlap	Multi-mapper
TRINITY_DN14879_c0_g1_i2	4	0.63	NA	NA	NA	NA	NA	repeat overlap	Multi-mapper
TRINITY_DN14929_c0_g1_i1	6	1	NA	NA	NA	NA	NA	repeat overlap	Multi-mapper
TRINITY_DN14940_c0_g1_i3	3	0.01	NA	NA	NA	NA	NA	3-way fragmentation	Multi-mapper
TRINITY_DN14963_c0_g1_i1	21	1	NA	NA	NA	NA	NA	repeat overlap	Multi-mapper
TRINITY_DN14963_c1_g1_i1	18	1	NA	NA	NA	NA	NA	repeat overlap	Multi-mapper
TRINITY_DN15038_c0_g1_i2	7	1	NA	NA	NA	NA	NA	repeat overlap	Multi-mapper
TRINITY_DN15043_c0_g1_i2	3	1	NA	NA	NA	NA	NA	repeat overlap	Multi-mapper
TRINITY_DN15047_c0_g1_i1	7	0.96	NA	NA	NA	NA	NA	repeat overlap	Multi-mapper
TRINITY_DN15084_c0_g2_i1	16	0.99	NA	NA	NA	NA	NA	repeat overlap	Multi-mapper
TRINITY_DN15128_c0_g2_i1	3	1	NA	NA	NA	NA	NA	repeat overlap	Multi-mapper
TRINITY_DN1515_c1_g4_i1	5	1	NA	NA	NA	NA	NA	repeat overlap	Multi-mapper
TRINITY_DN15205_c0_g1_i1	6	1	NA	NA	NA	NA	NA	repeat overlap	Multi-mapper
TRINITY_DN15278_c0_g3_i1	8	0.64	NA	NA	NA	NA	NA	repeat overlap	Multi-mapper
TRINITY_DN15296_c0_g1_i2	12	0.98	NA	NA	NA	NA	NA	repeat overlap	Multi-mapper
TRINITY_DN15299_c1_g1_i1	3	0.99	NA	NA	NA	NA	NA	repeat overlap	Multi-mapper
TRINITY_DN15312_c0_g1_i7	10	1	NA	NA	NA	NA	NA	repeat overlap	Multi-mapper
TRINITY_DN15312_c0_g3_i1	17	1	NA	NA	NA	NA	NA	repeat overlap	Multi-mapper
TRINITY_DN15312_c1_g1_i5	14	1	NA	NA	NA	NA	NA	repeat overlap	Multi-mapper
TRINITY_DN15312_c1_g3_i1	25	1	NA	NA	NA	NA	NA	repeat overlap	Multi-mapper
TRINITY_DN15376_c2_g1_i1	44	1	NA	NA	NA	NA	NA	repeat overlap	Multi-mapper
TRINITY_DN15423_c0_g3_i1	5	1	NA	NA	NA	NA	NA	repeat overlap	Multi-mapper
TRINITY_DN15457_c0_g1_i1	21	0.37	NA	NA	NA	NA	NA	repeat overlap	Multi-mapper
TRINITY_DN15472_c0_g1_i1	4	1	NA	NA	NA	NA	NA	repeat overlap	Multi-mapper
TRINITY_DN15472_c0_g3_i1	3	0.99	NA	NA	NA	NA	NA	repeat overlap	Multi-mapper
TRINITY_DN15480_c0_g1_i2	3	1	NA	NA	NA	NA	NA	repeat overlap	Multi-mapper
TRINITY_DN15549_c1_g4_i3	7	0.91	NA	NA	NA	NA	NA	repeat overlap	Multi-mapper
TRINITY_DN15563_c0_g1_i2	10	0.72	NA	NA	NA	NA	NA	repeat overlap	Multi-mapper
TRINITY_DN15563_c0_g2_i1	19	0.42	NA	NA	NA	NA	NA	repeat overlap	Multi-mapper
TRINITY_DN15602_c3_g1_i1	27	1	NA	NA	NA	NA	NA	repeat overlap	Multi-mapper
TRINITY_DN15712_c0_g1_i1	52	0.91	NA	NA	NA	NA	NA	repeat overlap	Multi-mapper
TRINITY_DN15737_c0_g1_i1	16	0.92	NA	NA	NA	NA	NA	repeat overlap	Multi-mapper
TRINITY_DN15793_c0_g1_i2	4	0.99	NA	NA	NA	NA	NA	repeat overlap	Multi-mapper
TRINITY_DN15956_c0_g1_i1	39	1	NA	NA	NA	NA	NA	repeat overlap	Multi-mapper
TRINITY_DN15956_c2_g1_i2	14	1	NA	NA	NA	NA	NA	repeat overlap	Multi-mapper
TRINITY_DN15970_c1_g1_i1	25	0.97	NA	NA	NA	NA	NA	repeat overlap	Multi-mapper
TRINITY_DN16045_c0_g4_i1	4	0.93	NA	NA	NA	NA	NA	repeat overlap	Multi-mapper
TRINITY_DN16060_c1_g3_i2	11	1	NA	NA	NA	NA	NA	repeat overlap	Multi-mapper
TRINITY_DN16060_c1_g4_i1	9	0.99	NA	NA	NA	NA	NA	repeat overlap	Multi-mapper
TRINITY_DN1608_c1_g1_i1	3	0.98	NA	NA	NA	NA	NA	repeat overlap	Multi-mapper
TRINITY_DN16164_c0_g1_i1	4	0	NA	NA	NA	NA	NA	repeat overlap	Multi-mapper
TRINITY_DN16334_c0_g2_i1	3	0.41	NA	NA	NA	NA	NA	repeat overlap	Multi-mapper
TRINITY_DN16470_c0_g1_i1	3	0	NA	NA	NA	NA	NA	repeat overlap	Multi-mapper
TRINITY_DN16483_c1_g1_i1	3	1	NA	NA	NA	NA	NA	repeat overlap	Multi-mapper
TRINITY_DN16570_c1_g1_i1	10	0.99	NA	NA	NA	NA	NA	repeat overlap	Multi-mapper
TRINITY_DN16608_c1_g1_i1	3	0.91	NA	NA	NA	NA	NA	repeat overlap	Multi-mapper
TRINITY_DN16672_c5_g1_i1	16	0.98	NA	NA	NA	NA	NA	repeat overlap	Multi-mapper
TRINITY_DN16716_c1_g1_i18	3	1	NA	NA	NA	NA	NA	repeat overlap	Multi-mapper
TRINITY_DN16743_c0_g1_i1	14	1	NA	NA	NA	NA	NA	repeat overlap	Multi-mapper
TRINITY_DN16763_c0_g2_i1	4	0.95	NA	NA	NA	NA	NA	repeat overlap	Multi-mapper
TRINITY_DN16769_c1_g1_i1	25	1	NA	NA	NA	NA	NA	repeat overlap	Multi-mapper
TRINITY_DN16769_c1_g2_i1	8	1	NA	NA	NA	NA	NA	repeat overlap	Multi-mapper
TRINITY_DN16788_c2_g1_i1	25	1	NA	NA	NA	NA	NA	repeat overlap	Multi-mapper
TRINITY_DN16789_c0_g1_i3	9	1	NA	NA	NA	NA	NA	repeat overlap	Multi-mapper
TRINITY_DN16789_c0_g3_i1	6	1	NA	NA	NA	NA	NA	repeat overlap	Multi-mapper
TRINITY_DN16808_c0_g1_i1	5	0.97	NA	NA	NA	NA	NA	repeat overlap	Multi-mapper
TRINITY_DN16842_c0_g1_i2	14	1	NA	NA	NA	NA	NA	repeat overlap	Multi-mapper
TRINITY_DN16842_c0_g2_i1	56	1	NA	NA	NA	NA	NA	repeat overlap	Multi-mapper
TRINITY_DN16847_c0_g1_i1	7	1	NA	NA	NA	NA	NA	repeat overlap	Multi-mapper
TRINITY_DN16876_c1_g1_i1	20	0.97	NA	NA	NA	NA	NA	repeat overlap	Multi-mapper
TRINITY_DN16879_c0_g1_i1	3	1	NA	NA	NA	NA	NA	repeat overlap	Multi-mapper
TRINITY_DN1689_c0_g1_i1	3	0	NA	NA	NA	NA	NA	repeat overlap	Multi-mapper
TRINITY_DN16914_c0_g1_i1	3	0	NA	NA	NA	NA	NA	repeat overlap	Multi-mapper
TRINITY_DN16936_c0_g1_i2	20	0.89	NA	NA	NA	NA	NA	repeat overlap	Multi-mapper
TRINITY_DN16981_c2_g1_i1	3	0.88	NA	NA	NA	NA	NA	repeat overlap	Multi-mapper
TRINITY_DN17031_c0_g2_i1	22	0.47	NA	NA	NA	NA	NA	repeat overlap	Multi-mapper
TRINITY_DN17047_c0_g1_i1	9	0.96	NA	NA	NA	NA	NA	repeat overlap	Multi-mapper
TRINITY_DN17047_c0_g2_i1	4	0.99	NA	NA	NA	NA	NA	repeat overlap	Multi-mapper
TRINITY_DN17114_c0_g2_i1	29	1	NA	NA	NA	NA	NA	repeat overlap	Multi-mapper
TRINITY_DN17208_c0_g1_i1	3	0.99	NA	NA	NA	NA	NA	repeat overlap	Multi-mapper
TRINITY_DN17214_c0_g1_i3	6	1	NA	NA	NA	NA	NA	repeat overlap	Multi-mapper
TRINITY_DN17214_c3_g1_i1	14	1	NA	NA	NA	NA	NA	repeat overlap	Multi-mapper
TRINITY_DN17242_c0_g2_i4	14	1	NA	NA	NA	NA	NA	repeat overlap	Multi-mapper
TRINITY_DN17255_c0_g1_i1	13	0.96	NA	NA	NA	NA	NA	repeat overlap	Multi-mapper
TRINITY_DN1727_c0_g2_i1	3	0.03	NA	NA	NA	NA	NA	repeat overlap	Multi-mapper
TRINITY_DN17365_c0_g1_i1	7	0.82	NA	NA	NA	NA	NA	repeat overlap	Multi-mapper
TRINITY_DN17375_c2_g1_i1	11	1	NA	NA	NA	NA	NA	repeat overlap	Multi-mapper
TRINITY_DN17378_c0_g1_i1	3	1	NA	NA	NA	NA	NA	repeat overlap	Multi-mapper
TRINITY_DN17378_c0_g2_i2	29	1	NA	NA	NA	NA	NA	repeat overlap	Multi-mapper
TRINITY_DN17407_c0_g1_i1	5	1	NA	NA	NA	NA	NA	repeat overlap	Multi-mapper
TRINITY_DN17415_c0_g1_i2	3	1	NA	NA	NA	NA	NA	repeat overlap	Multi-mapper
TRINITY_DN17417_c0_g1_i2	5	0	NA	NA	NA	NA	NA	repeat overlap	Multi-mapper
TRINITY_DN17428_c0_g2_i2	8	1	NA	NA	NA	NA	NA	repeat overlap	Multi-mapper
TRINITY_DN17455_c0_g1_i2	48	0.99	NA	NA	NA	NA	NA	repeat overlap	Multi-mapper
TRINITY_DN17484_c0_g1_i2	3	0.81	NA	NA	NA	NA	NA	repeat overlap	Multi-mapper
TRINITY_DN17499_c0_g1_i1	3	0.3	NA	NA	NA	NA	NA	repeat overlap	Multi-mapper
TRINITY_DN17558_c1_g1_i2	5	0.63	NA	NA	NA	NA	NA	repeat overlap	Multi-mapper
TRINITY_DN17558_c1_g2_i2	12	0.32	NA	NA	NA	NA	NA	repeat overlap	Multi-mapper
TRINITY_DN17571_c0_g1_i1	24	1	NA	NA	NA	NA	NA	repeat overlap	Multi-mapper
TRINITY_DN17713_c1_g1_i1	6	0.83	NA	NA	NA	NA	NA	repeat overlap	Multi-mapper
TRINITY_DN17719_c1_g2_i1	4	1	NA	NA	NA	NA	NA	repeat overlap	Multi-mapper
TRINITY_DN17929_c0_g1_i1	4	0.91	NA	NA	NA	NA	NA	repeat overlap	Multi-mapper
TRINITY_DN18060_c0_g1_i1	23	0.98	NA	NA	NA	NA	NA	repeat overlap	Multi-mapper
TRINITY_DN18098_c1_g1_i1	7	0.22	NA	NA	NA	NA	NA	repeat overlap	Multi-mapper
TRINITY_DN18115_c0_g1_i3	6	0.97	NA	NA	NA	NA	NA	repeat overlap	Multi-mapper
TRINITY_DN18172_c0_g1_i1	9	1	NA	NA	NA	NA	NA	repeat overlap	Multi-mapper
TRINITY_DN18186_c1_g1_i1	8	1	NA	NA	NA	NA	NA	repeat overlap	Multi-mapper
TRINITY_DN18193_c0_g1_i1	3	1	NA	NA	NA	NA	NA	repeat overlap	Multi-mapper
TRINITY_DN18210_c0_g1_i1	3	0.99	NA	NA	NA	NA	NA	repeat overlap	Multi-mapper
TRINITY_DN18214_c0_g1_i1	3	0	NA	NA	NA	NA	NA	repeat overlap	Multi-mapper
TRINITY_DN18222_c0_g1_i1	23	1	NA	NA	NA	NA	NA	repeat overlap	Multi-mapper
TRINITY_DN18238_c0_g3_i1	12	1	NA	NA	NA	NA	NA	repeat overlap	Multi-mapper
TRINITY_DN18269_c0_g1_i1	6	0.97	NA	NA	NA	NA	NA	repeat overlap	Multi-mapper
TRINITY_DN18279_c1_g1_i1	4	0	NA	NA	NA	NA	NA	repeat overlap	Multi-mapper
TRINITY_DN18322_c0_g1_i1	5	1	NA	NA	NA	NA	NA	repeat overlap	Multi-mapper
TRINITY_DN18389_c0_g2_i1	36	1	NA	NA	NA	NA	NA	repeat overlap	Multi-mapper
TRINITY_DN18416_c0_g1_i1	17	0.95	NA	NA	NA	NA	NA	repeat overlap	Multi-mapper
TRINITY_DN18418_c0_g2_i1	25	0.97	NA	NA	NA	NA	NA	repeat overlap	Multi-mapper
TRINITY_DN18506_c0_g1_i1	7	0.99	NA	NA	NA	NA	NA	repeat overlap	Multi-mapper
TRINITY_DN1856_c1_g1_i1	3	0	NA	NA	NA	NA	NA	repeat overlap	Multi-mapper
TRINITY_DN1856_c2_g1_i1	9	0	NA	NA	NA	NA	NA	repeat overlap	Multi-mapper
TRINITY_DN18658_c2_g1_i1	5	0.97	NA	NA	NA	NA	NA	repeat overlap	Multi-mapper
TRINITY_DN18682_c0_g1_i2	8	1	NA	NA	NA	NA	NA	repeat overlap	Multi-mapper
TRINITY_DN18784_c0_g3_i1	6	0.53	NA	NA	NA	NA	NA	repeat overlap	Multi-mapper
TRINITY_DN18798_c0_g1_i1	22	0.94	NA	NA	NA	NA	NA	repeat overlap	Multi-mapper
TRINITY_DN18953_c0_g1_i1	3	0.94	NA	NA	NA	NA	NA	repeat overlap	Multi-mapper
TRINITY_DN18999_c0_g1_i1	33	1	NA	NA	NA	NA	NA	repeat overlap	Multi-mapper
TRINITY_DN19057_c0_g1_i1	7	1	NA	NA	NA	NA	NA	repeat overlap	Multi-mapper
TRINITY_DN19088_c0_g1_i2	34	1	NA	NA	NA	NA	NA	repeat overlap	Multi-mapper
TRINITY_DN19145_c0_g1_i1	6	1	NA	NA	NA	NA	NA	repeat overlap	Multi-mapper
TRINITY_DN19148_c0_g1_i4	17	0.98	NA	NA	NA	NA	NA	repeat overlap	Multi-mapper
TRINITY_DN19235_c0_g1_i1	4	0	NA	NA	NA	NA	NA	repeat overlap	Multi-mapper
TRINITY_DN19241_c0_g1_i1	4	1	NA	NA	NA	NA	NA	repeat overlap	Multi-mapper
TRINITY_DN19241_c0_g2_i1	3	0.95	NA	NA	NA	NA	NA	repeat overlap	Multi-mapper
TRINITY_DN19281_c1_g1_i1	3	0	NA	NA	NA	NA	NA	repeat overlap	Multi-mapper
TRINITY_DN19291_c0_g1_i1	3	0.96	NA	NA	NA	NA	NA	repeat overlap	Multi-mapper
TRINITY_DN1930_c5_g1_i1	4	0.93	NA	NA	NA	NA	NA	repeat overlap	Multi-mapper
TRINITY_DN19345_c0_g1_i1	3	1	NA	NA	NA	NA	NA	repeat overlap	Multi-mapper
TRINITY_DN19347_c0_g1_i1	20	1	NA	NA	NA	NA	NA	repeat overlap	Multi-mapper
TRINITY_DN19391_c0_g1_i1	9	0.97	NA	NA	NA	NA	NA	repeat overlap	Multi-mapper
TRINITY_DN19418_c0_g1_i2	3	1	NA	NA	NA	NA	NA	repeat overlap	Multi-mapper
TRINITY_DN19441_c0_g1_i2	12	0.97	NA	NA	NA	NA	NA	repeat overlap	Multi-mapper
TRINITY_DN19499_c0_g1_i1	9	0.96	NA	NA	NA	NA	NA	repeat overlap	Multi-mapper
TRINITY_DN19679_c1_g1_i2	28	1	NA	NA	NA	NA	NA	repeat overlap	Multi-mapper
TRINITY_DN19694_c0_g1_i1	3	0.89	NA	NA	NA	NA	NA	repeat overlap	Multi-mapper
TRINITY_DN19755_c2_g1_i1	3	0.66	NA	NA	NA	NA	NA	repeat overlap	Multi-mapper
TRINITY_DN19760_c0_g1_i1	42	1	NA	NA	NA	NA	NA	repeat overlap	Multi-mapper
TRINITY_DN19763_c1_g1_i5	6	0.99	NA	NA	NA	NA	NA	repeat overlap	Multi-mapper
TRINITY_DN20012_c0_g1_i1	3	0.99	NA	NA	NA	NA	NA	repeat overlap	Multi-mapper
TRINITY_DN20055_c0_g1_i1	12	0.98	NA	NA	NA	NA	NA	repeat overlap	Multi-mapper
TRINITY_DN20055_c1_g1_i1	17	0.99	NA	NA	NA	NA	NA	repeat overlap	Multi-mapper
TRINITY_DN20092_c0_g1_i2	26	1	NA	NA	NA	NA	NA	repeat overlap	Multi-mapper
TRINITY_DN20109_c0_g1_i1	3	0.62	NA	NA	NA	NA	NA	repeat overlap	Multi-mapper
TRINITY_DN20109_c0_g2_i1	4	0.41	NA	NA	NA	NA	NA	repeat overlap	Multi-mapper
TRINITY_DN20159_c1_g1_i1	5	1	NA	NA	NA	NA	NA	repeat overlap	Multi-mapper
TRINITY_DN20225_c0_g1_i1	6	1	NA	NA	NA	NA	NA	repeat overlap	Multi-mapper
TRINITY_DN20329_c2_g2_i1	22	1	NA	NA	NA	NA	NA	repeat overlap	Multi-mapper
TRINITY_DN20377_c1_g1_i1	16	1	NA	NA	NA	NA	NA	repeat overlap	Multi-mapper
TRINITY_DN20388_c0_g1_i1	14	0.91	NA	NA	NA	NA	NA	repeat overlap	Multi-mapper
TRINITY_DN20401_c0_g1_i1	3	1	NA	NA	NA	NA	NA	repeat overlap	Multi-mapper
TRINITY_DN2057_c0_g1_i2	3	0.22	NA	NA	NA	NA	NA	repeat overlap	Multi-mapper
TRINITY_DN20640_c0_g2_i1	3	0.99	NA	NA	NA	NA	NA	repeat overlap	Multi-mapper
TRINITY_DN20641_c0_g2_i1	6	1	NA	NA	NA	NA	NA	repeat overlap	Multi-mapper
TRINITY_DN20641_c2_g1_i2	6	1	NA	NA	NA	NA	NA	repeat overlap	Multi-mapper
TRINITY_DN20655_c0_g2_i1	23	1	NA	NA	NA	NA	NA	repeat overlap	Multi-mapper
TRINITY_DN20666_c0_g1_i2	28	1	NA	NA	NA	NA	NA	repeat overlap	Multi-mapper
TRINITY_DN20694_c0_g2_i3	3	1	NA	NA	NA	NA	NA	repeat overlap	Multi-mapper
TRINITY_DN20762_c0_g1_i2	10	1	NA	NA	NA	NA	NA	repeat overlap	Multi-mapper
TRINITY_DN20763_c1_g1_i1	3	0.94	NA	NA	NA	NA	NA	repeat overlap	Multi-mapper
TRINITY_DN20797_c0_g1_i1	4	1	NA	NA	NA	NA	NA	repeat overlap	Multi-mapper
TRINITY_DN20831_c0_g1_i1	6	0.99	NA	NA	NA	NA	NA	repeat overlap	Multi-mapper
TRINITY_DN20900_c0_g1_i1	4	0.99	NA	NA	NA	NA	NA	repeat overlap	Multi-mapper
TRINITY_DN20900_c0_g2_i1	3	1	NA	NA	NA	NA	NA	repeat overlap	Multi-mapper
TRINITY_DN20939_c0_g2_i1	3	1	NA	NA	NA	NA	NA	repeat overlap	Multi-mapper
TRINITY_DN20963_c0_g1_i1	6	1	NA	NA	NA	NA	NA	repeat overlap	Multi-mapper
TRINITY_DN21018_c0_g1_i1	5	0.78	NA	NA	NA	NA	NA	repeat overlap	Multi-mapper
TRINITY_DN21019_c0_g1_i1	10	0.98	NA	NA	NA	NA	NA	repeat overlap	Multi-mapper
TRINITY_DN21413_c0_g1_i1	33	1	NA	NA	NA	NA	NA	repeat overlap	Multi-mapper
TRINITY_DN21506_c0_g1_i1	66	1	NA	NA	NA	NA	NA	repeat overlap	Multi-mapper
TRINITY_DN21607_c0_g2_i1	19	1	NA	NA	NA	NA	NA	repeat overlap	Multi-mapper
TRINITY_DN21609_c0_g1_i1	8	0.82	NA	NA	NA	NA	NA	repeat overlap	Multi-mapper
TRINITY_DN21661_c0_g1_i1	3	0.66	NA	NA	NA	NA	NA	repeat overlap	Multi-mapper
TRINITY_DN21664_c2_g1_i1	3	0	NA	NA	NA	NA	NA	repeat overlap	Multi-mapper
TRINITY_DN21677_c0_g1_i1	3	0	NA	NA	NA	NA	NA	repeat overlap	Multi-mapper
TRINITY_DN21743_c0_g1_i1	6	0	NA	NA	NA	NA	NA	repeat overlap	Multi-mapper
TRINITY_DN21758_c0_g2_i1	5	0.97	NA	NA	NA	NA	NA	repeat overlap	Multi-mapper
TRINITY_DN21832_c0_g1_i1	7	1	NA	NA	NA	NA	NA	repeat overlap	Multi-mapper
TRINITY_DN21850_c0_g1_i1	3	0.58	NA	NA	NA	NA	NA	repeat overlap	Multi-mapper
TRINITY_DN21875_c0_g1_i1	25	0.84	NA	NA	NA	NA	NA	repeat overlap	Multi-mapper
TRINITY_DN21970_c1_g3_i1	3	0.86	NA	NA	NA	NA	NA	repeat overlap	Multi-mapper
TRINITY_DN21994_c0_g1_i1	23	1	NA	NA	NA	NA	NA	repeat overlap	Multi-mapper
TRINITY_DN22055_c2_g1_i1	24	1	NA	NA	NA	NA	NA	repeat overlap	Multi-mapper
TRINITY_DN2221_c0_g1_i1	6	0.05	NA	NA	NA	NA	NA	repeat overlap	Multi-mapper
TRINITY_DN22227_c0_g1_i1	5	1	NA	NA	NA	NA	NA	repeat overlap	Multi-mapper
TRINITY_DN22306_c2_g1_i1	13	0.99	NA	NA	NA	NA	NA	repeat overlap	Multi-mapper
TRINITY_DN22362_c0_g1_i1	24	1	NA	NA	NA	NA	NA	repeat overlap	Multi-mapper
TRINITY_DN22362_c2_g1_i1	30	1	NA	NA	NA	NA	NA	repeat overlap	Multi-mapper
TRINITY_DN22468_c0_g1_i1	7	0.96	NA	NA	NA	NA	NA	repeat overlap	Multi-mapper
TRINITY_DN2249_c0_g1_i10	4	0	NA	NA	NA	NA	NA	repeat overlap	Multi-mapper
TRINITY_DN22562_c0_g1_i1	5	1	NA	NA	NA	NA	NA	repeat overlap	Multi-mapper
TRINITY_DN22662_c0_g1_i1	12	1	NA	NA	NA	NA	NA	repeat overlap	Multi-mapper
TRINITY_DN22824_c0_g1_i1	17	1	NA	NA	NA	NA	NA	repeat overlap	Multi-mapper
TRINITY_DN22837_c0_g1_i1	10	0.99	NA	NA	NA	NA	NA	repeat overlap	Multi-mapper
TRINITY_DN22919_c0_g3_i1	10	1	NA	NA	NA	NA	NA	repeat overlap	Multi-mapper
TRINITY_DN22925_c1_g1_i1	9	0.96	NA	NA	NA	NA	NA	repeat overlap	Multi-mapper
TRINITY_DN22947_c0_g1_i1	3	0	NA	NA	NA	NA	NA	repeat overlap	Multi-mapper
TRINITY_DN22985_c0_g1_i2	9	1	NA	NA	NA	NA	NA	repeat overlap	Multi-mapper
TRINITY_DN22988_c0_g1_i1	29	1	NA	NA	NA	NA	NA	repeat overlap	Multi-mapper
TRINITY_DN22990_c1_g1_i1	25	1	NA	NA	NA	NA	NA	repeat overlap	Multi-mapper
TRINITY_DN23116_c0_g1_i1	6	1	NA	NA	NA	NA	NA	repeat overlap	Multi-mapper
TRINITY_DN23149_c0_g1_i1	21	1	NA	NA	NA	NA	NA	repeat overlap	Multi-mapper
TRINITY_DN23195_c0_g1_i1	4	0.98	NA	NA	NA	NA	NA	repeat overlap	Multi-mapper
TRINITY_DN23203_c0_g2_i1	3	1	NA	NA	NA	NA	NA	repeat overlap	Multi-mapper
TRINITY_DN23205_c0_g1_i1	4	0.72	NA	NA	NA	NA	NA	repeat overlap	Multi-mapper
TRINITY_DN23212_c0_g1_i2	20	0.99	NA	NA	NA	NA	NA	repeat overlap	Multi-mapper
TRINITY_DN23242_c0_g1_i1	41	1	NA	NA	NA	NA	NA	repeat overlap	Multi-mapper
TRINITY_DN23271_c1_g1_i1	26	1	NA	NA	NA	NA	NA	repeat overlap	Multi-mapper
TRINITY_DN23289_c1_g2_i6	4	0.99	NA	NA	NA	NA	NA	repeat overlap	Multi-mapper
TRINITY_DN23305_c0_g3_i1	4	0.99	NA	NA	NA	NA	NA	repeat overlap	Multi-mapper
TRINITY_DN23360_c0_g1_i1	4	0.96	NA	NA	NA	NA	NA	repeat overlap	Multi-mapper
TRINITY_DN23376_c0_g1_i2	7	0.77	NA	NA	NA	NA	NA	repeat overlap	Multi-mapper
TRINITY_DN23385_c0_g1_i1	4	0.95	NA	NA	NA	NA	NA	repeat overlap	Multi-mapper
TRINITY_DN23470_c1_g1_i1	7	0	NA	NA	NA	NA	NA	repeat overlap	Multi-mapper
TRINITY_DN23502_c1_g1_i1	4	1	NA	NA	NA	NA	NA	repeat overlap	Multi-mapper
TRINITY_DN23531_c0_g2_i1	3	1	NA	NA	NA	NA	NA	repeat overlap	Multi-mapper
TRINITY_DN23700_c0_g1_i2	7	0.66	NA	NA	NA	NA	NA	repeat overlap	Multi-mapper
TRINITY_DN23700_c0_g2_i1	9	0.77	NA	NA	NA	NA	NA	repeat overlap	Multi-mapper
TRINITY_DN23700_c1_g1_i2	4	0.75	NA	NA	NA	NA	NA	repeat overlap	Multi-mapper
TRINITY_DN23713_c1_g1_i1	3	1	NA	NA	NA	NA	NA	repeat overlap	Multi-mapper
TRINITY_DN23713_c3_g1_i1	5	0.92	NA	NA	NA	NA	NA	repeat overlap	Multi-mapper
TRINITY_DN23739_c0_g1_i1	6	0.5	NA	NA	NA	NA	NA	repeat overlap	Multi-mapper
TRINITY_DN23748_c0_g1_i1	12	0.98	NA	NA	NA	NA	NA	repeat overlap	Multi-mapper
TRINITY_DN23795_c0_g1_i1	4	0.23	NA	NA	NA	NA	NA	repeat overlap	Multi-mapper
TRINITY_DN23859_c0_g1_i1	3	0	NA	NA	NA	NA	NA	repeat overlap	Multi-mapper
TRINITY_DN23880_c1_g1_i1	3	0.78	NA	NA	NA	NA	NA	repeat overlap	Multi-mapper
TRINITY_DN23921_c0_g1_i2	13	0.72	NA	NA	NA	NA	NA	repeat overlap	Multi-mapper
TRINITY_DN23932_c2_g1_i1	3	0.94	NA	NA	NA	NA	NA	repeat overlap	Multi-mapper
TRINITY_DN24081_c0_g1_i2	4	0.78	NA	NA	NA	NA	NA	repeat overlap	Multi-mapper
TRINITY_DN24081_c1_g1_i1	29	0.96	NA	NA	NA	NA	NA	repeat overlap	Multi-mapper
TRINITY_DN2423_c0_g1_i4	3	0.76	NA	NA	NA	NA	NA	repeat overlap	Multi-mapper
TRINITY_DN24400_c0_g1_i1	23	1	NA	NA	NA	NA	NA	repeat overlap	Multi-mapper
TRINITY_DN2455_c1_g1_i1	3	0.82	NA	NA	NA	NA	NA	repeat overlap	Multi-mapper
TRINITY_DN24619_c0_g1_i2	26	1	NA	NA	NA	NA	NA	repeat overlap	Multi-mapper
TRINITY_DN24704_c0_g1_i1	5	0.75	NA	NA	NA	NA	NA	repeat overlap	Multi-mapper
TRINITY_DN24781_c0_g1_i1	18	1	NA	NA	NA	NA	NA	repeat overlap	Multi-mapper
TRINITY_DN24788_c0_g1_i1	3	0.95	NA	NA	NA	NA	NA	repeat overlap	Multi-mapper
TRINITY_DN2496_c0_g1_i4	3	0.06	NA	NA	NA	NA	NA	repeat overlap	Multi-mapper
TRINITY_DN250_c1_g2_i1	7	1	NA	NA	NA	NA	NA	repeat overlap	Multi-mapper
TRINITY_DN25004_c0_g1_i1	3	0.38	NA	NA	NA	NA	NA	repeat overlap	Multi-mapper
TRINITY_DN25125_c0_g1_i1	10	0.99	NA	NA	NA	NA	NA	repeat overlap	Multi-mapper
TRINITY_DN25147_c0_g1_i1	39	1	NA	NA	NA	NA	NA	repeat overlap	Multi-mapper
TRINITY_DN25203_c1_g1_i1	4	0.96	NA	NA	NA	NA	NA	repeat overlap	Multi-mapper
TRINITY_DN25311_c0_g1_i1	16	0.95	NA	NA	NA	NA	NA	repeat overlap	Multi-mapper
TRINITY_DN25311_c1_g1_i1	6	1	NA	NA	NA	NA	NA	repeat overlap	Multi-mapper
TRINITY_DN25511_c0_g1_i1	10	0.95	NA	NA	NA	NA	NA	repeat overlap	Multi-mapper
TRINITY_DN25536_c1_g1_i8	11	0.92	NA	NA	NA	NA	NA	repeat overlap	Multi-mapper
TRINITY_DN25536_c3_g1_i2	4	1	NA	NA	NA	NA	NA	repeat overlap	Multi-mapper
TRINITY_DN25538_c0_g1_i1	25	0.99	NA	NA	NA	NA	NA	repeat overlap	Multi-mapper
TRINITY_DN25599_c0_g1_i1	3	0	NA	NA	NA	NA	NA	repeat overlap	Multi-mapper
TRINITY_DN25639_c1_g1_i1	12	0.77	NA	NA	NA	NA	NA	repeat overlap	Multi-mapper
TRINITY_DN25664_c1_g3_i1	4	1	NA	NA	NA	NA	NA	repeat overlap	Multi-mapper
TRINITY_DN25763_c0_g1_i1	20	1	NA	NA	NA	NA	NA	repeat overlap	Multi-mapper
TRINITY_DN25777_c0_g2_i1	3	0	NA	NA	NA	NA	NA	repeat overlap	Multi-mapper
TRINITY_DN25829_c0_g1_i1	28	1	NA	NA	NA	NA	NA	repeat overlap	Multi-mapper
TRINITY_DN25925_c0_g1_i1	18	0.88	NA	NA	NA	NA	NA	repeat overlap	Multi-mapper
TRINITY_DN25969_c0_g1_i1	3	0	NA	NA	NA	NA	NA	repeat overlap	Multi-mapper
TRINITY_DN26070_c0_g1_i1	5	0.38	NA	NA	NA	NA	NA	repeat overlap	Multi-mapper
TRINITY_DN26121_c0_g1_i2	3	0.33	NA	NA	NA	NA	NA	repeat overlap	Multi-mapper
TRINITY_DN26370_c0_g1_i1	21	1	NA	NA	NA	NA	NA	repeat overlap	Multi-mapper
TRINITY_DN26416_c0_g1_i1	27	1	NA	NA	NA	NA	NA	repeat overlap	Multi-mapper
TRINITY_DN26540_c0_g1_i1	3	1	NA	NA	NA	NA	NA	repeat overlap	Multi-mapper
TRINITY_DN26561_c1_g1_i5	9	1	NA	NA	NA	NA	NA	repeat overlap	Multi-mapper
TRINITY_DN26561_c4_g1_i1	10	1	NA	NA	NA	NA	NA	repeat overlap	Multi-mapper
TRINITY_DN26608_c0_g1_i1	4	0.95	NA	NA	NA	NA	NA	repeat overlap	Multi-mapper
TRINITY_DN26660_c0_g1_i1	11	0.91	NA	NA	NA	NA	NA	repeat overlap	Multi-mapper
TRINITY_DN26676_c0_g1_i1	3	0.84	NA	NA	NA	NA	NA	repeat overlap	Multi-mapper
TRINITY_DN2671_c0_g1_i1	4	1	NA	NA	NA	NA	NA	repeat overlap	Multi-mapper
TRINITY_DN26710_c1_g1_i1	4	0.79	NA	NA	NA	NA	NA	repeat overlap	Multi-mapper
TRINITY_DN26747_c0_g1_i1	17	0.95	NA	NA	NA	NA	NA	repeat overlap	Multi-mapper
TRINITY_DN26774_c0_g1_i1	4	0.87	NA	NA	NA	NA	NA	repeat overlap	Multi-mapper
TRINITY_DN26802_c0_g2_i2	11	0.99	NA	NA	NA	NA	NA	repeat overlap	Multi-mapper
TRINITY_DN26809_c0_g1_i1	40	0.98	NA	NA	NA	NA	NA	repeat overlap	Multi-mapper
TRINITY_DN26899_c0_g1_i1	5	0.99	NA	NA	NA	NA	NA	repeat overlap	Multi-mapper
TRINITY_DN26922_c0_g1_i1	19	0.99	NA	NA	NA	NA	NA	repeat overlap	Multi-mapper
TRINITY_DN27097_c0_g1_i1	6	1	NA	NA	NA	NA	NA	repeat overlap	Multi-mapper
TRINITY_DN27176_c0_g1_i1	3	1	NA	NA	NA	NA	NA	repeat overlap	Multi-mapper
TRINITY_DN27277_c0_g1_i1	34	1	NA	NA	NA	NA	NA	repeat overlap	Multi-mapper
TRINITY_DN27329_c0_g2_i1	14	1	NA	NA	NA	NA	NA	repeat overlap	Multi-mapper
TRINITY_DN27331_c0_g1_i1	10	0.48	NA	NA	NA	NA	NA	repeat overlap	Multi-mapper
TRINITY_DN27378_c0_g1_i1	20	0.99	NA	NA	NA	NA	NA	repeat overlap	Multi-mapper
TRINITY_DN27408_c0_g1_i1	11	1	NA	NA	NA	NA	NA	repeat overlap	Multi-mapper
TRINITY_DN2772_c1_g4_i1	3	0.98	NA	NA	NA	NA	NA	repeat overlap	Multi-mapper
TRINITY_DN27778_c0_g1_i1	4	1	NA	NA	NA	NA	NA	repeat overlap	Multi-mapper
TRINITY_DN27779_c0_g1_i1	15	0.56	NA	NA	NA	NA	NA	repeat overlap	Multi-mapper
TRINITY_DN27788_c0_g1_i2	9	1	NA	NA	NA	NA	NA	repeat overlap	Multi-mapper
TRINITY_DN27856_c0_g1_i1	23	1	NA	NA	NA	NA	NA	repeat overlap	Multi-mapper
TRINITY_DN27927_c0_g1_i1	3	0.9	NA	NA	NA	NA	NA	repeat overlap	Multi-mapper
TRINITY_DN27959_c0_g1_i1	10	1	NA	NA	NA	NA	NA	repeat overlap	Multi-mapper
TRINITY_DN28015_c0_g1_i1	4	1	NA	NA	NA	NA	NA	repeat overlap	Multi-mapper
TRINITY_DN28081_c0_g1_i1	46	1	NA	NA	NA	NA	NA	repeat overlap	Multi-mapper
TRINITY_DN28102_c0_g1_i2	58	1	NA	NA	NA	NA	NA	repeat overlap	Multi-mapper
TRINITY_DN2813_c0_g1_i12	5	1	NA	NA	NA	NA	NA	repeat overlap	Multi-mapper
TRINITY_DN2829_c1_g1_i1	3	0.96	NA	NA	NA	NA	NA	repeat overlap	Multi-mapper
TRINITY_DN28614_c1_g1_i1	12	0.99	NA	NA	NA	NA	NA	repeat overlap	Multi-mapper
TRINITY_DN28675_c0_g1_i1	27	1	NA	NA	NA	NA	NA	repeat overlap	Multi-mapper
TRINITY_DN28739_c0_g1_i1	15	1	NA	NA	NA	NA	NA	repeat overlap	Multi-mapper
TRINITY_DN28796_c0_g1_i1	5	0.32	NA	NA	NA	NA	NA	repeat overlap	Multi-mapper
TRINITY_DN2898_c0_g2_i1	17	0.98	NA	NA	NA	NA	NA	repeat overlap	Multi-mapper
TRINITY_DN29314_c0_g1_i1	3	0.93	NA	NA	NA	NA	NA	repeat overlap	Multi-mapper
TRINITY_DN29479_c0_g1_i1	18	1	NA	NA	NA	NA	NA	repeat overlap	Multi-mapper
TRINITY_DN29495_c0_g1_i1	64	1	NA	NA	NA	NA	NA	repeat overlap	Multi-mapper
TRINITY_DN29592_c0_g1_i1	40	1	NA	NA	NA	NA	NA	repeat overlap	Multi-mapper
TRINITY_DN29661_c0_g1_i2	10	0.96	NA	NA	NA	NA	NA	repeat overlap	Multi-mapper
TRINITY_DN29698_c0_g1_i1	4	1	NA	NA	NA	NA	NA	repeat overlap	Multi-mapper
TRINITY_DN29764_c0_g1_i1	20	0.91	NA	NA	NA	NA	NA	repeat overlap	Multi-mapper
TRINITY_DN29872_c0_g1_i1	6	1	NA	NA	NA	NA	NA	repeat overlap	Multi-mapper
TRINITY_DN30068_c0_g1_i1	16	0.97	NA	NA	NA	NA	NA	repeat overlap	Multi-mapper
TRINITY_DN30099_c0_g1_i1	68	1	NA	NA	NA	NA	NA	repeat overlap	Multi-mapper
TRINITY_DN30120_c0_g1_i1	3	0	NA	NA	NA	NA	NA	repeat overlap	Multi-mapper
TRINITY_DN30174_c0_g1_i1	3	0	NA	NA	NA	NA	NA	repeat overlap	Multi-mapper
TRINITY_DN30592_c0_g1_i1	4	0.85	NA	NA	NA	NA	NA	repeat overlap	Multi-mapper
TRINITY_DN30632_c0_g1_i1	4	0.79	NA	NA	NA	NA	NA	repeat overlap	Multi-mapper
TRINITY_DN30653_c0_g1_i1	50	0.99	NA	NA	NA	NA	NA	repeat overlap	Multi-mapper
TRINITY_DN30743_c0_g1_i1	13	1	NA	NA	NA	NA	NA	repeat overlap	Multi-mapper
TRINITY_DN30767_c0_g1_i1	28	0.74	NA	NA	NA	NA	NA	repeat overlap	Multi-mapper
TRINITY_DN30793_c0_g1_i1	3	0.78	NA	NA	NA	NA	NA	repeat overlap	Multi-mapper
TRINITY_DN30980_c0_g1_i1	5	1	NA	NA	NA	NA	NA	repeat overlap	Multi-mapper
TRINITY_DN31419_c0_g1_i1	8	0.97	NA	NA	NA	NA	NA	repeat overlap	Multi-mapper
TRINITY_DN31723_c0_g1_i1	20	0.6	NA	NA	NA	NA	NA	repeat overlap	Multi-mapper
TRINITY_DN3174_c0_g1_i2	5	1	NA	NA	NA	NA	NA	repeat overlap	Multi-mapper
TRINITY_DN3174_c0_g2_i3	6	1	NA	NA	NA	NA	NA	repeat overlap	Multi-mapper
TRINITY_DN31808_c0_g1_i1	3	0.85	NA	NA	NA	NA	NA	repeat overlap	Multi-mapper
TRINITY_DN31811_c0_g1_i1	12	1	NA	NA	NA	NA	NA	repeat overlap	Multi-mapper
TRINITY_DN31955_c0_g1_i1	16	1	NA	NA	NA	NA	NA	repeat overlap	Multi-mapper
TRINITY_DN32125_c1_g1_i1	3	0.99	NA	NA	NA	NA	NA	repeat overlap	Multi-mapper
TRINITY_DN32175_c0_g1_i1	21	1	NA	NA	NA	NA	NA	repeat overlap	Multi-mapper
TRINITY_DN32329_c0_g1_i1	4	0.98	NA	NA	NA	NA	NA	repeat overlap	Multi-mapper
TRINITY_DN3235_c2_g1_i1	52	1	NA	NA	NA	NA	NA	repeat overlap	Multi-mapper
TRINITY_DN32554_c0_g1_i1	21	0.67	NA	NA	NA	NA	NA	repeat overlap	Multi-mapper
TRINITY_DN3258_c1_g1_i1	76	1	NA	NA	NA	NA	NA	repeat overlap	Multi-mapper
TRINITY_DN3258_c2_g1_i1	76	1	NA	NA	NA	NA	NA	repeat overlap	Multi-mapper
TRINITY_DN32633_c0_g1_i1	15	0.83	NA	NA	NA	NA	NA	repeat overlap	Multi-mapper
TRINITY_DN32867_c0_g1_i1	7	0.27	NA	NA	NA	NA	NA	repeat overlap	Multi-mapper
TRINITY_DN32999_c0_g1_i1	20	1	NA	NA	NA	NA	NA	repeat overlap	Multi-mapper
TRINITY_DN33040_c0_g1_i1	6	0.91	NA	NA	NA	NA	NA	repeat overlap	Multi-mapper
TRINITY_DN33338_c0_g1_i1	5	0.94	NA	NA	NA	NA	NA	repeat overlap	Multi-mapper
TRINITY_DN33355_c0_g1_i1	4	0.89	NA	NA	NA	NA	NA	repeat overlap	Multi-mapper
TRINITY_DN33380_c0_g1_i1	4	0.3	NA	NA	NA	NA	NA	repeat overlap	Multi-mapper
TRINITY_DN33403_c0_g1_i1	29	1	NA	NA	NA	NA	NA	repeat overlap	Multi-mapper
TRINITY_DN33427_c0_g1_i1	11	1	NA	NA	NA	NA	NA	repeat overlap	Multi-mapper
TRINITY_DN33477_c0_g1_i1	38	1	NA	NA	NA	NA	NA	repeat overlap	Multi-mapper
TRINITY_DN33491_c0_g1_i1	3	0.28	NA	NA	NA	NA	NA	repeat overlap	Multi-mapper
TRINITY_DN3353_c0_g2_i1	11	0.98	NA	NA	NA	NA	NA	repeat overlap	Multi-mapper
TRINITY_DN3372_c0_g1_i1	3	0.87	NA	NA	NA	NA	NA	repeat overlap	Multi-mapper
TRINITY_DN33819_c0_g1_i1	40	0.97	NA	NA	NA	NA	NA	repeat overlap	Multi-mapper
TRINITY_DN33856_c0_g1_i1	4	0.44	NA	NA	NA	NA	NA	repeat overlap	Multi-mapper
TRINITY_DN3389_c0_g1_i21	3	0.04	NA	NA	NA	NA	NA	repeat overlap	Multi-mapper
TRINITY_DN339_c0_g1_i1	3	0	NA	NA	NA	NA	NA	3-way fragmentation	Multi-mapper
TRINITY_DN33912_c0_g1_i1	60	1	NA	NA	NA	NA	NA	repeat overlap	Multi-mapper
TRINITY_DN33917_c0_g1_i1	20	0	NA	NA	NA	NA	NA	repeat overlap	Multi-mapper
TRINITY_DN33958_c0_g1_i1	3	0	NA	NA	NA	NA	NA	repeat overlap	Multi-mapper
TRINITY_DN33962_c0_g1_i1	22	0.99	NA	NA	NA	NA	NA	repeat overlap	Multi-mapper
TRINITY_DN34094_c0_g1_i1	4	0	NA	NA	NA	NA	NA	repeat overlap	Multi-mapper
TRINITY_DN34151_c0_g1_i1	6	1	NA	NA	NA	NA	NA	repeat overlap	Multi-mapper
TRINITY_DN34167_c0_g1_i1	5	0.98	NA	NA	NA	NA	NA	repeat overlap	Multi-mapper
TRINITY_DN34399_c0_g1_i1	14	0.82	NA	NA	NA	NA	NA	repeat overlap	Multi-mapper
TRINITY_DN34481_c0_g1_i2	16	1	NA	NA	NA	NA	NA	repeat overlap	Multi-mapper
TRINITY_DN34504_c0_g1_i1	55	1	NA	NA	NA	NA	NA	repeat overlap	Multi-mapper
TRINITY_DN34542_c0_g1_i1	21	0.79	NA	NA	NA	NA	NA	repeat overlap	Multi-mapper
TRINITY_DN34572_c0_g1_i1	4	0.98	NA	NA	NA	NA	NA	repeat overlap	Multi-mapper
TRINITY_DN34627_c0_g1_i1	10	1	NA	NA	NA	NA	NA	repeat overlap	Multi-mapper
TRINITY_DN34655_c0_g1_i1	43	1	NA	NA	NA	NA	NA	repeat overlap	Multi-mapper
TRINITY_DN34725_c0_g1_i1	18	1	NA	NA	NA	NA	NA	repeat overlap	Multi-mapper
TRINITY_DN34738_c0_g1_i1	16	1	NA	NA	NA	NA	NA	repeat overlap	Multi-mapper
TRINITY_DN34799_c0_g1_i1	22	0.99	NA	NA	NA	NA	NA	repeat overlap	Multi-mapper
TRINITY_DN34852_c0_g1_i1	26	1	NA	NA	NA	NA	NA	repeat overlap	Multi-mapper
TRINITY_DN34965_c0_g1_i1	4	0	NA	NA	NA	NA	NA	repeat overlap	Multi-mapper
TRINITY_DN35005_c0_g1_i1	25	1	NA	NA	NA	NA	NA	repeat overlap	Multi-mapper
TRINITY_DN35016_c0_g1_i1	24	0.98	NA	NA	NA	NA	NA	repeat overlap	Multi-mapper
TRINITY_DN35213_c0_g1_i1	24	1	NA	NA	NA	NA	NA	repeat overlap	Multi-mapper
TRINITY_DN35215_c0_g1_i1	17	1	NA	NA	NA	NA	NA	repeat overlap	Multi-mapper
TRINITY_DN35295_c0_g1_i1	3	0.78	NA	NA	NA	NA	NA	repeat overlap	Multi-mapper
[truncated: 350 more rows]

## Sheet: Table S5
Table S5
Annotation of the transcripts in the PCFL set of bm_Spol_v1
bm_Spol_v1 transcripts	length (bp)	best Uniprot/Swissprot BLAST hit	dd_Spol_v4 transcripts (from BLAST)	SMEST.1 homologs from PlanMine
TRINITY_DN39378_c0_g1_i1	1684	DOPR2_DROME	dd_Spol_v4_10002_1_1	SMEST032972001.1
TRINITY_DN1492_c0_g1_i1	2271	HS90B_DANRE	dd_Spol_v4_10006_1_1	NA
TRINITY_DN22989_c0_g1_i1	1548	NA	dd_Spol_v4_10007_1_1	NA
TRINITY_DN8475_c1_g1_i2	410	NA	dd_Spol_v4_10011_1_3	NA
TRINITY_DN15277_c0_g1_i4	2260	NA	dd_Spol_v4_10011_1_4	NA
TRINITY_DN11671_c0_g1_i1	393	NA	dd_Spol_v4_10011_1_6	NA
TRINITY_DN53_c2_g1_i3	1716	AP3M2_HUMAN	dd_Spol_v4_10013_1_1	SMEST044931001.1
TRINITY_DN6427_c0_g1_i1	1381	NA	dd_Spol_v4_10014_1_1	SMEST052467001.1
TRINITY_DN1926_c0_g1_i1	3494	NA	dd_Spol_v4_10015_1_1	SMEST026652002.1
TRINITY_DN12192_c0_g1_i4	2022	KLC1_RAT	dd_Spol_v4_10017_2_1	SMEST007554001.1
TRINITY_DN14138_c0_g2_i1	490	NA	dd_Spol_v4_10020_2_1	NA
TRINITY_DN338_c0_g1_i1	1444	IMT2_SCHPO	dd_Spol_v4_10024_4_1	SMEST011846001.1
TRINITY_DN509_c1_g1_i1	3491	AGAP3_HUMAN	dd_Spol_v4_10029_1_1	SMEST018614001.1
TRINITY_DN7818_c0_g1_i1	1322	UTP18_MOUSE	dd_Spol_v4_1003_1_1	SMEST029672001.1
TRINITY_DN28674_c0_g1_i1	2460	KCNAL_DROME	dd_Spol_v4_10031_1_1	NA
TRINITY_DN8636_c0_g1_i2	3544	PC11X_PANPA	dd_Spol_v4_10032_1_1	SMEST022791004.1
TRINITY_DN18666_c0_g1_i1	2144	NET1_CHICK	dd_Spol_v4_10033_2_1	SMEST006806001.1
TRINITY_DN8726_c0_g1_i2	1738	CWC22_XENLA	dd_Spol_v4_10035_1_1	NA
TRINITY_DN8949_c0_g1_i1	1801	CPNE9_MOUSE	dd_Spol_v4_10037_1_1	NA
TRINITY_DN12640_c0_g2_i1	829	CSR1_YEAST	dd_Spol_v4_10038_1_1	SMEST081079001.1
TRINITY_DN3342_c0_g1_i1	793	NA	dd_Spol_v4_10038_1_3	NA
TRINITY_DN8115_c0_g1_i6	3206	YI31B_YEAST	dd_Spol_v4_1004_2_1	NA
TRINITY_DN38545_c0_g1_i1	407	NA	dd_Spol_v4_10041_1_3	NA
TRINITY_DN9909_c0_g1_i1	400	NA	dd_Spol_v4_10043_3_1	NA
TRINITY_DN8427_c0_g1_i6	1414	S7A14_DANRE	dd_Spol_v4_10043_7_1	SMEST033534001.1
TRINITY_DN25293_c0_g1_i1	617	NA	dd_Spol_v4_10044_1_1	NA
TRINITY_DN3015_c0_g1_i4	2688	CCAR1_XENLA	dd_Spol_v4_10045_1_1	NA
TRINITY_DN6948_c0_g1_i2	2171	NA	dd_Spol_v4_10046_1_1	SMEST075825002.1
TRINITY_DN47549_c0_g1_i1	2022	STAC_BOVIN	dd_Spol_v4_10047_2_1	SMEST047737002.1
TRINITY_DN17461_c0_g1_i2	939	NA	dd_Spol_v4_10047_3_1	NA
TRINITY_DN19337_c0_g1_i1	1786	TTL10_RAT	dd_Spol_v4_10049_1_1	SMEST065017002.1
TRINITY_DN8076_c0_g1_i1	3312	MYO1D_DANRE	dd_Spol_v4_10050_1_1	SMEST051401001.1
TRINITY_DN1696_c0_g1_i2	2230	PAK1_RAT	dd_Spol_v4_10051_1_1	SMEST021793001.1
TRINITY_DN468_c0_g1_i15	1101	NA	dd_Spol_v4_10052_1_1	SMEST011835009.1
TRINITY_DN22369_c0_g1_i1	2262	NA	dd_Spol_v4_10053_1_1	SMEST002573001.1
TRINITY_DN5423_c0_g1_i3	1429	NA	dd_Spol_v4_10054_2_1	SMEST069685002.1
TRINITY_DN7686_c0_g1_i1	925	CAMT2_DICDI	dd_Spol_v4_1006_1_1	SMEST063332001.1
TRINITY_DN6495_c0_g1_i1	2112	SUZ12_XENTR	dd_Spol_v4_10065_2_1	SMEST035646001.1
TRINITY_DN47770_c0_g1_i1	1455	TLK1_MOUSE	dd_Spol_v4_10068_1_1	NA
TRINITY_DN47383_c0_g1_i1	1542	EAA2_HUMAN	dd_Spol_v4_10069_1_1	SMEST064122003.1
TRINITY_DN5450_c0_g1_i1	571	NA	dd_Spol_v4_10070_1_1	SMEST074878001.1
TRINITY_DN517_c0_g1_i1	1809	ACAD9_MOUSE	dd_Spol_v4_10071_1_1	SMEST048318002.1
TRINITY_DN3790_c0_g1_i2	3207	L2GL2_HUMAN	dd_Spol_v4_10072_1_1	SMEST072512001.1
TRINITY_DN3438_c0_g1_i1	1906	ACHB3_CHICK	dd_Spol_v4_10073_1_1	SMEST021568001.1
TRINITY_DN13113_c0_g1_i1	716	NA	dd_Spol_v4_10075_1_1	SMEST023056001.1
TRINITY_DN7052_c0_g1_i2	2139	STAR3_MOUSE	dd_Spol_v4_10082_2_1	NA
TRINITY_DN1013_c0_g1_i1	1027	NA	dd_Spol_v4_10082_3_1	SMEST053436001.1
TRINITY_DN14445_c0_g1_i17	707	NA	dd_Spol_v4_10084_1_1	SMEST046835001.1
TRINITY_DN14445_c0_g2_i1	643	NA	dd_Spol_v4_10084_2_1	NA
TRINITY_DN11207_c0_g1_i1	2086	SIN3A_MOUSE	dd_Spol_v4_10085_1_1	SMEST036802001.1
TRINITY_DN13377_c1_g2_i1	2047	HSF1_CHICK	dd_Spol_v4_10086_7_1	SMEST028667001.1
TRINITY_DN15933_c0_g2_i1	912	NA	dd_Spol_v4_10088_1_1	SMEST015673001.1
TRINITY_DN6812_c0_g1_i3	1475	UNC9_CAEEL	dd_Spol_v4_10089_3_4	SMEST057254001.1
TRINITY_DN14711_c0_g2_i1	1317	KCNAS_DROME	dd_Spol_v4_1009_1_1	NA
TRINITY_DN44894_c0_g1_i1	1271	NA	dd_Spol_v4_10090_1_1	SMEST059792001.1
TRINITY_DN51949_c0_g1_i1	1737	DPH6_SCHPO	dd_Spol_v4_10093_1_1	SMEST003033001.1
TRINITY_DN4539_c0_g1_i1	1930	TBC15_MOUSE	dd_Spol_v4_10095_1_1	SMEST030372001.1
TRINITY_DN927_c0_g1_i13	1332	SPB4_HUMAN	dd_Spol_v4_10096_1_1	SMEST032448001.1
TRINITY_DN927_c0_g1_i13	1332	SPB4_HUMAN	dd_Spol_v4_10096_1_1	SMEST032430003.1
TRINITY_DN927_c0_g1_i13	1332	SPB4_HUMAN	dd_Spol_v4_10096_1_1	SMEST032440003.1
TRINITY_DN3975_c0_g1_i17	1161	NA	dd_Spol_v4_10098_1_1	SMEST043455001.1
TRINITY_DN26695_c0_g1_i1	3123	NA	dd_Spol_v4_10100_1_1	SMEST040789003.1
TRINITY_DN13564_c0_g1_i2	1467	NA	dd_Spol_v4_10101_2_1	SMEST035248001.1
TRINITY_DN10902_c0_g1_i2	2312	NA	dd_Spol_v4_10102_1_1	SMEST062975001.1
TRINITY_DN4805_c0_g1_i5	1722	RFOX2_HUMAN	dd_Spol_v4_10104_1_1	NA
TRINITY_DN4941_c0_g1_i1	1014	NA	dd_Spol_v4_10105_1_1	SMEST058943001.1
TRINITY_DN53845_c0_g1_i1	799	NA	dd_Spol_v4_10109_1_1	NA
TRINITY_DN6425_c0_g1_i1	1143	NA	dd_Spol_v4_1011_1_1	SMEST034877001.1
TRINITY_DN28987_c0_g1_i1	804	IF4E3_CAEEL	dd_Spol_v4_10110_1_1	SMEST074929001.1
TRINITY_DN2101_c0_g1_i1	1275	PSD11_XENTR	dd_Spol_v4_10111_1_1	SMEST048466001.1
TRINITY_DN28900_c0_g1_i1	1820	NA	dd_Spol_v4_10113_1_1	SMEST025238001.1
TRINITY_DN8085_c0_g2_i2	859	NA	dd_Spol_v4_10115_1_1	SMEST005004001.1
TRINITY_DN1004_c0_g1_i1	614	NA	dd_Spol_v4_10117_1_1	SMEST016407001.1
TRINITY_DN29669_c0_g1_i1	1796	MAON_MOUSE	dd_Spol_v4_10119_1_1	NA
TRINITY_DN9012_c0_g1_i1	1129	MDHM_HUMAN	dd_Spol_v4_1012_1_1	SMEST035456001.1
TRINITY_DN5429_c0_g1_i1	458	NA	dd_Spol_v4_10120_1_1	SMEST024476001.1
TRINITY_DN5429_c0_g2_i1	552	NA	dd_Spol_v4_10120_2_1	SMEST024478001.1
TRINITY_DN10178_c0_g1_i2	991	NA	dd_Spol_v4_10121_1_1	SMEST017380001.1
TRINITY_DN43966_c0_g1_i1	893	YPTM2_MAIZE	dd_Spol_v4_10122_1_1	SMEST021415001.1
TRINITY_DN34150_c0_g1_i1	907	NA	dd_Spol_v4_10129_1_1	NA
TRINITY_DN8060_c0_g1_i1	1507	NA	dd_Spol_v4_1013_1_1	SMEST031440001.1
TRINITY_DN186_c0_g1_i1	2152	LDLR_MOUSE	dd_Spol_v4_10130_1_1	SMEST062507001.1
TRINITY_DN4488_c0_g1_i1	894	NA	dd_Spol_v4_10131_1_1	SMEST005437001.1
TRINITY_DN47512_c0_g1_i1	1153	MET22_MOUSE	dd_Spol_v4_10135_1_1	SMEST018905001.1
TRINITY_DN11926_c0_g1_i1	1955	CTR1_MOUSE	dd_Spol_v4_10136_1_1	NA
TRINITY_DN7512_c1_g2_i2	517	NA	dd_Spol_v4_10138_1_1	NA
TRINITY_DN14009_c0_g1_i1	1345	NA	dd_Spol_v4_10139_1_1	SMEST058870001.1
TRINITY_DN5838_c0_g1_i1	709	NA	dd_Spol_v4_1014_1_1	SMEST071975001.1
TRINITY_DN5642_c0_g1_i2	1769	SGPL1_RAT	dd_Spol_v4_10141_1_1	SMEST016856001.1
TRINITY_DN14233_c0_g1_i2	1263	HEM3_HUMAN	dd_Spol_v4_10142_1_1	SMEST025072002.1
TRINITY_DN38326_c0_g1_i1	833	DCLK3_MOUSE	dd_Spol_v4_10145_1_1	SMEST060309001.1
TRINITY_DN4349_c0_g1_i3	4320	NA	dd_Spol_v4_10147_1_2	NA
TRINITY_DN15659_c0_g1_i3	1143	NA	dd_Spol_v4_10148_1_1	SMEST028991001.1
TRINITY_DN1130_c0_g1_i2	1305	NA	dd_Spol_v4_10149_1_1	NA
TRINITY_DN4625_c0_g1_i1	1372	NA	dd_Spol_v4_1015_1_1	SMEST010232001.1
TRINITY_DN4625_c0_g1_i1	1372	NA	dd_Spol_v4_1015_1_1	SMEST010229001.1
TRINITY_DN6739_c0_g1_i1	1468	BND7A_ANOGA	dd_Spol_v4_10152_1_1	SMEST068910001.1
TRINITY_DN195_c0_g2_i1	324	VKT4_HETMG	dd_Spol_v4_10153_1_1	NA
TRINITY_DN195_c0_g1_i1	324	VKT2B_HETCR	dd_Spol_v4_10153_2_2	NA
TRINITY_DN4216_c0_g1_i1	1338	H6ST2_CHICK	dd_Spol_v4_10154_1_1	SMEST019410001.1
TRINITY_DN2056_c0_g1_i1	584	NA	dd_Spol_v4_10158_1_1	NA
TRINITY_DN4905_c0_g1_i2	948	RAB7L_MOUSE	dd_Spol_v4_10159_1_1	SMEST038328001.1
TRINITY_DN4905_c0_g1_i2	948	RAB7L_MOUSE	dd_Spol_v4_10159_1_1	SMEST038167001.1
TRINITY_DN2357_c0_g2_i1	734	MTND_IXOSC	dd_Spol_v4_1016_1_1	SMEST081828001.1
TRINITY_DN5736_c0_g1_i1	1295	RD23A_BOVIN	dd_Spol_v4_10161_1_1	SMEST007293001.1
TRINITY_DN923_c0_g1_i1	1353	KSG10_ARATH	dd_Spol_v4_10165_1_1	NA
TRINITY_DN25134_c0_g1_i1	516	NA	dd_Spol_v4_10166_1_1	NA
TRINITY_DN6278_c0_g1_i2	1670	ALG8_HUMAN	dd_Spol_v4_10170_1_1	NA
TRINITY_DN6640_c0_g1_i1	2831	VPS18_DANRE	dd_Spol_v4_10171_1_1	SMEST077896001.1
TRINITY_DN35008_c0_g1_i1	980	CF300_BOVIN	dd_Spol_v4_10173_2_1	NA
TRINITY_DN4225_c0_g1_i1	822	TM10A_RAT	dd_Spol_v4_10175_1_1	NA
TRINITY_DN6536_c0_g1_i1	1275	GLO2_DANRE	dd_Spol_v4_10176_1_1	SMEST071214001.1
TRINITY_DN53467_c0_g1_i1	1131	NA	dd_Spol_v4_10177_1_1	SMEST038157001.1
TRINITY_DN754_c0_g2_i1	485	NA	dd_Spol_v4_10179_1_1	SMEST020501001.1
TRINITY_DN754_c0_g1_i1	412	NA	dd_Spol_v4_10179_2_1	NA
TRINITY_DN8542_c0_g1_i1	1325	GNB5_PONAB	dd_Spol_v4_1018_1_1	NA
TRINITY_DN52644_c0_g1_i1	2076	S15A2_RABIT	dd_Spol_v4_10181_1_1	NA
TRINITY_DN5649_c0_g1_i1	1068	TC32B_BRANA	dd_Spol_v4_10182_1_1	SMEST010198001.1
TRINITY_DN13808_c0_g1_i3	1315	NA	dd_Spol_v4_10183_1_1	NA
TRINITY_DN29847_c0_g1_i1	1020	NA	dd_Spol_v4_10185_1_1	SMEST003088002.1
TRINITY_DN2851_c0_g1_i1	729	NA	dd_Spol_v4_10186_1_1	SMEST032442001.1
TRINITY_DN15868_c1_g2_i4	1510	LOL2A_DANRE	dd_Spol_v4_10187_1_1	SMEST004065001.1
TRINITY_DN43412_c0_g1_i1	1302	NA	dd_Spol_v4_10188_1_1	SMEST004190002.1
TRINITY_DN16428_c0_g1_i1	1720	PROS1_CAEEL	dd_Spol_v4_10190_1_1	SMEST032751001.1
TRINITY_DN3587_c0_g1_i1	1071	LACB2_XENTR	dd_Spol_v4_10191_1_1	SMEST004278001.1
TRINITY_DN2986_c0_g1_i1	1461	NA	dd_Spol_v4_10193_1_1	SMEST069681001.1
TRINITY_DN53351_c0_g1_i1	2034	BBS7_MOUSE	dd_Spol_v4_102_1_1	SMEST005653001.1
TRINITY_DN53749_c0_g1_i1	666	NA	dd_Spol_v4_1020_1_1	SMEST042728001.1
TRINITY_DN6529_c0_g1_i1	1036	IFT46_SCHJA	dd_Spol_v4_10200_1_1	SMEST000122001.1
TRINITY_DN9091_c0_g1_i2	1802	DJC21_HUMAN	dd_Spol_v4_10202_1_1	SMEST029250001.1
TRINITY_DN11463_c0_g1_i1	755	NAS14_CAEEL	dd_Spol_v4_10203_1_1	SMEST016662001.1
TRINITY_DN21878_c0_g1_i1	332	NA	dd_Spol_v4_10204_1_1	NA
TRINITY_DN204_c0_g1_i2	2508	ZDH22_ARATH	dd_Spol_v4_10205_1_1	SMEST006491001.1
TRINITY_DN1934_c0_g1_i1	1207	NA	dd_Spol_v4_10207_1_1	SMEST021782002.1
TRINITY_DN4090_c0_g2_i1	498	NA	dd_Spol_v4_10208_1_1	SMEST059150002.1
TRINITY_DN26716_c0_g2_i1	1068	P2RX4_RAT	dd_Spol_v4_10209_1_1	NA
TRINITY_DN7832_c0_g1_i1	656	NA	dd_Spol_v4_10210_1_1	SMEST036322002.1
TRINITY_DN22936_c0_g1_i1	1134	NA	dd_Spol_v4_10213_1_1	SMEST074249001.1
TRINITY_DN12310_c0_g1_i2	2837	EGL4_CAEBR	dd_Spol_v4_10215_1_1	NA
TRINITY_DN12283_c0_g1_i1	579	DLRB2_BOVIN	dd_Spol_v4_10219_1_1	SMEST072361002.1
TRINITY_DN4135_c0_g3_i3	879	NA	dd_Spol_v4_1022_2_1	SMEST008610001.1
TRINITY_DN2702_c0_g1_i1	1449	NA	dd_Spol_v4_10220_1_1	SMEST030049001.1
TRINITY_DN17375_c2_g1_i1	753	POL3_DROME	dd_Spol_v4_10221_1_1	NA
TRINITY_DN1313_c0_g1_i1	3123	PYGM_MOUSE	dd_Spol_v4_10222_1_1	NA
TRINITY_DN8480_c0_g1_i1	1825	NA	dd_Spol_v4_10223_1_1	SMEST065938001.1
TRINITY_DN1165_c0_g1_i1	1062	DIM1_CAEEL	dd_Spol_v4_1024_1_1	SMEST026090001.1
TRINITY_DN9368_c0_g1_i1	458	NA	dd_Spol_v4_1025_1_1	NA
TRINITY_DN5607_c0_g1_i5	815	NA	dd_Spol_v4_10259_1_1	SMEST020882001.1
TRINITY_DN10591_c0_g1_i1	1029	KFA_DROME	dd_Spol_v4_1026_1_1	SMEST070097001.1
TRINITY_DN38952_c0_g1_i1	1642	ZSWM2_MOUSE	dd_Spol_v4_10271_1_1	SMEST064366001.1
TRINITY_DN5992_c0_g1_i1	967	RAB32_MOUSE	dd_Spol_v4_10282_1_1	SMEST060723001.1
TRINITY_DN2221_c0_g1_i1	2970	NA	dd_Spol_v4_103_1_1	SMEST058865001.1
TRINITY_DN18037_c0_g1_i1	1107	NA	dd_Spol_v4_1030_1_1	NA
TRINITY_DN53063_c0_g1_i1	847	ATP23_HUMAN	dd_Spol_v4_1031_1_1	SMEST032038001.1
TRINITY_DN8263_c0_g1_i1	656	SLD5_XENLA	dd_Spol_v4_10318_1_1	NA
TRINITY_DN5316_c0_g1_i1	1671	PDK4_MOUSE	dd_Spol_v4_1032_1_1	SMEST009286003.1
TRINITY_DN6228_c0_g2_i1	2062	NDST_DROME	dd_Spol_v4_1033_2_1	SMEST046505001.1
TRINITY_DN17246_c0_g1_i1	1252	MCAF1_CHICK	dd_Spol_v4_10333_2_1	SMEST061685001.1
TRINITY_DN44294_c0_g1_i1	833	PGAM5_DROPE	dd_Spol_v4_1035_1_1	SMEST060665001.1
TRINITY_DN43844_c0_g1_i1	958	NA	dd_Spol_v4_10350_1_1	SMEST028939002.1
TRINITY_DN5421_c0_g1_i2	2418	STRN3_RAT	dd_Spol_v4_10386_1_1	SMEST064750001.1
TRINITY_DN3368_c1_g1_i1	3237	MARK3_HUMAN	dd_Spol_v4_104_1_1	NA
TRINITY_DN7036_c0_g2_i1	497	DMSR1_CAEEL	dd_Spol_v4_10408_1_1	SMEST056731001.1
TRINITY_DN13655_c0_g1_i1	602	NA	dd_Spol_v4_10411_1_1	SMEST033459001.1
TRINITY_DN31274_c0_g1_i1	451	NA	dd_Spol_v4_10427_1_1	SMEST015225001.1
TRINITY_DN48029_c0_g1_i1	1196	NA	dd_Spol_v4_10433_1_1	SMEST017123001.1
TRINITY_DN3527_c0_g1_i1	444	NA	dd_Spol_v4_10457_1_1	SMEST022807001.1
TRINITY_DN5257_c0_g1_i1	1048	DHB14_BOVIN	dd_Spol_v4_10458_1_1	SMEST016829001.1
TRINITY_DN4028_c0_g1_i1	786	OBRG_TAKRU	dd_Spol_v4_1046_1_1	NA
TRINITY_DN16416_c0_g1_i1	1330	VACHT_MOUSE	dd_Spol_v4_10466_1_1	SMEST069017002.1
TRINITY_DN4323_c0_g1_i1	1730	CNDP2_BOVIN	dd_Spol_v4_10474_1_1	SMEST008613001.1
TRINITY_DN38629_c0_g1_i1	1272	NA	dd_Spol_v4_10475_1_1	SMEST067327001.1
TRINITY_DN9218_c0_g1_i1	871	NA	dd_Spol_v4_10477_1_1	SMEST032541001.1
TRINITY_DN2229_c0_g1_i1	2580	NA	dd_Spol_v4_10484_1_1	NA
TRINITY_DN44587_c0_g1_i1	569	NA	dd_Spol_v4_10485_1_1	SMEST033583001.1
TRINITY_DN17007_c0_g1_i1	710	NA	dd_Spol_v4_10489_1_1	SMEST055228001.1
TRINITY_DN39177_c0_g1_i1	501	CALR_CAEBR	dd_Spol_v4_1049_1_1	NA
TRINITY_DN33994_c0_g1_i1	1047	NA	dd_Spol_v4_10491_1_1	SMEST077904001.1
TRINITY_DN488_c0_g1_i2	494	NA	dd_Spol_v4_10499_1_1	NA
TRINITY_DN5108_c1_g3_i1	2070	SDK_CAEBR	dd_Spol_v4_105_1_1	SMEST053906002.1
TRINITY_DN28182_c0_g1_i1	1435	NA	dd_Spol_v4_10500_1_1	SMEST067202001.1
TRINITY_DN725_c0_g1_i5	1265	NDL3_ARATH	dd_Spol_v4_10508_1_1	NA
TRINITY_DN3667_c0_g1_i3	485	NA	dd_Spol_v4_10511_1_1	NA
TRINITY_DN14083_c0_g2_i1	448	NA	dd_Spol_v4_1054_1_1	SMEST067240001.1
TRINITY_DN1694_c0_g1_i3	1312	NA	dd_Spol_v4_1055_1_1	SMEST038665002.1
TRINITY_DN406_c0_g1_i25	406	NA	dd_Spol_v4_10566_1_1	NA
TRINITY_DN5544_c0_g1_i1	983	MT21C_HUMAN	dd_Spol_v4_1057_1_1	SMEST021580001.1
TRINITY_DN10081_c0_g1_i1	1361	TULP_DROSE	dd_Spol_v4_10580_1_1	SMEST011278001.1
TRINITY_DN10448_c0_g1_i1	1768	KELC_DROME	dd_Spol_v4_10581_1_1	SMEST047852001.1
TRINITY_DN1611_c0_g1_i2	965	NA	dd_Spol_v4_10584_1_1	SMEST056668001.1
TRINITY_DN3699_c0_g1_i1	1367	GLYOX_BACLI	dd_Spol_v4_10585_1_1	NA
TRINITY_DN8313_c0_g1_i1	1334	PIGU_HUMAN	dd_Spol_v4_10586_1_1	SMEST013364001.1
TRINITY_DN2544_c0_g1_i2	744	TIM22_CAEEL	dd_Spol_v4_10587_1_1	SMEST080151002.1
TRINITY_DN10061_c0_g1_i2	1357	ERGI2_HUMAN	dd_Spol_v4_10588_1_1	NA
TRINITY_DN3296_c0_g1_i3	633	VPS25_DANRE	dd_Spol_v4_1059_1_1	SMEST018311001.1
TRINITY_DN15984_c3_g1_i2	1534	NA	dd_Spol_v4_10590_1_1	SMEST009577001.1
TRINITY_DN29769_c0_g1_i1	1441	DRC4_RAT	dd_Spol_v4_10592_1_1	SMEST031912001.1
TRINITY_DN18970_c0_g1_i1	1044	NA	dd_Spol_v4_10593_1_1	SMEST058734001.1
TRINITY_DN32701_c0_g1_i1	403	NA	dd_Spol_v4_10594_1_1	SMEST018936001.1
TRINITY_DN540_c0_g1_i1	1770	PTBP1_PIG	dd_Spol_v4_10595_1_1	NA
TRINITY_DN3520_c0_g1_i1	1074	D39U1_MOUSE	dd_Spol_v4_10596_1_1	SMEST024137001.1
TRINITY_DN68_c0_g1_i7	1012	TIO_ARATH	dd_Spol_v4_10597_1_1	NA
TRINITY_DN52365_c0_g1_i1	1449	UNC9_CAEEL	dd_Spol_v4_10598_1_1	SMEST043134001.1
TRINITY_DN4671_c0_g1_i1	1858	PCAT1_DANRE	dd_Spol_v4_10599_1_1	NA
TRINITY_DN13050_c0_g1_i1	999	NA	dd_Spol_v4_106_1_1	SMEST022965002.1
TRINITY_DN7128_c0_g1_i1	2112	NA	dd_Spol_v4_1060_1_1	SMEST057821001.1
TRINITY_DN14986_c0_g1_i2	1021	SEB2_CAEEL	dd_Spol_v4_10602_1_1	SMEST042095002.1
TRINITY_DN294_c0_g1_i2	532	CAV3_MOUSE	dd_Spol_v4_10607_1_1	SMEST052389001.1
TRINITY_DN7776_c0_g1_i1	2477	SYG1_CAEEL	dd_Spol_v4_10609_1_1	SMEST022777002.1
TRINITY_DN4562_c0_g1_i1	1488	NA	dd_Spol_v4_10611_1_1	SMEST055031001.1
TRINITY_DN42682_c0_g1_i1	2831	HNF6_HUMAN	dd_Spol_v4_10612_1_1	SMEST007728004.1
TRINITY_DN1898_c0_g1_i1	517	NA	dd_Spol_v4_10613_1_1	NA
TRINITY_DN7786_c0_g1_i4	3735	DGKQ_MOUSE	dd_Spol_v4_10614_1_1	NA
TRINITY_DN14596_c0_g1_i1	1270	QKIB_XENLA	dd_Spol_v4_10615_1_1	SMEST068399001.1
TRINITY_DN11647_c0_g1_i2	2437	FAT4_HUMAN	dd_Spol_v4_10616_1_1	SMEST027424002.1
TRINITY_DN10057_c0_g1_i1	4196	NA	dd_Spol_v4_10617_1_1	SMEST048367001.1
TRINITY_DN51919_c0_g1_i1	3180	FLNA_DROME	dd_Spol_v4_10618_1_1	NA
TRINITY_DN10694_c0_g1_i2	655	NA	dd_Spol_v4_10620_1_1	SMEST013049001.1
TRINITY_DN4222_c0_g1_i6	1155	G3P1_SCHPO	dd_Spol_v4_10621_1_1	SMEST012145001.1
TRINITY_DN5000_c0_g1_i1	1568	NA	dd_Spol_v4_10622_1_1	SMEST018656001.1
TRINITY_DN11893_c0_g1_i1	1371	NA	dd_Spol_v4_10623_1_1	SMEST013429001.1
TRINITY_DN4497_c0_g1_i1	1956	ABLM2_HUMAN	dd_Spol_v4_10626_1_1	SMEST019042001.1
TRINITY_DN2040_c0_g3_i2	347	NA	dd_Spol_v4_10630_1_1	NA
TRINITY_DN48303_c0_g1_i1	1380	SPR_DROME	dd_Spol_v4_10631_1_1	SMEST044466001.1
TRINITY_DN5213_c0_g1_i2	1329	NA	dd_Spol_v4_10635_1_1	SMEST001554001.1
TRINITY_DN11665_c0_g1_i1	2257	SC6A9_XENLA	dd_Spol_v4_10636_1_1	SMEST055640001.1
TRINITY_DN43870_c0_g1_i1	1184	G3P_XENLA	dd_Spol_v4_10637_2_1	SMEST023748001.1
TRINITY_DN59_c0_g1_i1	1272	KIME_BOVIN	dd_Spol_v4_10638_1_1	SMEST063386001.1
TRINITY_DN9228_c0_g1_i3	799	NA	dd_Spol_v4_1064_1_1	SMEST024233001.1
TRINITY_DN1168_c0_g1_i4	1454	S5A3A_DANRE	dd_Spol_v4_10640_1_1	SMEST040849002.1
TRINITY_DN1256_c0_g1_i1	750	NA	dd_Spol_v4_10641_1_1	NA
TRINITY_DN7843_c0_g1_i1	792	UTP11_DROME	dd_Spol_v4_10642_1_1	SMEST012202001.1
TRINITY_DN3197_c0_g1_i3	730	DNAJ_CALS8	dd_Spol_v4_10643_1_1	SMEST037798001.1
TRINITY_DN9986_c0_g1_i1	2507	THB_LITCT	dd_Spol_v4_10644_1_1	SMEST077902001.1
TRINITY_DN2844_c0_g1_i1	1462	TRAM1_RAT	dd_Spol_v4_10646_1_1	SMEST051052001.1
TRINITY_DN2024_c0_g1_i1	2409	EGL4_CAEBR	dd_Spol_v4_10647_1_1	NA
TRINITY_DN48642_c0_g1_i2	1708	NA	dd_Spol_v4_10650_1_1	SMEST009365002.1
TRINITY_DN25_c0_g1_i1	1161	YIPF3_XENLA	dd_Spol_v4_10651_1_1	SMEST011552001.1
TRINITY_DN2191_c0_g2_i1	411	NA	dd_Spol_v4_10652_1_1	NA
TRINITY_DN9097_c0_g1_i3	1100	NA	dd_Spol_v4_10653_3_1	SMEST023265001.1
TRINITY_DN25888_c0_g1_i2	691	NA	dd_Spol_v4_10655_1_1	NA
TRINITY_DN26062_c0_g1_i1	398	NA	dd_Spol_v4_10655_2_1	NA
TRINITY_DN12826_c0_g2_i1	1065	NA	dd_Spol_v4_10655_2_2	NA
TRINITY_DN4132_c0_g1_i1	809	NA	dd_Spol_v4_10656_1_1	SMEST008633001.1
TRINITY_DN16040_c0_g1_i2	1159	MACA1_HUMAN	dd_Spol_v4_10657_1_1	SMEST075091001.1
TRINITY_DN6197_c0_g1_i1	499	NA	dd_Spol_v4_10659_1_1	SMEST075116004.1
TRINITY_DN4988_c0_g1_i1	804	NA	dd_Spol_v4_10660_1_1	SMEST040601001.1
TRINITY_DN40044_c0_g1_i1	365	NA	dd_Spol_v4_10662_1_1	NA
TRINITY_DN8377_c0_g1_i5	1450	NA	dd_Spol_v4_10662_3_1	SMEST017019001.1
TRINITY_DN10158_c0_g1_i2	755	ARL15_HUMAN	dd_Spol_v4_10663_4_1	NA
TRINITY_DN13757_c0_g2_i1	1063	NA	dd_Spol_v4_10664_1_1	SMEST013091001.1
TRINITY_DN13028_c0_g1_i1	615	NA	dd_Spol_v4_10665_1_1	SMEST052655001.1
TRINITY_DN13586_c0_g1_i2	887	NA	dd_Spol_v4_10666_1_1	SMEST023942001.1
TRINITY_DN43348_c0_g1_i1	1417	IGS10_RAT	dd_Spol_v4_10667_1_1	SMEST075643001.1
TRINITY_DN17532_c0_g1_i1	1924	ACH3_DROME	dd_Spol_v4_1067_1_1	SMEST029213001.1
TRINITY_DN2899_c0_g1_i1	1358	RIC3_CAEEL	dd_Spol_v4_10670_1_1	NA
TRINITY_DN52043_c0_g1_i3	1315	GLO2C_ARATH	dd_Spol_v4_10671_1_1	SMEST028194001.1
TRINITY_DN48176_c0_g1_i1	1502	GLT25_AEDAE	dd_Spol_v4_10677_1_1	SMEST064760001.1
TRINITY_DN899_c0_g1_i1	952	NA	dd_Spol_v4_10678_1_1	SMEST043329001.1
TRINITY_DN28994_c0_g1_i1	2077	NA	dd_Spol_v4_10679_1_1	SMEST068292001.1
TRINITY_DN18618_c0_g1_i1	1641	NA	dd_Spol_v4_1068_1_1	SMEST035878001.1
TRINITY_DN897_c0_g1_i1	549	BAF_RAT	dd_Spol_v4_10680_1_1	SMEST003099001.1
TRINITY_DN18113_c0_g1_i1	1477	PCDGD_HUMAN	dd_Spol_v4_10681_1_1	SMEST029673001.1
TRINITY_DN27977_c0_g2_i1	741	SC6A7_RAT	dd_Spol_v4_10682_1_1	SMEST061732002.1
TRINITY_DN7504_c0_g1_i10	1989	NA	dd_Spol_v4_10683_1_1	SMEST014794002.1
TRINITY_DN35466_c0_g1_i1	869	KCNN3_PIG	dd_Spol_v4_10684_1_1	SMEST046926001.1
TRINITY_DN15058_c0_g1_i1	299	NA	dd_Spol_v4_10686_1_1	NA
TRINITY_DN2738_c0_g1_i1	606	NA	dd_Spol_v4_10687_1_1	SMEST034967002.1
TRINITY_DN6106_c0_g1_i2	1479	NA	dd_Spol_v4_10690_1_1	SMEST063499001.1
TRINITY_DN33728_c0_g1_i1	1351	IFRD1_PIG	dd_Spol_v4_10717_1_1	SMEST036033001.1
TRINITY_DN5320_c0_g1_i1	1430	WNT4_CHICK	dd_Spol_v4_10728_1_1	SMEST066476002.1
TRINITY_DN14469_c0_g1_i2	1651	HUNB_TRICA	dd_Spol_v4_10729_1_1	SMEST017121003.1
TRINITY_DN700_c0_g1_i4	604	NA	dd_Spol_v4_1073_2_1	NA
TRINITY_DN3666_c1_g1_i1	371	NA	dd_Spol_v4_1073_3_1	SMEST068658001.1
TRINITY_DN7973_c0_g1_i1	314	NA	dd_Spol_v4_10733_1_1	SMEST042027001.1
TRINITY_DN651_c0_g1_i21	3257	M3K3_ARATH	dd_Spol_v4_10740_1_1	NA
TRINITY_DN40638_c0_g1_i1	578	NA	dd_Spol_v4_10745_1_1	SMEST056882001.1
TRINITY_DN1506_c0_g1_i1	428	NA	dd_Spol_v4_1075_1_2	NA
TRINITY_DN3842_c0_g1_i1	887	NA	dd_Spol_v4_1076_1_1	SMEST047415001.1
TRINITY_DN11057_c0_g1_i1	526	RL32_DROAI	dd_Spol_v4_1077_1_1	NA
TRINITY_DN19055_c0_g1_i1	855	NA	dd_Spol_v4_1079_1_1	SMEST004763001.1
TRINITY_DN7616_c0_g2_i1	961	ATPB2_DROME	dd_Spol_v4_10790_1_1	SMEST022444001.1
TRINITY_DN7616_c0_g2_i1	961	ATPB2_DROME	dd_Spol_v4_10790_1_1	SMEST022447001.1
TRINITY_DN13690_c0_g1_i1	939	NA	dd_Spol_v4_10795_1_1	SMEST020440001.1
TRINITY_DN13690_c0_g1_i1	939	NA	dd_Spol_v4_10795_1_1	SMEST020353001.1
TRINITY_DN13690_c0_g1_i1	939	NA	dd_Spol_v4_10795_1_1	SMEST071837001.1
TRINITY_DN34635_c0_g1_i1	816	ROP1L_XENLA	dd_Spol_v4_10796_1_1	SMEST079804001.1
TRINITY_DN1975_c0_g1_i2	2668	IF2P_HUMAN	dd_Spol_v4_108_1_1	NA
TRINITY_DN460_c2_g1_i1	1203	LAP4A_CHICK	dd_Spol_v4_1080_1_1	SMEST041187001.1
TRINITY_DN7817_c0_g1_i3	2679	EF2K_HUMAN	dd_Spol_v4_10804_1_1	NA
TRINITY_DN2785_c0_g1_i1	1805	EI2BE_DICDI	dd_Spol_v4_10806_1_1	SMEST053796002.1
TRINITY_DN6719_c0_g1_i1	1025	MEOX1_MOUSE	dd_Spol_v4_10812_1_1	SMEST062714001.1
TRINITY_DN4911_c0_g1_i1	1099	S35A4_XENTR	dd_Spol_v4_10814_1_1	SMEST021327001.1
TRINITY_DN6031_c0_g1_i1	673	NA	dd_Spol_v4_10816_1_1	SMEST029914001.1
TRINITY_DN5037_c0_g1_i1	461	NA	dd_Spol_v4_10824_1_1	NA
TRINITY_DN1989_c0_g1_i1	539	H2A1_XENLA	dd_Spol_v4_10826_1_1	SMEST067932001.1
TRINITY_DN52137_c0_g1_i1	448	NA	dd_Spol_v4_10829_1_1	SMEST021964001.1
TRINITY_DN21601_c0_g1_i1	1974	NA	dd_Spol_v4_10831_1_1	SMEST033754001.1
TRINITY_DN1237_c0_g1_i1	785	RL10A_XENLA	dd_Spol_v4_10832_1_1	NA
TRINITY_DN53010_c0_g1_i1	536	NA	dd_Spol_v4_10838_1_1	NA
TRINITY_DN48816_c0_g1_i1	867	VA0E_CAEEL	dd_Spol_v4_10839_1_1	SMEST010766001.1
TRINITY_DN34502_c0_g1_i2	756	TM220_HUMAN	dd_Spol_v4_10839_2_1	SMEST010767001.1
TRINITY_DN22479_c0_g1_i1	2958	ARMC2_MOUSE	dd_Spol_v4_10841_1_1	SMEST077074002.1
TRINITY_DN3755_c0_g1_i1	704	NA	dd_Spol_v4_10842_1_1	SMEST002897001.1
TRINITY_DN29593_c0_g1_i1	340	NA	dd_Spol_v4_10845_1_1	SMEST076979001.1
TRINITY_DN18542_c0_g1_i1	384	NA	dd_Spol_v4_10845_2_1	NA
TRINITY_DN8742_c0_g1_i1	597	NA	dd_Spol_v4_10850_1_1	SMEST026071001.1
TRINITY_DN21493_c0_g1_i1	890	NA	dd_Spol_v4_10852_1_1	NA
TRINITY_DN16737_c0_g1_i1	694	NA	dd_Spol_v4_10854_1_1	SMEST035188001.1
TRINITY_DN14683_c0_g1_i1	1481	FICD_XENTR	dd_Spol_v4_10860_1_1	SMEST058643001.1
TRINITY_DN3230_c0_g1_i1	1091	NA	dd_Spol_v4_10862_1_1	SMEST016468001.1
TRINITY_DN3230_c0_g1_i1	1091	NA	dd_Spol_v4_10862_1_1	SMEST023793001.1
TRINITY_DN8236_c0_g1_i2	1539	ADRM1_DROME	dd_Spol_v4_10872_1_1	SMEST019035001.1
TRINITY_DN329_c0_g1_i1	897	AP3S1_BOVIN	dd_Spol_v4_10876_1_1	SMEST048773001.1
TRINITY_DN6865_c0_g1_i5	1274	NA	dd_Spol_v4_10880_1_1	SMEST001945006.1
TRINITY_DN11403_c0_g1_i1	620	RRP15_DANRE	dd_Spol_v4_10886_1_1	NA
TRINITY_DN8432_c0_g1_i1	1115	EMC2_XENTR	dd_Spol_v4_10890_1_1	SMEST081390001.1
TRINITY_DN3091_c0_g1_i5	1462	UNC9_CAEEL	dd_Spol_v4_109_1_1	NA
TRINITY_DN128_c0_g1_i1	789	NA	dd_Spol_v4_10903_1_1	SMEST027435001.1
TRINITY_DN16746_c0_g1_i1	1073	NA	dd_Spol_v4_10904_1_1	SMEST003710001.1
TRINITY_DN4341_c0_g1_i2	507	RT24_DANRE	dd_Spol_v4_10911_1_1	SMEST041201001.1
TRINITY_DN9825_c0_g1_i1	578	NA	dd_Spol_v4_10914_1_1	SMEST013870001.1
TRINITY_DN39613_c0_g1_i1	1342	UBXN7_HUMAN	dd_Spol_v4_10922_1_1	SMEST067276001.1
TRINITY_DN7953_c0_g1_i1	1034	DNJB6_XENTR	dd_Spol_v4_10923_1_1	SMEST020527001.1
TRINITY_DN8581_c0_g1_i1	867	NA	dd_Spol_v4_10931_1_1	SMEST012741001.1
TRINITY_DN10925_c0_g1_i1	384	CF144_CHICK	dd_Spol_v4_10933_1_1	SMEST052525001.1
TRINITY_DN21847_c0_g1_i2	576	NA	dd_Spol_v4_10944_1_1	SMEST023281001.1
TRINITY_DN4069_c0_g1_i2	1374	EI2BA_CAEEL	dd_Spol_v4_10965_1_1	NA
TRINITY_DN4095_c0_g1_i1	1526	NA	dd_Spol_v4_10971_1_1	SMEST077667001.1
TRINITY_DN964_c0_g1_i12	3521	NA	dd_Spol_v4_10972_1_1	NA
TRINITY_DN22150_c0_g1_i1	408	NA	dd_Spol_v4_10973_1_1	NA
TRINITY_DN1220_c0_g1_i16	3456	CLC3A_HUMAN	dd_Spol_v4_10974_5_1	NA
TRINITY_DN45524_c0_g1_i1	391	TF212_SCHPO	dd_Spol_v4_10977_3_1	NA
TRINITY_DN14107_c1_g2_i2	370	NA	dd_Spol_v4_10977_3_8	NA
TRINITY_DN16763_c0_g1_i1	646	NA	dd_Spol_v4_10979_3_1	NA
TRINITY_DN14957_c1_g4_i1	1134	GTD2A_HUMAN	dd_Spol_v4_10979_3_3	NA
TRINITY_DN14957_c1_g1_i3	929	NA	dd_Spol_v4_10979_3_4	NA
TRINITY_DN3464_c0_g1_i3	1020	ALRF2_MOUSE	dd_Spol_v4_1098_1_1	NA
TRINITY_DN9151_c0_g2_i1	658	NA	dd_Spol_v4_10981_1_3	NA
TRINITY_DN55985_c0_g1_i1	206	NA	dd_Spol_v4_10982_3_1	NA
TRINITY_DN9013_c1_g1_i1	1063	NA	dd_Spol_v4_10982_4_1	SMEST045227001.1
TRINITY_DN9013_c0_g1_i3	664	NA	dd_Spol_v4_10982_5_1	NA
TRINITY_DN7588_c0_g1_i6	1077	NA	dd_Spol_v4_10989_4_6	NA
TRINITY_DN39768_c0_g1_i1	384	NA	dd_Spol_v4_10991_1_1	NA
TRINITY_DN17265_c1_g2_i1	672	NA	dd_Spol_v4_10995_2_1	NA
TRINITY_DN10906_c0_g1_i1	2133	MTM1_HUMAN	dd_Spol_v4_10998_1_1	SMEST072462001.1
TRINITY_DN10760_c0_g1_i1	1491	NA	dd_Spol_v4_110_1_1	SMEST020153001.1
TRINITY_DN10760_c0_g1_i1	1491	NA	dd_Spol_v4_110_1_1	SMEST038919001.1
TRINITY_DN14744_c0_g1_i2	738	NA	dd_Spol_v4_11006_6_2	NA
TRINITY_DN3341_c0_g1_i1	882	SLMO_DICDI	dd_Spol_v4_11010_1_1	SMEST034043001.1
TRINITY_DN18115_c1_g1_i1	304	NA	dd_Spol_v4_11014_4_1	NA
TRINITY_DN6963_c0_g1_i1	1947	NA	dd_Spol_v4_11015_1_1	SMEST061171009.1
TRINITY_DN40060_c0_g1_i1	210	NA	dd_Spol_v4_11015_1_4	NA
TRINITY_DN9063_c1_g1_i4	548	NA	dd_Spol_v4_11016_1_3	NA
TRINITY_DN26710_c1_g1_i1	768	NA	dd_Spol_v4_11018_4_1	NA
TRINITY_DN14802_c0_g1_i4	657	NA	dd_Spol_v4_11020_1_1	NA
TRINITY_DN21598_c0_g1_i1	724	NA	dd_Spol_v4_11020_1_3	NA
TRINITY_DN53972_c0_g1_i1	624	NA	dd_Spol_v4_11021_1_1	SMEST031412001.1
TRINITY_DN18127_c0_g1_i1	1066	NA	dd_Spol_v4_11022_4_1	NA
TRINITY_DN20900_c0_g1_i1	406	PIF1_RAT	dd_Spol_v4_11022_4_6	NA
TRINITY_DN13695_c0_g1_i1	973	NA	dd_Spol_v4_11037_1_1	NA
TRINITY_DN20762_c0_g1_i2	1174	NA	dd_Spol_v4_11037_5_1	SMEST037930001.1
TRINITY_DN13437_c0_g1_i1	771	NA	dd_Spol_v4_11037_5_2	NA
TRINITY_DN40684_c0_g1_i1	488	NA	dd_Spol_v4_11037_5_8	NA
TRINITY_DN23203_c0_g2_i1	702	NA	dd_Spol_v4_11037_6_1	SMEST073434001.1
TRINITY_DN2430_c0_g1_i2	1215	SUCA_COLLI	dd_Spol_v4_11047_1_1	SMEST026163004.1
TRINITY_DN24395_c0_g1_i1	594	NA	dd_Spol_v4_11050_1_1	SMEST058846001.1
TRINITY_DN23002_c0_g2_i1	263	NA	dd_Spol_v4_11051_2_1	SMEST003747001.1
TRINITY_DN17612_c0_g1_i1	500	NA	dd_Spol_v4_11053_1_3	NA
TRINITY_DN23003_c0_g1_i1	703	NA	dd_Spol_v4_11054_1_1	NA
TRINITY_DN29443_c0_g1_i1	358	NA	dd_Spol_v4_11054_1_3	NA
TRINITY_DN2979_c0_g2_i1	552	RS23_CAEEL	dd_Spol_v4_11056_1_1	SMEST017264001.1
TRINITY_DN182_c0_g1_i2	1031	NA	dd_Spol_v4_11060_1_1	SMEST070173001.1
TRINITY_DN34757_c0_g1_i1	454	NA	dd_Spol_v4_11082_1_1	SMEST010139001.1
TRINITY_DN34808_c0_g1_i1	301	POL5_DROME	dd_Spol_v4_11089_1_2	NA
TRINITY_DN7886_c0_g1_i1	801	PPIB_CHICK	dd_Spol_v4_11092_1_1	NA
TRINITY_DN1311_c0_g1_i1	1205	TPIS_XENTR	dd_Spol_v4_11093_1_1	SMEST027305001.1
TRINITY_DN18027_c0_g1_i3	1395	GTPB1_XENLA	dd_Spol_v4_11095_1_1	NA
TRINITY_DN27959_c0_g1_i1	690	NA	dd_Spol_v4_11099_1_1	NA
TRINITY_DN15903_c0_g1_i1	404	NA	dd_Spol_v4_11099_1_4	NA
TRINITY_DN9702_c0_g1_i8	1512	NA	dd_Spol_v4_111_2_1	SMEST022992001.1
TRINITY_DN25666_c0_g1_i1	332	NA	dd_Spol_v4_11100_1_1	SMEST072341001.1
TRINITY_DN17764_c0_g3_i4	1395	UBP46_DANRE	dd_Spol_v4_11102_2_1	NA
TRINITY_DN17302_c2_g1_i4	1170	NA	dd_Spol_v4_11105_2_3	NA
TRINITY_DN9144_c1_g1_i5	1820	POL2_DROME	dd_Spol_v4_11123_1_1	NA
TRINITY_DN6743_c0_g2_i1	1443	NA	dd_Spol_v4_11123_1_2	NA
TRINITY_DN19835_c0_g2_i1	315	NA	dd_Spol_v4_11123_1_3	NA
TRINITY_DN3703_c0_g1_i1	866	BAP31_PONAB	dd_Spol_v4_11125_1_1	SMEST064614001.1
TRINITY_DN11161_c0_g1_i1	4786	NA	dd_Spol_v4_11128_1_1	SMEST076398001.1
TRINITY_DN14820_c0_g1_i1	570	NA	dd_Spol_v4_1113_1_1	SMEST021061001.1
TRINITY_DN30743_c0_g1_i1	289	POL3_DROME	dd_Spol_v4_11131_3_2	NA
TRINITY_DN18389_c0_g2_i1	311	NA	dd_Spol_v4_11131_3_4	NA
TRINITY_DN5013_c0_g1_i1	1667	SSRA_HUMAN	dd_Spol_v4_11136_1_1	SMEST013803001.1
TRINITY_DN20641_c2_g1_i2	504	NA	dd_Spol_v4_11138_1_5	NA
TRINITY_DN23187_c1_g1_i1	732	NA	dd_Spol_v4_11143_1_1	NA
TRINITY_DN18387_c0_g1_i1	479	NA	dd_Spol_v4_11144_1_3	NA
TRINITY_DN16769_c1_g1_i1	675	NA	dd_Spol_v4_11144_1_4	NA
TRINITY_DN10930_c0_g1_i2	610	POL3_DROME	dd_Spol_v4_11147_1_1	SMEST010913001.1
TRINITY_DN29186_c0_g1_i1	395	NA	dd_Spol_v4_11148_1_2	NA
TRINITY_DN15789_c0_g1_i1	770	NA	dd_Spol_v4_11149_1_1	NA
TRINITY_DN37401_c0_g1_i1	245	POLR_DROME	dd_Spol_v4_11149_3_1	NA
TRINITY_DN26540_c0_g1_i1	600	NA	dd_Spol_v4_11149_4_1	NA
TRINITY_DN17047_c0_g1_i1	382	NA	dd_Spol_v4_11149_4_4	NA
TRINITY_DN10136_c0_g1_i1	255	NA	dd_Spol_v4_11150_1_1	NA
TRINITY_DN18115_c0_g1_i3	603	NA	dd_Spol_v4_11152_1_1	NA
TRINITY_DN18115_c2_g1_i1	524	NA	dd_Spol_v4_11152_9_1	NA
TRINITY_DN5133_c1_g1_i8	659	PDLI5_RAT	dd_Spol_v4_11153_1_1	SMEST023063001.1
TRINITY_DN12822_c0_g1_i2	1572	NA	dd_Spol_v4_11156_2_1	NA
TRINITY_DN9988_c0_g1_i3	1130	NA	dd_Spol_v4_11159_1_1	SMEST010290001.1
TRINITY_DN12448_c1_g1_i1	807	POL2_DROME	dd_Spol_v4_11165_1_1	SMEST029292001.1
TRINITY_DN8973_c0_g1_i2	371	NA	dd_Spol_v4_11167_1_1	NA
TRINITY_DN52554_c0_g1_i1	654	KPC1_LYTPI	dd_Spol_v4_11168_1_1	SMEST021192001.1
TRINITY_DN44041_c0_g1_i1	930	NA	dd_Spol_v4_11177_1_1	SMEST032255001.1
TRINITY_DN33973_c0_g1_i1	913	RN126_XENTR	dd_Spol_v4_11190_1_1	SMEST059778001.1
TRINITY_DN43856_c0_g1_i1	758	NA	dd_Spol_v4_11193_1_1	SMEST056369001.1
TRINITY_DN39155_c0_g1_i1	718	CCD25_DANRE	dd_Spol_v4_11197_1_1	NA
TRINITY_DN6147_c0_g1_i3	2272	GPTC1_MOUSE	dd_Spol_v4_112_1_1	SMEST005592001.1
TRINITY_DN38944_c0_g1_i1	335	NA	dd_Spol_v4_1120_1_1	SMEST067314001.1
TRINITY_DN8595_c0_g1_i1	748	NA	dd_Spol_v4_11204_1_1	SMEST027229001.1
TRINITY_DN35683_c0_g1_i1	390	KCP2_PINMG	dd_Spol_v4_11207_1_1	SMEST038005001.1
TRINITY_DN49970_c0_g1_i1	210	CP21A_CANLF	dd_Spol_v4_11209_1_1	NA
TRINITY_DN4754_c0_g1_i1	891	TP4A3_MOUSE	dd_Spol_v4_11218_1_1	SMEST078978003.1
TRINITY_DN9895_c0_g2_i1	377	NA	dd_Spol_v4_11229_1_1	NA
TRINITY_DN5371_c0_g1_i1	720	NA	dd_Spol_v4_11237_1_1	SMEST023323001.1
TRINITY_DN8477_c0_g1_i2	377	ACBP_CHAVI	dd_Spol_v4_11240_1_1	SMEST036533001.1
TRINITY_DN42889_c0_g1_i1	1529	GLRA3_MOUSE	dd_Spol_v4_11251_1_1	NA
TRINITY_DN12339_c0_g1_i1	1463	NA	dd_Spol_v4_11254_1_1	SMEST062465002.1
TRINITY_DN14647_c0_g1_i1	816	NA	dd_Spol_v4_11287_1_1	SMEST062785001.1
TRINITY_DN53285_c0_g1_i1	1091	NA	dd_Spol_v4_11289_1_1	SMEST051418001.1
TRINITY_DN9018_c0_g1_i2	652	CIB2_HUMAN	dd_Spol_v4_11291_1_1	SMEST065550001.1
TRINITY_DN9240_c0_g1_i1	2732	NA	dd_Spol_v4_113_1_1	SMEST037416001.1
TRINITY_DN9240_c0_g1_i1	2732	NA	dd_Spol_v4_113_1_1	SMEST055959001.1
TRINITY_DN16668_c0_g4_i1	384	RBX2_HUMAN	dd_Spol_v4_1131_1_1	SMEST017110001.1
TRINITY_DN33653_c0_g1_i1	587	NA	dd_Spol_v4_11310_1_1	NA
TRINITY_DN14922_c0_g1_i2	2447	NA	dd_Spol_v4_11316_1_1	SMEST076211001.1
TRINITY_DN5571_c0_g1_i1	1521	FITM2_DROME	dd_Spol_v4_11317_1_1	SMEST054987001.1
TRINITY_DN45833_c0_g1_i1	465	SLOU_DROME	dd_Spol_v4_1132_1_1	SMEST077917001.1
TRINITY_DN154_c0_g1_i2	3714	DYR1A_HUMAN	dd_Spol_v4_11327_1_1	NA
TRINITY_DN16236_c0_g1_i1	864	NA	dd_Spol_v4_11329_1_1	NA
TRINITY_DN337_c2_g1_i1	916	M3K3_HUMAN	dd_Spol_v4_11330_1_1	SMEST071489005.1
TRINITY_DN21093_c0_g1_i1	485	NA	dd_Spol_v4_11331_1_1	SMEST066309001.1
TRINITY_DN13887_c0_g1_i1	1090	TBX3_CHICK	dd_Spol_v4_11332_1_1	SMEST023378002.1
TRINITY_DN24659_c0_g1_i1	1888	MLXIP_HUMAN	dd_Spol_v4_11340_1_1	SMEST000528001.1
TRINITY_DN1908_c0_g1_i1	586	NA	dd_Spol_v4_11343_1_1	SMEST021388002.1
TRINITY_DN3366_c0_g1_i1	3056	TLE3_RAT	dd_Spol_v4_11349_1_1	SMEST026880001.1
TRINITY_DN14676_c0_g1_i2	1154	GTDC1_DANRE	dd_Spol_v4_11350_2_1	SMEST081400003.1
TRINITY_DN6091_c0_g1_i1	688	NA	dd_Spol_v4_11351_1_1	SMEST009490001.1
TRINITY_DN8770_c0_g1_i3	555	ODD1_CAEEL	dd_Spol_v4_11352_3_1	NA
TRINITY_DN29049_c0_g1_i1	1019	GRAP_HUMAN	dd_Spol_v4_11354_1_1	SMEST007565001.1
TRINITY_DN14479_c0_g1_i2	785	NA	dd_Spol_v4_11356_1_1	SMEST017240002.1
TRINITY_DN23927_c0_g1_i1	443	NA	dd_Spol_v4_11357_1_1	SMEST022993001.1
TRINITY_DN23927_c0_g2_i1	337	NA	dd_Spol_v4_11357_1_4	NA
TRINITY_DN4159_c0_g2_i1	939	NA	dd_Spol_v4_11358_1_1	SMEST007145001.1
TRINITY_DN3918_c0_g1_i1	705	ARL3_XENLA	dd_Spol_v4_11363_1_1	SMEST074427002.1
TRINITY_DN4287_c0_g1_i1	1098	NA	dd_Spol_v4_11364_1_1	SMEST035450001.1
TRINITY_DN20122_c0_g1_i1	676	NA	dd_Spol_v4_11367_1_2	NA
TRINITY_DN54740_c0_g1_i1	454	NA	dd_Spol_v4_11368_1_1	NA
TRINITY_DN38187_c0_g1_i1	854	EMC10_XENLA	dd_Spol_v4_11374_1_1	NA
TRINITY_DN10548_c0_g1_i1	1180	ST1C4_HUMAN	dd_Spol_v4_11375_1_1	SMEST043528001.1
TRINITY_DN1149_c0_g1_i1	948	NA	dd_Spol_v4_11381_1_1	SMEST035765001.1
TRINITY_DN3416_c0_g1_i1	409	LSM3_BOVIN	dd_Spol_v4_11384_1_2	SMEST072617001.1
TRINITY_DN7698_c0_g1_i1	1017	TYDP2_DANRE	dd_Spol_v4_11385_1_1	NA
TRINITY_DN11799_c0_g1_i1	1042	NA	dd_Spol_v4_11389_1_1	SMEST063035001.1
TRINITY_DN7076_c0_g1_i1	1789	TFE3_BOVIN	dd_Spol_v4_11391_1_1	SMEST051880001.1
TRINITY_DN34461_c0_g1_i1	1017	NA	dd_Spol_v4_11394_1_1	SMEST023814001.1
TRINITY_DN3707_c0_g1_i1	1305	NA	dd_Spol_v4_11395_1_1	SMEST078525001.1
TRINITY_DN9722_c0_g1_i1	1193	NA	dd_Spol_v4_11397_1_1	SMEST018039001.1
TRINITY_DN6615_c0_g1_i1	1688	NA	dd_Spol_v4_11399_1_1	SMEST026220001.1
TRINITY_DN18052_c0_g1_i1	811	NA	dd_Spol_v4_11406_1_1	NA
TRINITY_DN4788_c0_g1_i2	626	NA	dd_Spol_v4_11418_1_1	SMEST007226001.1
TRINITY_DN19369_c0_g1_i1	743	MGME1_MOUSE	dd_Spol_v4_1144_1_1	SMEST050961002.1
TRINITY_DN29447_c0_g1_i1	595	TCTP_SCHPO	dd_Spol_v4_11448_1_1	SMEST023212001.1
TRINITY_DN10883_c0_g1_i1	860	NA	dd_Spol_v4_1145_1_1	SMEST026729001.1
TRINITY_DN2493_c0_g1_i1	2999	NGEF_RAT	dd_Spol_v4_115_1_1	SMEST044434001.1
TRINITY_DN310_c0_g1_i2	1465	NA	dd_Spol_v4_11504_1_1	SMEST081326001.1
TRINITY_DN9540_c0_g1_i2	573	NA	dd_Spol_v4_1153_1_1	SMEST080873001.1
TRINITY_DN38648_c0_g1_i1	579	NA	dd_Spol_v4_11537_1_1	SMEST045652001.1
TRINITY_DN6451_c0_g1_i6	629	NANO1_DANRE	dd_Spol_v4_1157_2_1	NA
TRINITY_DN4584_c0_g2_i15	3121	PTP10_DROME	dd_Spol_v4_11580_1_1	NA
TRINITY_DN38970_c0_g1_i1	809	NA	dd_Spol_v4_11581_1_1	NA
TRINITY_DN917_c0_g1_i1	459	NA	dd_Spol_v4_1159_1_1	SMEST048024001.1
TRINITY_DN33931_c0_g1_i1	1648	NA	dd_Spol_v4_11592_1_1	SMEST042108001.1
TRINITY_DN29073_c0_g1_i1	1312	ESS2_HUMAN	dd_Spol_v4_11593_1_1	SMEST033822001.1
TRINITY_DN9605_c0_g1_i1	1020	JUNB_MOUSE	dd_Spol_v4_11595_1_1	SMEST008431001.1
TRINITY_DN14508_c0_g1_i3	984	CAN3_ORYSJ	dd_Spol_v4_11601_1_1	SMEST013712001.1
TRINITY_DN1352_c0_g1_i1	815	NA	dd_Spol_v4_11606_1_1	SMEST004902001.1
TRINITY_DN8411_c0_g1_i1	469	CBY1_HUMAN	dd_Spol_v4_1161_1_1	SMEST006044001.1
TRINITY_DN30281_c0_g1_i1	1262	NA	dd_Spol_v4_11613_1_1	SMEST078431001.1
TRINITY_DN34666_c0_g1_i1	1047	NA	dd_Spol_v4_11617_1_1	SMEST032545001.1
TRINITY_DN1690_c0_g2_i1	3337	AT1A_TAESO	dd_Spol_v4_11620_1_1	NA
TRINITY_DN47428_c0_g1_i1	1154	NA	dd_Spol_v4_11624_1_1	SMEST015035001.1
TRINITY_DN6252_c0_g1_i2	1534	AVR2A_CHICK	dd_Spol_v4_11631_1_1	SMEST025506002.1
TRINITY_DN40029_c0_g1_i1	895	NA	dd_Spol_v4_11638_1_1	SMEST028931002.1
TRINITY_DN38961_c0_g1_i1	1054	HXB7_GORGO	dd_Spol_v4_11643_2_1	SMEST079807001.1
TRINITY_DN5464_c0_g1_i1	422	NA	dd_Spol_v4_11644_1_1	SMEST033092001.1
TRINITY_DN3087_c0_g1_i3	1609	SRY_RAT	dd_Spol_v4_11655_1_1	SMEST010063002.1
TRINITY_DN1143_c0_g1_i1	959	KAPCA_BOVIN	dd_Spol_v4_11663_1_1	SMEST016284001.1
TRINITY_DN24435_c0_g2_i1	564	NA	dd_Spol_v4_11668_1_1	SMEST013761001.1
TRINITY_DN12336_c1_g1_i5	1507	VDR_XENLA	dd_Spol_v4_11669_1_1	SMEST074066001.1
TRINITY_DN39595_c0_g1_i2	594	NA	dd_Spol_v4_1167_1_1	NA
TRINITY_DN38268_c0_g1_i1	933	NA	dd_Spol_v4_11670_1_1	NA
TRINITY_DN6005_c0_g1_i2	1165	M2OM_BOVIN	dd_Spol_v4_11678_1_1	SMEST019229001.1
TRINITY_DN48668_c0_g1_i1	713	NA	dd_Spol_v4_11681_1_1	SMEST054504001.1
TRINITY_DN5438_c0_g1_i1	1010	MRC1_HUMAN	dd_Spol_v4_11682_1_1	SMEST028600001.1
TRINITY_DN7768_c0_g1_i1	1045	CIAO1_SCHJA	dd_Spol_v4_11683_1_1	SMEST050897001.1
TRINITY_DN47457_c0_g1_i1	1266	PDFR_DROME	dd_Spol_v4_11684_1_1	SMEST035956004.1
TRINITY_DN20696_c0_g1_i1	923	NA	dd_Spol_v4_11689_1_1	SMEST061797001.1
TRINITY_DN4650_c0_g1_i1	690	NA	dd_Spol_v4_11694_1_1	SMEST035306001.1
TRINITY_DN8096_c0_g1_i1	526	NA	dd_Spol_v4_11717_1_1	SMEST023148001.1
TRINITY_DN29697_c0_g1_i1	518	NA	dd_Spol_v4_11719_1_1	SMEST006880001.1
TRINITY_DN29988_c0_g1_i1	938	AMX_DROME	dd_Spol_v4_1172_1_1	SMEST074297001.1
TRINITY_DN36355_c0_g1_i1	413	NA	dd_Spol_v4_11737_1_1	SMEST033493001.1
TRINITY_DN20508_c0_g2_i1	498	ACT10_SOLTU	dd_Spol_v4_1174_1_1	NA
TRINITY_DN5814_c0_g1_i1	423	NA	dd_Spol_v4_11752_1_1	SMEST072719001.1
TRINITY_DN29838_c0_g1_i1	457	NA	dd_Spol_v4_11759_2_1	NA
TRINITY_DN29101_c0_g1_i1	1868	RGS20_CHICK	dd_Spol_v4_11763_1_1	SMEST016675001.1
TRINITY_DN7359_c0_g1_i1	3274	NA	dd_Spol_v4_11771_1_1	SMEST020509001.1
TRINITY_DN4896_c0_g2_i1	2650	SORT_MOUSE	dd_Spol_v4_11785_1_1	NA
TRINITY_DN52130_c0_g1_i1	1269	NA	dd_Spol_v4_11793_1_1	SMEST015041001.1
TRINITY_DN6565_c0_g1_i5	1368	NA	dd_Spol_v4_118_5_1	SMEST027245001.1
TRINITY_DN4862_c0_g1_i1	488	RL37_SCHMA	dd_Spol_v4_11802_1_1	NA
TRINITY_DN2612_c0_g1_i1	2350	NA	dd_Spol_v4_11806_1_1	SMEST001506001.1
TRINITY_DN23166_c0_g1_i1	2485	EPHA4_MOUSE	dd_Spol_v4_11807_1_1	NA
TRINITY_DN43079_c0_g1_i1	3861	DDRB_CAEEL	dd_Spol_v4_11810_1_1	SMEST067438004.1
TRINITY_DN1147_c0_g1_i14	4087	SSPO_CHICK	dd_Spol_v4_11811_1_1	NA
TRINITY_DN13260_c0_g1_i2	3079	UN5BB_XENLA	dd_Spol_v4_11812_2_1	SMEST025091002.1
TRINITY_DN1724_c0_g1_i1	1292	HEM3_MOUSE	dd_Spol_v4_11813_1_1	NA
TRINITY_DN6967_c0_g1_i2	3460	CENPJ_HUMAN	dd_Spol_v4_11816_1_1	SMEST028453001.1
TRINITY_DN11293_c0_g1_i1	1565	POL4_DROME	dd_Spol_v4_11819_1_1	NA
TRINITY_DN7079_c1_g1_i3	1366	TBC13_MOUSE	dd_Spol_v4_11821_5_1	SMEST006443002.1
TRINITY_DN719_c0_g1_i1	2660	F91A1_DANRE	dd_Spol_v4_11824_1_1	SMEST069396001.1
TRINITY_DN5061_c2_g1_i1	428	NA	dd_Spol_v4_11825_1_1	NA
TRINITY_DN1777_c0_g1_i19	475	PZRN3_RAT	dd_Spol_v4_11825_1_3	NA
TRINITY_DN6744_c0_g1_i1	1619	CAF1B_CHICK	dd_Spol_v4_11828_1_1	SMEST042345001.1
TRINITY_DN1667_c0_g1_i1	2019	NA	dd_Spol_v4_11830_1_1	SMEST009419001.1
TRINITY_DN8884_c0_g1_i2	1408	EFTU_MOUSE	dd_Spol_v4_11831_1_1	SMEST015363001.1
TRINITY_DN8884_c0_g2_i1	1327	NA	dd_Spol_v4_11831_2_1	SMEST015488002.1
TRINITY_DN4532_c0_g1_i1	3959	TUTL_DROME	dd_Spol_v4_11832_1_1	SMEST064665001.1
TRINITY_DN7462_c0_g1_i1	2140	TTC27_BOVIN	dd_Spol_v4_11833_1_1	SMEST020023001.1
TRINITY_DN38650_c0_g1_i2	1761	GRIK2_XENLA	dd_Spol_v4_11835_1_1	NA
TRINITY_DN17656_c0_g1_i1	749	GRP3_HUMAN	dd_Spol_v4_11836_1_1	SMEST035948001.1
TRINITY_DN49115_c0_g1_i1	744	GRP1_MOUSE	dd_Spol_v4_11836_1_4	NA
TRINITY_DN15787_c0_g2_i2	1522	NA	dd_Spol_v4_11837_1_1	SMEST053995001.1
TRINITY_DN4748_c0_g1_i3	2599	HARS1_DANRE	dd_Spol_v4_11839_1_1	SMEST004507002.1
TRINITY_DN42823_c0_g1_i1	1030	TTL10_MACFA	dd_Spol_v4_11841_1_1	SMEST042729001.1
TRINITY_DN33937_c0_g1_i1	421	NA	dd_Spol_v4_11842_1_1	SMEST064333001.1
TRINITY_DN8614_c0_g1_i1	2666	NA	dd_Spol_v4_11843_1_1	SMEST053925001.1
TRINITY_DN5026_c0_g1_i1	2313	AIFM1_HUMAN	dd_Spol_v4_11844_1_1	SMEST052484002.1
TRINITY_DN30556_c0_g1_i1	415	UBI4P_NEUCR	dd_Spol_v4_11849_2_5	NA
TRINITY_DN12928_c0_g1_i2	1088	PTPA_BOVIN	dd_Spol_v4_11852_1_1	SMEST078470001.1
TRINITY_DN1473_c0_g1_i2	1938	SUWA_DROME	dd_Spol_v4_11855_2_1	SMEST059689003.1
TRINITY_DN6870_c0_g1_i3	1470	NA	dd_Spol_v4_11856_1_2	SMEST050489001.1
TRINITY_DN5899_c0_g2_i1	2830	NA	dd_Spol_v4_11857_1_1	SMEST046620001.1
TRINITY_DN36467_c0_g1_i1	555	THS7A_HUMAN	dd_Spol_v4_11858_1_1	NA
TRINITY_DN26782_c0_g1_i2	796	ATL2_MOUSE	dd_Spol_v4_11858_1_2	NA
TRINITY_DN12677_c0_g1_i4	3106	NA	dd_Spol_v4_11860_1_1	SMEST046918001.1
TRINITY_DN8575_c1_g1_i1	361	NA	dd_Spol_v4_11861_4_1	NA
TRINITY_DN1643_c0_g1_i2	3645	B3AT_HUMAN	dd_Spol_v4_11862_1_1	NA
TRINITY_DN15893_c0_g2_i1	3086	PCDH9_HUMAN	dd_Spol_v4_11863_1_1	SMEST046654001.1
TRINITY_DN3052_c0_g1_i2	1869	NA	dd_Spol_v4_11864_1_1	NA
TRINITY_DN2532_c0_g1_i1	2444	NA	dd_Spol_v4_11865_1_1	SMEST012074002.1
TRINITY_DN1169_c0_g1_i1	2501	NA	dd_Spol_v4_11866_1_1	SMEST036036001.1
TRINITY_DN24804_c0_g1_i1	339	NA	dd_Spol_v4_11867_1_1	SMEST034879001.1
TRINITY_DN9294_c0_g2_i1	1030	NA	dd_Spol_v4_11868_1_1	NA
TRINITY_DN9495_c0_g1_i13	3056	NFX1_HUMAN	dd_Spol_v4_11875_1_1	SMEST036201001.1
TRINITY_DN18149_c0_g1_i1	2486	ANO7_MOUSE	dd_Spol_v4_11878_1_1	NA
TRINITY_DN5674_c0_g1_i1	2104	MP3K2_ARATH	dd_Spol_v4_11879_1_1	SMEST074938001.1
TRINITY_DN16229_c0_g1_i1	7662	FLNC_RAT	dd_Spol_v4_11880_1_1	NA
TRINITY_DN15145_c0_g1_i1	704	NA	dd_Spol_v4_11883_1_1	SMEST052793001.1
TRINITY_DN735_c0_g1_i2	790	CAH2_RABIT	dd_Spol_v4_11883_2_1	NA
TRINITY_DN12008_c0_g3_i1	1485	NA	dd_Spol_v4_11883_2_2	NA
TRINITY_DN12869_c0_g1_i1	396	NA	dd_Spol_v4_11884_1_1	SMEST035423002.1
TRINITY_DN1534_c0_g1_i2	1762	PIGS_BOVIN	dd_Spol_v4_11885_1_1	SMEST066864002.1
TRINITY_DN10175_c0_g1_i1	1240	NDUA9_GORGO	dd_Spol_v4_11886_1_1	SMEST072630001.1
TRINITY_DN2582_c0_g1_i2	2617	HMCN1_HUMAN	dd_Spol_v4_11887_1_1	SMEST027826002.1
TRINITY_DN2582_c0_g1_i2	2617	HMCN1_HUMAN	dd_Spol_v4_11887_1_1	SMEST063572002.1
TRINITY_DN2582_c0_g1_i2	2617	HMCN1_HUMAN	dd_Spol_v4_11887_1_1	SMEST063583002.1
TRINITY_DN2582_c0_g1_i2	2617	HMCN1_HUMAN	dd_Spol_v4_11887_1_1	SMEST027815004.1
TRINITY_DN2582_c0_g1_i2	2617	HMCN1_HUMAN	dd_Spol_v4_11887_1_1	SMEST026481005.1
TRINITY_DN2582_c0_g1_i2	2617	HMCN1_HUMAN	dd_Spol_v4_11887_1_1	SMEST026487002.1
TRINITY_DN636_c0_g1_i16	1098	NA	dd_Spol_v4_11888_2_1	NA
TRINITY_DN19_c0_g1_i6	1551	HXK_SCHMA	dd_Spol_v4_11892_1_2	NA
TRINITY_DN10_c0_g1_i2	2850	MVP_DANRE	dd_Spol_v4_11893_1_1	SMEST037707002.1
TRINITY_DN6537_c0_g1_i1	3687	NNTM_BOVIN	dd_Spol_v4_11894_1_1	SMEST003962003.1
TRINITY_DN52244_c0_g1_i2	1428	PCDGJ_HUMAN	dd_Spol_v4_11895_1_1	SMEST023518001.1
TRINITY_DN48058_c0_g1_i1	2633	NA	dd_Spol_v4_11896_1_1	SMEST025706001.1
TRINITY_DN1607_c0_g1_i1	2689	TITIN_DROME	dd_Spol_v4_11898_1_1	SMEST041478001.1
TRINITY_DN6726_c0_g1_i4	1450	MOT9_CHICK	dd_Spol_v4_11899_1_1	NA
TRINITY_DN15962_c0_g1_i1	3163	LMTD1_MOUSE	dd_Spol_v4_11900_1_1	SMEST026648001.1
TRINITY_DN8632_c0_g1_i3	2864	NA	dd_Spol_v4_11901_2_1	SMEST057172001.1
TRINITY_DN3038_c0_g1_i1	1697	NLE1_XENLA	dd_Spol_v4_11902_1_1	SMEST000678001.1
TRINITY_DN33581_c0_g1_i2	1005	NA	dd_Spol_v4_11903_1_1	NA
TRINITY_DN11146_c0_g1_i1	1810	NA	dd_Spol_v4_11903_2_1	SMEST031900001.1
TRINITY_DN11264_c0_g1_i1	1780	NA	dd_Spol_v4_11904_1_1	SMEST064316001.1
TRINITY_DN12963_c0_g1_i1	1747	SANBR_RAT	dd_Spol_v4_11905_2_1	SMEST024284001.1
TRINITY_DN27027_c0_g1_i1	489	PABP4_ARATH	dd_Spol_v4_11913_4_1	SMEST030656001.1
TRINITY_DN27027_c0_g1_i1	489	PABP4_ARATH	dd_Spol_v4_11913_4_1	SMEST030700001.1
TRINITY_DN27027_c0_g1_i1	489	PABP4_ARATH	dd_Spol_v4_11913_4_1	SMEST055969001.1
TRINITY_DN18214_c0_g1_i1	500	NA	dd_Spol_v4_11913_4_2	NA
TRINITY_DN18643_c0_g1_i6	1667	DDX51_DANRE	dd_Spol_v4_11916_1_1	SMEST049522001.1
TRINITY_DN12979_c0_g1_i1	1779	NELFD_HUMAN	dd_Spol_v4_11918_1_1	SMEST032217001.1
TRINITY_DN5194_c0_g1_i2	1917	FZD4_HUMAN	dd_Spol_v4_11919_1_1	SMEST037982001.1
TRINITY_DN5194_c0_g1_i2	1917	FZD4_HUMAN	dd_Spol_v4_11919_1_1	SMEST037981001.1
TRINITY_DN3840_c0_g1_i1	2345	GTPB2_MOUSE	dd_Spol_v4_11922_1_1	SMEST041954001.1
TRINITY_DN2764_c0_g2_i1	2373	ZNT5_XENTR	dd_Spol_v4_11924_3_1	SMEST014055001.1
TRINITY_DN11675_c0_g1_i1	1640	NA	dd_Spol_v4_11925_1_1	SMEST019086001.1
TRINITY_DN5442_c1_g1_i1	2234	NA	dd_Spol_v4_11926_1_1	SMEST078281001.1
TRINITY_DN8921_c0_g1_i1	1902	AGRE2_MACMU	dd_Spol_v4_11929_5_1	SMEST032551002.1
TRINITY_DN16983_c0_g2_i2	3876	KPB2_HUMAN	dd_Spol_v4_11931_5_1	SMEST070125001.1
TRINITY_DN15329_c0_g1_i2	2231	FAT2_DROME	dd_Spol_v4_11933_2_1	SMEST050290002.1
TRINITY_DN11758_c0_g1_i1	2535	NFXL1_XENLA	dd_Spol_v4_11934_1_1	SMEST059244001.1
TRINITY_DN3400_c0_g1_i1	3433	BAHD1_MOUSE	dd_Spol_v4_11935_1_1	SMEST012095001.1
TRINITY_DN10483_c0_g1_i1	1857	IF122_HUMAN	dd_Spol_v4_11937_1_1	SMEST039304002.1
TRINITY_DN14470_c0_g1_i5	3660	DPOD1_DROME	dd_Spol_v4_11938_1_1	NA
TRINITY_DN52509_c0_g1_i1	2352	NA	dd_Spol_v4_11939_1_1	SMEST051968001.1
TRINITY_DN2486_c0_g1_i1	3209	CERT_CRIGR	dd_Spol_v4_11941_1_1	SMEST032017001.1
TRINITY_DN3404_c0_g1_i1	3239	ABL_FSVHY	dd_Spol_v4_11942_1_1	SMEST042606001.1
TRINITY_DN7557_c0_g2_i2	1618	NA	dd_Spol_v4_11944_1_1	SMEST049039001.1
TRINITY_DN6736_c0_g1_i1	1445	CLSPN_XENLA	dd_Spol_v4_11944_2_1	NA
TRINITY_DN5409_c0_g1_i1	2452	UBP20_BOVIN	dd_Spol_v4_11945_1_1	SMEST038075001.1
TRINITY_DN10570_c0_g1_i2	2191	MACO1_DANRE	dd_Spol_v4_11949_7_1	NA
TRINITY_DN45403_c0_g1_i1	679	NA	dd_Spol_v4_11972_1_1	SMEST025456001.1
TRINITY_DN529_c0_g1_i1	444	NA	dd_Spol_v4_11979_1_1	SMEST039126001.1
TRINITY_DN6801_c0_g1_i7	1773	GLPK5_BOVIN	dd_Spol_v4_11992_2_1	NA
TRINITY_DN48177_c0_g1_i1	674	CSK2B_BOVIN	dd_Spol_v4_11998_1_1	SMEST060292001.1
TRINITY_DN11283_c0_g1_i2	898	SRSF1_CHICK	dd_Spol_v4_12007_3_1	SMEST013050002.1
TRINITY_DN1450_c0_g1_i1	1454	RAB14_CHICK	dd_Spol_v4_12032_1_1	NA
TRINITY_DN52013_c0_g1_i2	2452	NA	dd_Spol_v4_12048_1_1	SMEST001288002.1
TRINITY_DN52013_c0_g1_i2	2452	NA	dd_Spol_v4_12048_1_1	SMEST010119002.1
TRINITY_DN753_c0_g1_i2	464	NA	dd_Spol_v4_12049_1_1	NA
TRINITY_DN4168_c0_g1_i1	945	ALKB4_MOUSE	dd_Spol_v4_12053_1_1	SMEST011161001.1
TRINITY_DN28980_c0_g1_i1	1369	NPFR_DROME	dd_Spol_v4_12054_1_1	SMEST028179001.1
TRINITY_DN11664_c0_g1_i1	1386	NA	dd_Spol_v4_12063_1_1	SMEST020646003.1
TRINITY_DN10318_c0_g2_i1	1216	NA	dd_Spol_v4_12066_1_1	SMEST013673001.1
TRINITY_DN4123_c0_g1_i1	2460	MCM6_MOUSE	dd_Spol_v4_12067_1_1	SMEST038798001.1
TRINITY_DN8897_c0_g1_i1	1277	NKX23_MOUSE	dd_Spol_v4_12069_1_1	NA
TRINITY_DN42663_c0_g1_i1	1389	DLX6_HUMAN	dd_Spol_v4_12070_1_1	SMEST036140001.1
TRINITY_DN43281_c0_g1_i1	1030	CF299_XENLA	dd_Spol_v4_12071_1_1	SMEST052708001.1
TRINITY_DN44395_c0_g1_i1	687	NA	dd_Spol_v4_12072_1_1	SMEST035468001.1
TRINITY_DN4265_c0_g1_i1	930	RSPH9_BOVIN	dd_Spol_v4_12073_1_1	SMEST046857001.1
TRINITY_DN2674_c0_g1_i3	1441	FX1AB_DANRE	dd_Spol_v4_12074_1_1	SMEST037781002.1
TRINITY_DN12038_c0_g1_i1	1036	NA	dd_Spol_v4_12079_1_1	SMEST080913001.1
TRINITY_DN13412_c0_g1_i1	1333	KCA10_CHICK	dd_Spol_v4_12084_1_1	SMEST006565001.1
TRINITY_DN5011_c0_g1_i2	418	LITAF_CHICK	dd_Spol_v4_12089_1_1	SMEST079265002.1
TRINITY_DN13449_c0_g1_i1	3494	EDEM3_XENLA	dd_Spol_v4_12094_1_1	SMEST014213001.1
TRINITY_DN6854_c0_g1_i1	1381	NA	dd_Spol_v4_12096_1_1	SMEST070788001.1
TRINITY_DN35125_c0_g1_i1	678	NA	dd_Spol_v4_12100_1_1	SMEST046778001.1
TRINITY_DN43489_c0_g1_i1	1561	RASLC_DANRE	dd_Spol_v4_12104_1_1	SMEST060724001.1
TRINITY_DN2415_c0_g1_i1	1692	SOAT1_MOUSE	dd_Spol_v4_12105_1_1	SMEST037749001.1
TRINITY_DN6113_c0_g2_i2	1366	PAXI_CHICK	dd_Spol_v4_12106_1_1	SMEST022578013.1
TRINITY_DN5200_c0_g1_i1	2007	2AAB_HUMAN	dd_Spol_v4_12107_1_1	NA
TRINITY_DN3050_c0_g1_i1	1042	NA	dd_Spol_v4_12109_1_1	SMEST061089001.1
TRINITY_DN1192_c0_g1_i1	1068	NA	dd_Spol_v4_12112_1_1	SMEST034753001.1
TRINITY_DN4658_c0_g1_i4	2903	NA	dd_Spol_v4_12114_1_1	SMEST017190002.1
TRINITY_DN2982_c0_g1_i1	1367	NA	dd_Spol_v4_12117_1_1	SMEST062806002.1
TRINITY_DN12342_c0_g2_i2	1466	DDX49_HUMAN	dd_Spol_v4_12120_1_1	SMEST018018001.1
TRINITY_DN9058_c0_g1_i1	1611	PTEN_RAT	dd_Spol_v4_12124_1_1	SMEST072902001.1
TRINITY_DN30983_c0_g1_i1	887	NA	dd_Spol_v4_12126_1_1	SMEST028834001.1
TRINITY_DN14872_c0_g1_i1	916	NA	dd_Spol_v4_12127_1_1	NA
TRINITY_DN6371_c0_g1_i1	2200	WHITE_DROME	dd_Spol_v4_12129_1_1	SMEST060675003.1
TRINITY_DN29336_c0_g1_i1	769	NA	dd_Spol_v4_12131_1_1	SMEST055983001.1
TRINITY_DN7972_c0_g1_i1	1332	B3GT5_HUMAN	dd_Spol_v4_12134_1_1	SMEST008720001.1
TRINITY_DN12328_c0_g1_i1	1192	PRI1_HUMAN	dd_Spol_v4_12135_1_1	SMEST070103001.1
TRINITY_DN12242_c0_g2_i3	1173	S2544_HUMAN	dd_Spol_v4_12136_1_1	SMEST010513001.1
TRINITY_DN47817_c0_g1_i1	770	NA	dd_Spol_v4_12137_1_1	SMEST039373002.1
TRINITY_DN10176_c0_g1_i1	1731	CFA45_PIG	dd_Spol_v4_12138_1_1	SMEST016410001.1
TRINITY_DN2048_c0_g1_i1	1681	FXRD1_XENLA	dd_Spol_v4_12140_1_1	SMEST009521001.1
TRINITY_DN8602_c0_g1_i2	1229	GLO2_IDILO	dd_Spol_v4_12141_1_1	SMEST035550001.1
TRINITY_DN1319_c0_g1_i1	1070	NA	dd_Spol_v4_12142_1_1	SMEST062015001.1
TRINITY_DN3242_c0_g3_i1	2029	BTBDA_HUMAN	dd_Spol_v4_12143_1_1	SMEST032050002.1
TRINITY_DN38537_c0_g1_i1	1702	SIX3_CHICK	dd_Spol_v4_12145_1_1	SMEST017729001.1
TRINITY_DN13298_c0_g1_i3	632	NA	dd_Spol_v4_12146_1_1	SMEST061229002.1
TRINITY_DN5957_c0_g1_i3	2083	NA	dd_Spol_v4_12152_1_1	SMEST023251002.1
TRINITY_DN9981_c0_g1_i3	675	DGCR6_CHICK	dd_Spol_v4_12153_1_1	SMEST021088001.1
TRINITY_DN729_c3_g1_i1	1616	TBA1_PARLI	dd_Spol_v4_12154_1_1	SMEST027786001.1
TRINITY_DN53227_c0_g1_i1	1055	NA	dd_Spol_v4_12158_1_1	SMEST075377001.1
TRINITY_DN9617_c0_g1_i4	2406	DTNA_HUMAN	dd_Spol_v4_12159_1_1	SMEST078318002.1
TRINITY_DN9617_c0_g2_i1	1024	DTNA_HUMAN	dd_Spol_v4_12159_1_3	NA
TRINITY_DN7404_c0_g1_i1	2113	CLPX_RAT	dd_Spol_v4_12160_1_1	SMEST032007001.1
TRINITY_DN7608_c0_g1_i1	1890	MYEF2_HUMAN	dd_Spol_v4_12162_1_1	NA
TRINITY_DN12906_c0_g1_i1	439	NA	dd_Spol_v4_1223_1_1	SMEST074137001.1
TRINITY_DN25599_c0_g1_i1	385	NA	dd_Spol_v4_12268_1_1	NA
TRINITY_DN8941_c0_g1_i3	931	PEX2_HUMAN	dd_Spol_v4_1229_1_1	NA
TRINITY_DN7145_c0_g1_i5	602	NA	dd_Spol_v4_12323_1_1	NA
TRINITY_DN9880_c0_g1_i1	1353	RIOK2_HUMAN	dd_Spol_v4_12335_1_1	SMEST041471005.1
TRINITY_DN7185_c0_g1_i1	938	NA	dd_Spol_v4_12338_1_1	NA
TRINITY_DN34166_c0_g1_i1	1188	NA	dd_Spol_v4_12342_1_1	SMEST047524002.1
TRINITY_DN41121_c0_g1_i1	609	NA	dd_Spol_v4_12361_1_1	SMEST072344001.1
TRINITY_DN44017_c0_g1_i1	845	UB2E3_BOVIN	dd_Spol_v4_12370_1_1	SMEST081859001.1
TRINITY_DN47759_c0_g1_i1	212	ACT1_ABSGL	dd_Spol_v4_124_1_1	NA
TRINITY_DN54414_c0_g1_i1	335	NA	dd_Spol_v4_12403_1_1	SMEST010568001.1
TRINITY_DN11906_c0_g1_i1	1437	LMNA_XENLA	dd_Spol_v4_12405_1_1	NA
TRINITY_DN1538_c0_g1_i1	1169	PA1B3_BOVIN	dd_Spol_v4_12406_1_1	SMEST016097001.1
TRINITY_DN29197_c0_g1_i1	1368	NA	dd_Spol_v4_12411_1_1	SMEST018987001.1
TRINITY_DN5428_c0_g2_i2	652	HDDC2_DICDI	dd_Spol_v4_12412_1_1	SMEST000192001.1
TRINITY_DN6108_c0_g1_i1	2178	SPG7_MOUSE	dd_Spol_v4_12412_2_1	SMEST077944001.1
TRINITY_DN39137_c0_g1_i1	1448	TXIP1_MOUSE	dd_Spol_v4_12414_1_1	SMEST075755003.1
TRINITY_DN3740_c0_g1_i2	771	PGPLB_DROME	dd_Spol_v4_12415_1_1	SMEST068025003.1
TRINITY_DN5770_c0_g1_i1	1748	NA	dd_Spol_v4_12417_1_1	SMEST051521001.1
TRINITY_DN143_c0_g2_i1	1748	TBA2_CAEEL	dd_Spol_v4_12422_1_1	SMEST065663001.1
TRINITY_DN48212_c0_g1_i1	1416	TRAF2_MOUSE	dd_Spol_v4_12429_1_1	SMEST047778001.1
TRINITY_DN5590_c0_g1_i2	1036	SIR6_CASCN	dd_Spol_v4_12430_2_1	SMEST077481002.1
TRINITY_DN3822_c0_g1_i1	2678	KIF28_MOUSE	dd_Spol_v4_12431_1_1	NA
TRINITY_DN1035_c2_g1_i1	496	NA	dd_Spol_v4_12433_1_1	SMEST022726001.1
TRINITY_DN12072_c0_g2_i4	2250	NA	dd_Spol_v4_12433_2_1	NA
TRINITY_DN9385_c0_g1_i1	1407	NA	dd_Spol_v4_12435_1_1	SMEST020962001.1
TRINITY_DN3919_c0_g1_i3	1299	CHFR_XENLA	dd_Spol_v4_12439_1_1	SMEST058551001.1
TRINITY_DN34535_c0_g1_i1	751	HOX3_XENLA	dd_Spol_v4_12447_2_1	SMEST015136001.1
TRINITY_DN3871_c0_g1_i2	1298	REN3B_HUMAN	dd_Spol_v4_12448_2_1	SMEST029707001.1
TRINITY_DN6130_c0_g1_i1	2000	DJC11_HUMAN	dd_Spol_v4_12451_1_1	SMEST035026001.1
TRINITY_DN4128_c0_g1_i9	1812	TM39A_XENTR	dd_Spol_v4_12455_1_1	SMEST015868001.1
TRINITY_DN12229_c0_g1_i2	1910	NADC_NEMVE	dd_Spol_v4_12456_1_1	SMEST080771001.1
TRINITY_DN52211_c0_g1_i1	882	NA	dd_Spol_v4_12460_1_1	SMEST015838001.1
TRINITY_DN10117_c0_g1_i3	2413	SC6A9_XENLA	dd_Spol_v4_12461_2_1	NA
TRINITY_DN6254_c0_g1_i1	1028	ZDH24_MOUSE	dd_Spol_v4_12466_1_1	SMEST021266001.1
TRINITY_DN5984_c0_g1_i1	933	PNPO_HUMAN	dd_Spol_v4_12470_1_1	SMEST023494001.1
TRINITY_DN7324_c0_g1_i1	1138	TM165_MOUSE	dd_Spol_v4_12471_1_1	SMEST008670001.1
TRINITY_DN13018_c0_g1_i1	1746	PUR1_CHICK	dd_Spol_v4_12472_1_1	SMEST000843001.1
TRINITY_DN1712_c0_g1_i1	1487	NDE1_MOUSE	dd_Spol_v4_12473_2_1	NA
TRINITY_DN14383_c0_g1_i3	1178	NA	dd_Spol_v4_12475_1_1	SMEST008167001.1
TRINITY_DN17970_c0_g1_i1	607	PSMD7_DROME	dd_Spol_v4_12477_1_1	SMEST030216001.1
TRINITY_DN7103_c0_g1_i11	1654	KC1G3_RAT	dd_Spol_v4_12478_1_1	NA
TRINITY_DN47510_c0_g1_i1	1081	NA	dd_Spol_v4_12481_1_1	SMEST000717001.1
TRINITY_DN8723_c0_g1_i1	1085	KCC4_RAT	dd_Spol_v4_12482_1_1	SMEST012141001.1
TRINITY_DN3972_c0_g1_i1	1308	AEDO_MOUSE	dd_Spol_v4_12483_1_1	SMEST043231001.1
TRINITY_DN3972_c0_g1_i1	1308	AEDO_MOUSE	dd_Spol_v4_12483_1_1	SMEST017924001.1
TRINITY_DN1412_c0_g1_i2	3192	NA	dd_Spol_v4_12484_1_1	SMEST016285001.1
TRINITY_DN5498_c0_g1_i9	603	NA	dd_Spol_v4_12485_1_1	NA
TRINITY_DN4180_c0_g1_i2	1163	UBR7_HUMAN	dd_Spol_v4_12487_1_1	SMEST037081001.1
TRINITY_DN22451_c0_g1_i1	1097	NA	dd_Spol_v4_12492_1_1	SMEST049081001.1
TRINITY_DN12691_c0_g1_i2	985	ADPRM_ORYSJ	dd_Spol_v4_12495_1_1	SMEST044362001.1
TRINITY_DN2375_c0_g1_i1	1259	REPS2_MOUSE	dd_Spol_v4_12496_1_1	SMEST032876001.1
TRINITY_DN6886_c0_g1_i1	1069	ELMD3_MOUSE	dd_Spol_v4_12498_1_1	SMEST008416003.1
TRINITY_DN1733_c0_g1_i1	1194	NA	dd_Spol_v4_12499_1_1	SMEST012028001.1
TRINITY_DN7583_c0_g1_i1	1322	NA	dd_Spol_v4_125_3_1	SMEST024756002.1
TRINITY_DN26090_c0_g2_i1	223	ACT_OXYRB	dd_Spol_v4_125_6_1	NA
TRINITY_DN38415_c0_g1_i1	1739	NA	dd_Spol_v4_12500_1_1	SMEST026722001.1
TRINITY_DN38415_c0_g1_i1	1739	NA	dd_Spol_v4_12500_1_1	SMEST026709001.1
TRINITY_DN38415_c0_g1_i1	1739	NA	dd_Spol_v4_12500_1_1	SMEST026714001.1
TRINITY_DN12868_c0_g1_i1	1221	NA	dd_Spol_v4_12501_1_1	NA
TRINITY_DN12610_c1_g1_i1	875	NA	dd_Spol_v4_12501_4_1	NA
TRINITY_DN19528_c0_g1_i2	543	NA	dd_Spol_v4_12501_5_1	NA
TRINITY_DN21637_c0_g1_i1	894	DOPO_HUMAN	dd_Spol_v4_12503_1_1	SMEST005292002.1
TRINITY_DN43367_c0_g1_i1	883	IQCK_HUMAN	dd_Spol_v4_12505_1_1	SMEST042046001.1
TRINITY_DN10123_c0_g1_i2	1044	TATD1_MOUSE	dd_Spol_v4_12506_1_1	SMEST030782001.1
TRINITY_DN42717_c0_g1_i1	1058	ZN474_BOVIN	dd_Spol_v4_12507_1_1	SMEST009204001.1
TRINITY_DN1449_c0_g1_i1	1819	DLP1_MOUSE	dd_Spol_v4_12508_1_1	SMEST077657001.1
TRINITY_DN19079_c0_g1_i1	738	NA	dd_Spol_v4_12509_1_1	SMEST020868002.1
TRINITY_DN19079_c0_g2_i1	415	NA	dd_Spol_v4_12509_2_1	NA
TRINITY_DN11267_c0_g1_i1	1070	NA	dd_Spol_v4_12510_1_1	NA
TRINITY_DN2667_c0_g1_i1	663	Y1388_SYNY3	dd_Spol_v4_12514_1_1	SMEST020955001.1
TRINITY_DN9318_c0_g1_i2	667	NA	dd_Spol_v4_12517_2_1	SMEST035846001.1
TRINITY_DN7242_c0_g1_i1	1567	FAAA_HUMAN	dd_Spol_v4_12518_1_1	SMEST049554001.1
TRINITY_DN8780_c0_g1_i1	631	ACT1_ABSGL	dd_Spol_v4_1255_1_1	NA
TRINITY_DN1200_c1_g2_i4	1802	TBB_PARLI	dd_Spol_v4_12557_1_1	NA
TRINITY_DN851_c0_g1_i1	1403	ARAP2_MOUSE	dd_Spol_v4_12562_1_1	SMEST051928001.1
TRINITY_DN2097_c0_g1_i1	1221	PLMN_ERIEU	dd_Spol_v4_12569_1_1	SMEST034284001.1
TRINITY_DN3043_c0_g1_i1	2734	NA	dd_Spol_v4_12663_1_1	NA
TRINITY_DN43322_c0_g1_i1	510	NA	dd_Spol_v4_12668_1_1	SMEST045974001.1
TRINITY_DN45554_c0_g1_i2	841	NA	dd_Spol_v4_12670_2_1	NA
TRINITY_DN6737_c0_g2_i3	1964	NA	dd_Spol_v4_12671_1_1	NA
TRINITY_DN12751_c0_g1_i1	1688	UNC7_CAEEL	dd_Spol_v4_12672_1_1	NA
TRINITY_DN7627_c0_g1_i1	1143	NA	dd_Spol_v4_1268_1_1	NA
TRINITY_DN7555_c0_g1_i1	824	NA	dd_Spol_v4_12683_1_1	SMEST019078002.1
TRINITY_DN10487_c0_g1_i3	444	NA	dd_Spol_v4_1269_1_1	NA
TRINITY_DN11276_c0_g1_i1	790	NA	dd_Spol_v4_12690_1_1	SMEST034740001.1
TRINITY_DN22621_c0_g1_i1	715	NA	dd_Spol_v4_12693_1_1	SMEST060312001.1
TRINITY_DN19593_c0_g2_i1	1121	KN14M_ARATH	dd_Spol_v4_12695_1_1	SMEST010724001.1
TRINITY_DN30245_c0_g1_i3	1028	NA	dd_Spol_v4_12696_1_1	SMEST044461001.1
TRINITY_DN83_c0_g1_i5	2691	DYN1_MOUSE	dd_Spol_v4_12697_1_1	NA
TRINITY_DN3074_c0_g1_i1	1172	G6PC1_CANLF	dd_Spol_v4_12698_1_1	SMEST064502001.1
TRINITY_DN4689_c0_g1_i1	1128	RUSD2_MOUSE	dd_Spol_v4_12699_1_1	SMEST051935002.1
TRINITY_DN18661_c0_g1_i1	2555	RABE1_MOUSE	dd_Spol_v4_127_1_1	SMEST047557001.1
TRINITY_DN2018_c0_g1_i2	2702	PROM1_HUMAN	dd_Spol_v4_12701_1_1	SMEST062666001.1
TRINITY_DN7503_c0_g1_i1	1159	NA	dd_Spol_v4_12703_1_1	SMEST024737002.1
TRINITY_DN43429_c0_g1_i1	2575	CPT1A_HUMAN	dd_Spol_v4_12704_1_1	SMEST039627001.1
TRINITY_DN8261_c0_g1_i1	1969	CACP_COLLI	dd_Spol_v4_12706_2_1	SMEST037968001.1
TRINITY_DN38155_c0_g1_i1	1787	NA	dd_Spol_v4_12710_1_1	SMEST064098002.1
TRINITY_DN8120_c0_g1_i1	972	RIR2B_MACFA	dd_Spol_v4_12710_2_1	SMEST014842001.1
TRINITY_DN26824_c0_g2_i1	1027	PCDB4_HUMAN	dd_Spol_v4_12711_1_1	SMEST010675001.1
TRINITY_DN72_c0_g1_i4	839	NA	dd_Spol_v4_12712_1_1	SMEST045409003.1
TRINITY_DN9897_c0_g1_i2	1910	MOT9_CHICK	dd_Spol_v4_12713_1_1	SMEST035197002.1
TRINITY_DN844_c0_g1_i1	1209	NA	dd_Spol_v4_12714_1_1	NA
TRINITY_DN3019_c0_g1_i13	3497	RBGP1_HUMAN	dd_Spol_v4_1272_1_1	NA
TRINITY_DN12373_c0_g1_i2	1192	NA	dd_Spol_v4_12722_1_1	SMEST062891001.1
TRINITY_DN5503_c0_g1_i1	1350	NA	dd_Spol_v4_12724_2_1	SMEST027905001.1
TRINITY_DN7090_c0_g1_i2	2952	SALL3_HUMAN	dd_Spol_v4_12725_1_1	SMEST022366001.1
TRINITY_DN52301_c0_g1_i1	1264	NA	dd_Spol_v4_12727_1_1	SMEST032688001.1
TRINITY_DN5117_c0_g1_i1	1600	SAXO1_HUMAN	dd_Spol_v4_12729_1_1	SMEST042230001.1
TRINITY_DN2189_c0_g1_i6	2309	EFGM_CULQU	dd_Spol_v4_1273_1_1	SMEST035436001.1
TRINITY_DN29081_c0_g1_i1	492	NA	dd_Spol_v4_12731_1_1	NA
TRINITY_DN1213_c0_g1_i1	1647	NA	dd_Spol_v4_12732_1_1	SMEST037259001.1
TRINITY_DN1489_c0_g1_i1	3349	S12A4_RABIT	dd_Spol_v4_12733_1_1	SMEST043220001.1
TRINITY_DN1489_c0_g1_i1	3349	S12A4_RABIT	dd_Spol_v4_12733_1_1	SMEST043221001.1
TRINITY_DN3641_c0_g1_i6	1123	ECHM_MOUSE	dd_Spol_v4_12739_1_1	SMEST070965001.1
TRINITY_DN11351_c0_g2_i5	1106	TPRG1_HUMAN	dd_Spol_v4_1274_1_1	SMEST033840001.1
TRINITY_DN1769_c0_g1_i1	839	NA	dd_Spol_v4_12740_1_1	SMEST018798002.1
TRINITY_DN7557_c0_g1_i3	2575	TRBID_DROME	dd_Spol_v4_12743_1_1	SMEST024558001.1
TRINITY_DN957_c0_g1_i1	569	NA	dd_Spol_v4_12745_1_1	SMEST011269001.1
TRINITY_DN957_c0_g1_i1	569	NA	dd_Spol_v4_12745_1_1	SMEST011276001.1
TRINITY_DN8059_c0_g1_i5	887	OGFR_MOUSE	dd_Spol_v4_12748_1_1	SMEST066865001.1
TRINITY_DN29247_c0_g1_i1	1539	DRC3_MACFA	dd_Spol_v4_1275_1_1	SMEST047633001.1
TRINITY_DN5434_c0_g1_i1	2557	NA	dd_Spol_v4_12750_2_1	NA
TRINITY_DN28684_c0_g1_i1	980	NA	dd_Spol_v4_12751_1_1	SMEST070998001.1
TRINITY_DN18205_c0_g1_i2	708	NA	dd_Spol_v4_12759_3_1	SMEST021216001.1
TRINITY_DN49035_c0_g1_i1	712	NA	dd_Spol_v4_12763_1_1	SMEST057969002.1
TRINITY_DN27107_c0_g1_i1	349	NA	dd_Spol_v4_12764_1_1	SMEST070685003.1
TRINITY_DN9118_c0_g1_i1	1207	TM10C_HUMAN	dd_Spol_v4_12766_1_1	SMEST075138001.1
TRINITY_DN10390_c0_g1_i3	1405	CFA97_XENTR	dd_Spol_v4_12767_1_1	SMEST032495001.1
TRINITY_DN4394_c0_g2_i2	1859	QPCT_IXOSC	dd_Spol_v4_12768_1_1	SMEST060259001.1
TRINITY_DN7130_c0_g1_i2	1474	NA	dd_Spol_v4_12771_2_1	SMEST068843001.1
TRINITY_DN29330_c0_g1_i1	756	NA	dd_Spol_v4_12772_1_1	SMEST074024001.1
TRINITY_DN28927_c0_g1_i1	416	NA	dd_Spol_v4_12773_2_1	SMEST035786001.1
TRINITY_DN28927_c0_g1_i1	416	NA	dd_Spol_v4_12773_2_1	SMEST005574001.1
TRINITY_DN28927_c0_g1_i1	416	NA	dd_Spol_v4_12773_2_1	SMEST040405001.1
TRINITY_DN28927_c0_g1_i1	416	NA	dd_Spol_v4_12773_2_1	SMEST040439001.1
TRINITY_DN28927_c0_g1_i1	416	NA	dd_Spol_v4_12773_2_1	SMEST040422001.1
TRINITY_DN19123_c0_g1_i8	606	COQ7_RAT	dd_Spol_v4_12774_1_1	NA
TRINITY_DN8013_c0_g1_i1	832	NA	dd_Spol_v4_12775_1_1	NA
TRINITY_DN2633_c0_g1_i1	1631	GABT_PIG	dd_Spol_v4_12776_1_1	SMEST037567001.1
TRINITY_DN41022_c0_g1_i1	421	F200C_HUMAN	dd_Spol_v4_12777_1_2	NA
TRINITY_DN5758_c0_g1_i1	861	PSA5_BOVIN	dd_Spol_v4_12778_1_1	SMEST060349001.1
TRINITY_DN15156_c0_g2_i1	939	NA	dd_Spol_v4_12779_1_1	SMEST005145001.1
TRINITY_DN534_c0_g1_i2	911	PLC_HALLA	dd_Spol_v4_12783_1_1	SMEST028264001.1
TRINITY_DN9639_c0_g1_i1	1729	CPNE8_HUMAN	dd_Spol_v4_12784_1_1	NA
TRINITY_DN3151_c0_g1_i1	618	NA	dd_Spol_v4_12785_1_1	SMEST003404001.1
TRINITY_DN6303_c0_g1_i1	668	NA	dd_Spol_v4_12786_1_1	SMEST049419002.1
TRINITY_DN38398_c0_g1_i1	1237	NA	dd_Spol_v4_12787_1_1	SMEST033770001.1
TRINITY_DN5403_c0_g1_i2	789	NA	dd_Spol_v4_12788_1_1	SMEST047287001.1
TRINITY_DN28910_c0_g1_i1	1641	NA	dd_Spol_v4_12789_1_1	SMEST076103003.1
TRINITY_DN7830_c0_g1_i3	817	NA	dd_Spol_v4_12790_2_1	SMEST043586001.1
TRINITY_DN7317_c0_g1_i1	705	IF4E2_HUMAN	dd_Spol_v4_12792_1_1	SMEST002783001.1
TRINITY_DN17339_c1_g1_i1	837	NA	dd_Spol_v4_12793_1_1	NA
TRINITY_DN26874_c0_g1_i1	531	NA	dd_Spol_v4_12793_2_1	SMEST064435001.1
TRINITY_DN14842_c0_g1_i1	558	NA	dd_Spol_v4_12794_1_1	NA
TRINITY_DN33346_c0_g1_i1	568	NA	dd_Spol_v4_12794_2_1	NA
TRINITY_DN10761_c0_g2_i1	1394	NA	dd_Spol_v4_12798_4_1	SMEST017199001.1
TRINITY_DN13630_c0_g1_i5	2021	GALT9_CAEEL	dd_Spol_v4_128_1_1	NA
TRINITY_DN10368_c0_g1_i1	547	H32_BOVIN	dd_Spol_v4_12800_1_1	NA
TRINITY_DN41540_c0_g1_i1	607	NA	dd_Spol_v4_12807_1_1	SMEST062722001.1
TRINITY_DN4655_c0_g1_i1	1653	NA	dd_Spol_v4_1281_1_1	SMEST049725001.1
TRINITY_DN43375_c0_g1_i1	722	UBE2K_BOVIN	dd_Spol_v4_12810_1_1	SMEST030285001.1
TRINITY_DN7590_c0_g1_i1	3305	TCAF_XENLA	dd_Spol_v4_1282_1_1	NA
TRINITY_DN28048_c0_g2_i1	899	NA	dd_Spol_v4_1283_1_1	SMEST037508001.1
TRINITY_DN43113_c0_g1_i1	998	NA	dd_Spol_v4_12833_1_1	SMEST012455001.1
TRINITY_DN54661_c0_g1_i1	631	ARF6_HUMAN	dd_Spol_v4_12835_1_1	SMEST052735001.1
TRINITY_DN17157_c0_g1_i1	591	SX21A_DANRE	dd_Spol_v4_12853_1_1	SMEST052511001.1
TRINITY_DN16381_c0_g1_i1	905	NA	dd_Spol_v4_12859_1_1	NA
TRINITY_DN9929_c0_g1_i4	422	NA	dd_Spol_v4_12863_2_1	NA
TRINITY_DN8825_c0_g1_i12	2065	NA	dd_Spol_v4_12865_1_1	NA
TRINITY_DN5007_c0_g1_i2	1997	GPAA1_MOUSE	dd_Spol_v4_1288_1_1	SMEST013789001.1
TRINITY_DN53842_c0_g1_i1	669	KCNC1_HUMAN	dd_Spol_v4_12889_1_1	SMEST025883001.1
TRINITY_DN2042_c0_g1_i1	1131	YT44_CAEEL	dd_Spol_v4_1289_1_1	SMEST075750001.1
TRINITY_DN13129_c0_g1_i2	2795	LRCC1_XENLA	dd_Spol_v4_1290_1_1	SMEST016752001.1
TRINITY_DN8692_c0_g1_i1	1159	PKHF2_HUMAN	dd_Spol_v4_1291_1_1	SMEST038764001.1
TRINITY_DN4044_c0_g1_i1	1951	PAPS2_HUMAN	dd_Spol_v4_1292_1_1	SMEST077893001.1
TRINITY_DN8003_c0_g1_i3	1611	STAC_BOVIN	dd_Spol_v4_12920_2_1	SMEST039140001.1
TRINITY_DN5270_c0_g1_i1	530	RS17_ICTPU	dd_Spol_v4_12979_1_1	NA
TRINITY_DN48137_c0_g1_i1	1098	NA	dd_Spol_v4_12980_1_1	NA
TRINITY_DN6874_c0_g1_i1	1224	NA	dd_Spol_v4_12983_1_1	SMEST080641001.1
TRINITY_DN7361_c0_g1_i1	1239	NA	dd_Spol_v4_12984_1_1	SMEST070717001.1
TRINITY_DN4144_c0_g1_i1	337	VKT2_HETMG	dd_Spol_v4_12986_3_1	SMEST005324001.1
TRINITY_DN4179_c0_g1_i1	1899	NA	dd_Spol_v4_12987_1_1	SMEST045397001.1
TRINITY_DN5047_c0_g1_i1	3176	IPO7_HUMAN	dd_Spol_v4_1299_1_1	SMEST014221001.1
TRINITY_DN29270_c0_g1_i1	830	NA	dd_Spol_v4_12991_1_1	SMEST017270001.1
TRINITY_DN26827_c0_g1_i1	863	NA	dd_Spol_v4_12992_1_1	SMEST063789001.1
TRINITY_DN4938_c0_g1_i1	1955	ZN639_MOUSE	dd_Spol_v4_12993_1_1	NA
TRINITY_DN7653_c0_g1_i1	1387	ALG10_CANAL	dd_Spol_v4_12995_1_1	SMEST062730002.1
TRINITY_DN14933_c0_g1_i1	1457	NA	dd_Spol_v4_12996_1_1	SMEST061115002.1
TRINITY_DN11958_c0_g1_i1	775	FXF1B_XENLA	dd_Spol_v4_12998_1_1	SMEST075929001.1
TRINITY_DN852_c0_g1_i4	1095	WWOX_CHICK	dd_Spol_v4_13001_1_1	SMEST077649002.1
TRINITY_DN5545_c0_g1_i1	770	CLC_DROME	dd_Spol_v4_13002_1_1	SMEST019387001.1
TRINITY_DN44729_c0_g1_i1	366	NA	dd_Spol_v4_13007_2_2	NA
TRINITY_DN730_c0_g2_i1	650	SM16_SCHMA	dd_Spol_v4_13009_1_1	SMEST066843001.1
TRINITY_DN1809_c0_g1_i1	1153	RB11B_BOVIN	dd_Spol_v4_1301_1_1	NA
TRINITY_DN3333_c0_g1_i3	1241	ACY1_MOUSE	dd_Spol_v4_13010_1_1	NA
TRINITY_DN1569_c0_g1_i1	1716	FXRD2_HUMAN	dd_Spol_v4_13012_1_1	SMEST022422001.1
TRINITY_DN1211_c0_g1_i1	777	NA	dd_Spol_v4_13014_1_1	SMEST079952001.1
TRINITY_DN25135_c0_g1_i2	1219	PLMN_PIG	dd_Spol_v4_13017_1_1	NA
TRINITY_DN30_c1_g1_i2	530	NA	dd_Spol_v4_13018_1_1	SMEST023167001.1
TRINITY_DN4066_c0_g1_i1	1481	NA	dd_Spol_v4_13020_1_1	SMEST020135002.1
TRINITY_DN8066_c0_g1_i2	1307	GLNA_PANAR	dd_Spol_v4_13021_1_1	NA
TRINITY_DN2020_c0_g1_i1	732	LZIC_RAT	dd_Spol_v4_13022_1_1	SMEST026310001.1
TRINITY_DN8648_c0_g1_i1	899	UB2J2_BOVIN	dd_Spol_v4_13024_1_1	SMEST064580001.1
TRINITY_DN12195_c0_g1_i2	1316	CC50A_CHICK	dd_Spol_v4_13026_1_1	SMEST035028002.1
TRINITY_DN8578_c0_g1_i2	1591	NA	dd_Spol_v4_13027_1_2	SMEST023976001.1
TRINITY_DN2070_c0_g1_i2	2010	PCKGC_HUMAN	dd_Spol_v4_13029_1_1	NA
TRINITY_DN48969_c0_g1_i1	407	DYRK4_HUMAN	dd_Spol_v4_13030_1_1	SMEST042374001.1
TRINITY_DN34845_c0_g1_i1	763	ATX10_XENTR	dd_Spol_v4_13031_1_1	SMEST059753001.1
TRINITY_DN3488_c0_g1_i1	1405	NA	dd_Spol_v4_13033_1_1	SMEST018618001.1
TRINITY_DN47799_c0_g1_i1	957	NA	dd_Spol_v4_13034_1_1	SMEST051444001.1
TRINITY_DN42949_c0_g1_i1	1402	NA	dd_Spol_v4_13040_1_1	SMEST068142004.1
TRINITY_DN3998_c0_g1_i1	1165	PARL_HUMAN	dd_Spol_v4_13041_1_1	SMEST015797001.1
TRINITY_DN29338_c0_g1_i1	1482	ATG4B_HUMAN	dd_Spol_v4_13044_1_1	SMEST041502001.1
TRINITY_DN7521_c0_g1_i1	383	EAF6_YARLI	dd_Spol_v4_13045_1_2	SMEST072742001.1
TRINITY_DN9881_c0_g2_i8	2124	NEMF_HUMAN	dd_Spol_v4_13046_1_1	SMEST022922001.1
TRINITY_DN43144_c0_g1_i2	1171	S2546_CHICK	dd_Spol_v4_13047_1_1	SMEST073920001.1
TRINITY_DN47773_c0_g1_i1	1631	SSDH_ORYSJ	dd_Spol_v4_1305_1_1	SMEST015620001.1
TRINITY_DN39814_c0_g1_i1	617	NA	dd_Spol_v4_13051_1_1	NA
TRINITY_DN11802_c0_g2_i1	856	NA	dd_Spol_v4_13054_2_1	NA
TRINITY_DN5821_c0_g1_i1	616	NA	dd_Spol_v4_13055_1_1	SMEST016781001.1
TRINITY_DN10006_c0_g1_i1	461	NA	dd_Spol_v4_13056_1_1	NA
TRINITY_DN7985_c0_g1_i1	1330	PDE7A_MOUSE	dd_Spol_v4_13056_2_1	SMEST053281001.1
TRINITY_DN7426_c0_g1_i1	1573	ST7R_ARATH	dd_Spol_v4_13058_1_1	SMEST007895001.1
TRINITY_DN22788_c0_g1_i1	773	NA	dd_Spol_v4_13059_1_1	SMEST018637002.1
TRINITY_DN48629_c0_g1_i1	961	NA	dd_Spol_v4_13062_1_1	SMEST042252001.1
TRINITY_DN6982_c0_g1_i1	1545	NA	dd_Spol_v4_13065_1_1	SMEST017103001.1
TRINITY_DN4157_c0_g1_i7	1231	NA	dd_Spol_v4_13066_1_1	NA
TRINITY_DN27976_c0_g1_i1	1747	KCNAL_DROME	dd_Spol_v4_13068_1_1	NA
TRINITY_DN2583_c0_g1_i1	1568	HEM6_DROME	dd_Spol_v4_13069_1_1	SMEST039696001.1
TRINITY_DN39242_c0_g1_i1	1615	CATIN_MOUSE	dd_Spol_v4_13070_1_1	NA
TRINITY_DN34935_c0_g1_i1	1066	NA	dd_Spol_v4_13073_1_1	NA
TRINITY_DN15124_c0_g1_i3	829	BI1_MOUSE	dd_Spol_v4_13074_1_1	NA
TRINITY_DN29131_c0_g1_i1	1827	NA	dd_Spol_v4_13076_1_1	SMEST081020001.1
TRINITY_DN9520_c0_g1_i1	3343	DS_DROME	dd_Spol_v4_13080_1_1	SMEST076551001.1
TRINITY_DN45031_c0_g1_i1	1112	MYLKD_DICDI	dd_Spol_v4_13081_1_1	SMEST078361001.1
TRINITY_DN11405_c0_g1_i1	925	CDPK1_PLAF7	dd_Spol_v4_13085_1_1	SMEST026357001.1
TRINITY_DN1526_c0_g1_i1	802	KCY2_CAEEL	dd_Spol_v4_13087_1_1	SMEST031498001.1
TRINITY_DN28422_c0_g1_i2	448	NA	dd_Spol_v4_13088_1_1	SMEST073148001.1
TRINITY_DN5978_c0_g1_i1	873	NA	dd_Spol_v4_13089_1_1	SMEST036289002.1
TRINITY_DN4050_c0_g1_i2	1205	DRG2_HUMAN	dd_Spol_v4_13091_1_1	SMEST025280001.1
TRINITY_DN41321_c0_g1_i1	544	NA	dd_Spol_v4_13092_1_1	SMEST068265001.1
TRINITY_DN14543_c0_g2_i1	1205	NA	dd_Spol_v4_13094_1_1	SMEST064941001.1
TRINITY_DN8054_c0_g1_i1	1571	UTP15_YEAST	dd_Spol_v4_13097_1_1	SMEST053747001.1
TRINITY_DN13223_c0_g1_i1	554	IF5A2_YEAST	dd_Spol_v4_13099_1_1	SMEST023236001.1
TRINITY_DN13039_c0_g1_i1	1623	UNC42_CAEEL	dd_Spol_v4_13100_1_1	SMEST030143001.1
TRINITY_DN6725_c0_g1_i2	771	RB39A_MOUSE	dd_Spol_v4_13101_1_1	SMEST056866001.1
TRINITY_DN43325_c0_g1_i1	1525	DCC_HUMAN	dd_Spol_v4_1312_1_1	SMEST016260002.1
TRINITY_DN541_c0_g1_i2	1475	MAP2_BOVIN	dd_Spol_v4_1313_1_1	SMEST007051001.1
TRINITY_DN20705_c0_g2_i1	1190	HXB7_BOVIN	dd_Spol_v4_13137_3_1	SMEST022667001.1
TRINITY_DN1833_c0_g1_i1	2233	HDHD5_MOUSE	dd_Spol_v4_1315_1_1	SMEST023294001.1
TRINITY_DN464_c0_g1_i10	2659	QRIC2_HUMAN	dd_Spol_v4_13155_1_1	NA
TRINITY_DN44088_c0_g1_i1	669	NA	dd_Spol_v4_13157_1_1	SMEST029840001.1
TRINITY_DN17536_c0_g2_i2	472	NA	dd_Spol_v4_13168_1_1	NA
TRINITY_DN3970_c0_g1_i1	700	RL13_DANRE	dd_Spol_v4_1317_1_1	SMEST036992001.1
TRINITY_DN42993_c0_g1_i1	1480	IQEC1_HUMAN	dd_Spol_v4_13174_1_1	SMEST081851001.1
TRINITY_DN7032_c0_g1_i1	1735	DDX52_RAT	dd_Spol_v4_13175_2_1	SMEST025587001.1
TRINITY_DN8164_c0_g1_i1	668	NA	dd_Spol_v4_13183_1_1	SMEST073153001.1
TRINITY_DN5261_c0_g1_i1	985	EI3GB_XENLA	dd_Spol_v4_13191_1_1	SMEST016857001.1
TRINITY_DN8090_c0_g1_i9	1025	CYSP2_HOMAM	dd_Spol_v4_1320_1_1	NA
TRINITY_DN3916_c0_g2_i1	1492	AN32_SCHMA	dd_Spol_v4_13204_2_1	SMEST022991001.1
TRINITY_DN2978_c0_g1_i3	1343	GLYA_THEKO	dd_Spol_v4_1321_1_1	SMEST033958001.1
TRINITY_DN10912_c0_g1_i3	1228	RDH14_BOVIN	dd_Spol_v4_13230_1_1	SMEST046660002.1
TRINITY_DN791_c0_g1_i1	1732	TMOD_CAEEL	dd_Spol_v4_13230_2_1	NA
TRINITY_DN15353_c0_g1_i1	1705	DHE3_HUMAN	dd_Spol_v4_1326_1_1	SMEST061402001.1
TRINITY_DN5358_c0_g1_i2	670	NA	dd_Spol_v4_1327_1_1	SMEST081370001.1
TRINITY_DN10387_c0_g1_i1	664	NA	dd_Spol_v4_13277_1_1	NA
TRINITY_DN782_c0_g1_i1	721	METL5_MOUSE	dd_Spol_v4_1328_1_1	SMEST028520001.1
TRINITY_DN7861_c0_g1_i1	889	NA	dd_Spol_v4_13293_1_1	SMEST017150002.1
TRINITY_DN13458_c0_g1_i1	592	NA	dd_Spol_v4_1330_1_1	NA
TRINITY_DN13072_c0_g1_i1	350	EMRE_CAEEL	dd_Spol_v4_13313_1_1	SMEST041237001.1
TRINITY_DN1659_c1_g1_i2	607	UBB_GORGO	dd_Spol_v4_1332_2_1	NA
TRINITY_DN5123_c0_g1_i1	679	NA	dd_Spol_v4_1333_1_1	SMEST076142001.1
TRINITY_DN6949_c0_g1_i1	563	NA	dd_Spol_v4_13332_1_1	SMEST016257001.1
TRINITY_DN50434_c0_g1_i1	534	RL3_DROME	dd_Spol_v4_1335_1_1	NA
TRINITY_DN4554_c0_g1_i1	738	NA	dd_Spol_v4_1336_1_1	SMEST049099001.1
TRINITY_DN1851_c0_g1_i1	1152	RCN2V_CROAD	dd_Spol_v4_1337_1_1	SMEST054251001.1
TRINITY_DN9781_c0_g1_i1	394	NA	dd_Spol_v4_1338_1_1	SMEST040207001.1
TRINITY_DN6042_c0_g1_i1	1934	NA	dd_Spol_v4_1339_1_1	SMEST066396001.1
TRINITY_DN141_c0_g1_i3	1183	UBI4P_CANAX	dd_Spol_v4_1340_1_1	NA
TRINITY_DN34953_c0_g1_i1	547	NA	dd_Spol_v4_13466_1_1	SMEST042398001.1
TRINITY_DN3911_c0_g1_i1	1620	CTBL1_BOVIN	dd_Spol_v4_1347_1_1	SMEST029003001.1
TRINITY_DN290_c0_g1_i2	5295	DEN4C_HUMAN	dd_Spol_v4_1348_1_1	SMEST017117002.1
TRINITY_DN4211_c0_g2_i2	929	NA	dd_Spol_v4_13492_1_1	SMEST077578001.1
TRINITY_DN5772_c0_g1_i2	2112	CELF4_DANRE	dd_Spol_v4_135_1_1	SMEST026947002.1
TRINITY_DN4404_c0_g1_i3	843	ZNRF1_BOVIN	dd_Spol_v4_1350_1_1	SMEST074155001.1
TRINITY_DN7140_c0_g1_i1	1049	PLS1_MOUSE	dd_Spol_v4_1351_1_1	SMEST050656003.1
TRINITY_DN7023_c0_g1_i6	4091	FUR2_DROME	dd_Spol_v4_13548_2_1	SMEST018546009.1
TRINITY_DN5663_c0_g1_i1	1273	GLC7B_CAEEL	dd_Spol_v4_13549_9_1	SMEST025481001.1
TRINITY_DN730_c0_g1_i1	749	NA	dd_Spol_v4_1355_1_1	SMEST016307001.1
TRINITY_DN5225_c0_g2_i2	4247	MEX3B_XENLA	dd_Spol_v4_13552_18_1	SMEST025422001.1
TRINITY_DN3931_c0_g2_i1	1209	NA	dd_Spol_v4_13552_2_1	SMEST013600005.1
TRINITY_DN1916_c0_g1_i1	1249	SH3G3_HUMAN	dd_Spol_v4_13552_28_1	SMEST022674001.1
TRINITY_DN4126_c0_g1_i3	3519	CSKI2_XENLA	dd_Spol_v4_13553_1_1	SMEST065361004.1
TRINITY_DN2403_c0_g1_i1	2939	ABCG2_MACMU	dd_Spol_v4_13555_1_1	SMEST058880003.1
TRINITY_DN10738_c0_g1_i7	1596	NA	dd_Spol_v4_13555_6_1	SMEST034407001.1
TRINITY_DN5840_c0_g1_i3	1695	NA	dd_Spol_v4_13556_1_1	SMEST076536001.1
TRINITY_DN13070_c0_g1_i1	352	NA	dd_Spol_v4_13559_6_1	SMEST002926002.1
TRINITY_DN16326_c0_g1_i1	1264	I23O1_RAT	dd_Spol_v4_1356_1_1	SMEST058473001.1
TRINITY_DN14693_c0_g1_i2	1405	NA	dd_Spol_v4_13565_3_1	SMEST054136006.1
TRINITY_DN27748_c0_g1_i1	362	NA	dd_Spol_v4_13565_3_2	NA
TRINITY_DN13913_c0_g1_i1	544	NA	dd_Spol_v4_13565_3_3	NA
TRINITY_DN11532_c0_g1_i8	2311	TRPA1_DROME	dd_Spol_v4_13571_1_1	NA
TRINITY_DN39366_c0_g1_i1	699	MDR1A_MOUSE	dd_Spol_v4_13573_1_1	NA
TRINITY_DN49867_c0_g1_i1	325	ABCB5_MOUSE	dd_Spol_v4_13573_1_4	NA
TRINITY_DN20551_c0_g1_i4	692	NA	dd_Spol_v4_13574_1_1	NA
TRINITY_DN9122_c0_g1_i8	560	NA	dd_Spol_v4_13575_13_1	NA
TRINITY_DN14810_c0_g2_i1	401	NA	dd_Spol_v4_13575_5_5	NA
TRINITY_DN7862_c0_g1_i1	284	MIB1_XENLA	dd_Spol_v4_13575_8_1	NA
TRINITY_DN12640_c0_g1_i1	2181	SC6A2_MOUSE	dd_Spol_v4_13578_3_1	NA
TRINITY_DN2987_c0_g1_i6	2300	M3K3A_ARATH	dd_Spol_v4_13579_2_1	NA
TRINITY_DN1109_c0_g1_i1	1497	CATC_HUMAN	dd_Spol_v4_1358_1_1	NA
TRINITY_DN20939_c0_g2_i1	694	NA	dd_Spol_v4_13582_3_4	NA
TRINITY_DN6576_c4_g1_i1	917	NA	dd_Spol_v4_13589_3_7	NA
TRINITY_DN23683_c0_g2_i1	1448	GALR2_RAT	dd_Spol_v4_1359_1_1	SMEST043375001.1
TRINITY_DN7077_c0_g1_i2	2947	DUSTY_STRPU	dd_Spol_v4_13590_5_2	NA
TRINITY_DN2918_c0_g1_i1	2591	NA	dd_Spol_v4_13593_1_1	NA
TRINITY_DN5346_c0_g1_i1	2655	SCRIB_DANRE	dd_Spol_v4_13594_1_1	SMEST013165002.1
TRINITY_DN5346_c0_g1_i1	2655	SCRIB_DANRE	dd_Spol_v4_13594_1_1	SMEST013154001.1
TRINITY_DN44226_c0_g1_i1	1629	NA	dd_Spol_v4_13595_1_1	SMEST000695003.1
TRINITY_DN2813_c0_g1_i12	1888	TF211_SCHPO	dd_Spol_v4_13598_3_1	NA
TRINITY_DN14272_c0_g1_i1	304	NA	dd_Spol_v4_13598_8_1	NA
TRINITY_DN13944_c0_g1_i1	668	NA	dd_Spol_v4_136_3_1	SMEST061515001.1
TRINITY_DN43053_c0_g1_i2	1339	UNC9_CAEEL	dd_Spol_v4_136_5_1	NA
TRINITY_DN10396_c0_g1_i1	1687	UNC9_CAEEL	dd_Spol_v4_136_6_1	NA
TRINITY_DN10880_c0_g1_i13	1372	NA	dd_Spol_v4_13600_4_1	NA
TRINITY_DN33508_c0_g1_i1	638	NA	dd_Spol_v4_13600_4_10	NA
TRINITY_DN48684_c0_g1_i1	430	PLMN_NOTEU	dd_Spol_v4_13600_4_9	NA
TRINITY_DN39556_c0_g1_i1	646	NA	dd_Spol_v4_13600_5_1	SMEST042796001.1
TRINITY_DN6798_c3_g1_i1	615	NA	dd_Spol_v4_13604_2_2	NA
TRINITY_DN9497_c0_g1_i1	1888	YTHD3_HUMAN	dd_Spol_v4_13607_1_1	SMEST001953001.1
TRINITY_DN4739_c0_g1_i1	2120	LNX2_MOUSE	dd_Spol_v4_1361_1_1	SMEST067101001.1
TRINITY_DN4014_c0_g1_i1	993	NA	dd_Spol_v4_13610_4_1	NA
TRINITY_DN325_c0_g1_i1	2609	NA	dd_Spol_v4_13610_7_1	NA
TRINITY_DN11918_c0_g1_i2	1606	NCKX5_DANRE	dd_Spol_v4_13613_1_3	SMEST030111001.1
TRINITY_DN7327_c0_g1_i31	1309	NA	dd_Spol_v4_13614_1_1	SMEST078741001.1
TRINITY_DN5177_c0_g1_i2	790	RBP2_BOVIN	dd_Spol_v4_13614_1_3	NA
TRINITY_DN5874_c0_g1_i2	1871	NA	dd_Spol_v4_13617_2_1	SMEST041669001.1
TRINITY_DN2507_c0_g1_i1	1869	NA	dd_Spol_v4_13619_1_1	SMEST040264001.1
TRINITY_DN9293_c0_g1_i4	1357	ELA1_SALSA	dd_Spol_v4_13620_1_1	SMEST025143001.1
TRINITY_DN930_c1_g1_i3	1000	MCAT_HUMAN	dd_Spol_v4_13623_1_1	NA
TRINITY_DN42202_c0_g1_i1	314	NA	dd_Spol_v4_13624_4_1	NA
TRINITY_DN9343_c0_g1_i4	4020	MED14_DROME	dd_Spol_v4_13626_1_1	SMEST065509001.1
TRINITY_DN10266_c1_g1_i2	2864	SYIM_HUMAN	dd_Spol_v4_13629_1_1	SMEST055774002.1
TRINITY_DN21598_c1_g1_i1	247	NA	dd_Spol_v4_1363_1_1	NA
TRINITY_DN14049_c1_g1_i6	1755	NA	dd_Spol_v4_13631_3_1	SMEST053120004.1
TRINITY_DN9022_c0_g1_i1	3401	NRBP2_MOUSE	dd_Spol_v4_13632_1_1	SMEST066284001.1
TRINITY_DN10160_c0_g2_i2	3215	ROS_AVISU	dd_Spol_v4_13633_3_1	SMEST063632001.1
TRINITY_DN10160_c0_g2_i2	3215	ROS_AVISU	dd_Spol_v4_13633_3_1	SMEST063625001.1
TRINITY_DN10160_c0_g1_i1	1924	NA	dd_Spol_v4_13633_3_3	NA
TRINITY_DN38999_c0_g1_i1	458	NA	dd_Spol_v4_13634_1_1	SMEST058634001.1
TRINITY_DN10974_c1_g1_i5	545	RIC1_ORYSJ	dd_Spol_v4_13635_5_10	NA
TRINITY_DN378_c0_g1_i10	1253	NNRD_PONAB	dd_Spol_v4_1364_1_1	SMEST026594001.1
TRINITY_DN3787_c0_g1_i3	1209	LOZEN_DROME	dd_Spol_v4_13644_1_1	NA
TRINITY_DN2113_c0_g1_i3	3594	VIGLN_HUMAN	dd_Spol_v4_13644_2_1	SMEST006601002.1
TRINITY_DN5752_c0_g1_i6	701	NA	dd_Spol_v4_13655_1_1	SMEST068854001.1
TRINITY_DN1515_c1_g1_i4	830	SRA_DROME	dd_Spol_v4_13655_1_2	NA
TRINITY_DN41927_c0_g1_i1	256	NA	dd_Spol_v4_13656_9_1	NA
TRINITY_DN8235_c0_g1_i1	883	NA	dd_Spol_v4_1366_1_1	SMEST061254001.1
TRINITY_DN10519_c0_g1_i1	1997	DC1I1_MOUSE	dd_Spol_v4_13661_3_1	SMEST024276001.1
TRINITY_DN10921_c0_g1_i1	3363	PC11X_PIG	dd_Spol_v4_13662_1_1	SMEST051236002.1
TRINITY_DN5981_c0_g1_i12	3045	RAD54_HUMAN	dd_Spol_v4_13663_2_1	SMEST049182001.1
TRINITY_DN43193_c0_g1_i1	2844	ARHGH_MOUSE	dd_Spol_v4_13664_1_1	SMEST018133001.1
TRINITY_DN3514_c0_g1_i1	3185	ERMP1_RAT	dd_Spol_v4_13666_1_1	SMEST068344001.1
TRINITY_DN1677_c0_g1_i1	545	NA	dd_Spol_v4_1367_1_1	NA
TRINITY_DN12659_c0_g1_i4	1443	TRM13_MOUSE	dd_Spol_v4_13673_2_1	SMEST014287001.1
TRINITY_DN6438_c0_g1_i7	2434	NA	dd_Spol_v4_13673_5_1	SMEST052530001.1
TRINITY_DN726_c0_g1_i2	3202	GTD2A_HUMAN	dd_Spol_v4_13676_10_3	NA
TRINITY_DN1137_c0_g1_i1	2319	CTL1_MOUSE	dd_Spol_v4_13677_4_1	SMEST025666001.1
TRINITY_DN37829_c0_g1_i1	302	NA	dd_Spol_v4_13679_18_3	NA
TRINITY_DN1606_c0_g1_i10	1633	SVOPL_DANRE	dd_Spol_v4_13683_1_1	SMEST011499001.1
TRINITY_DN1606_c0_g1_i10	1633	SVOPL_DANRE	dd_Spol_v4_13683_1_1	SMEST011479001.1
TRINITY_DN1606_c0_g1_i10	1633	SVOPL_DANRE	dd_Spol_v4_13683_1_1	SMEST000110001.1
TRINITY_DN1606_c0_g1_i10	1633	SVOPL_DANRE	dd_Spol_v4_13683_1_1	SMEST000077001.1
TRINITY_DN1606_c0_g1_i10	1633	SVOPL_DANRE	dd_Spol_v4_13683_1_1	SMEST000287001.1
TRINITY_DN1606_c0_g1_i10	1633	SVOPL_DANRE	dd_Spol_v4_13683_1_1	SMEST069045001.1
TRINITY_DN1372_c0_g1_i1	738	RBM48_RAT	dd_Spol_v4_13686_1_1	SMEST025119001.1
TRINITY_DN39189_c0_g1_i1	326	NA	dd_Spol_v4_13687_4_1	NA
TRINITY_DN9310_c0_g5_i1	754	NA	dd_Spol_v4_13690_3_1	NA
TRINITY_DN9310_c0_g4_i1	1751	NA	dd_Spol_v4_13690_3_9	NA
TRINITY_DN26141_c0_g1_i1	1549	NA	dd_Spol_v4_13692_1_2	NA
TRINITY_DN35301_c0_g1_i1	342	NA	dd_Spol_v4_13692_1_8	NA
TRINITY_DN10206_c0_g1_i19	2719	PRKAG_DICDI	dd_Spol_v4_13692_2_1	NA
TRINITY_DN21041_c3_g1_i1	1154	NA	dd_Spol_v4_13699_1_1	NA
TRINITY_DN6778_c0_g1_i1	970	NA	dd_Spol_v4_137_5_1	SMEST035819001.1
TRINITY_DN30981_c0_g1_i1	641	NA	dd_Spol_v4_13700_1_1	NA
TRINITY_DN23215_c0_g2_i1	1133	NMD3A_HUMAN	dd_Spol_v4_13703_5_1	NA
TRINITY_DN6471_c0_g1_i1	3003	NA	dd_Spol_v4_13704_1_1	SMEST019367001.1
TRINITY_DN9352_c0_g1_i4	1531	NA	dd_Spol_v4_13705_1_1	SMEST023221002.1
TRINITY_DN18008_c0_g2_i2	529	NA	dd_Spol_v4_13709_1_1	NA
TRINITY_DN14756_c3_g1_i1	407	NA	dd_Spol_v4_13710_2_1	NA
TRINITY_DN16608_c0_g2_i1	401	NA	dd_Spol_v4_13711_2_1	NA
TRINITY_DN3080_c0_g1_i1	1409	NA	dd_Spol_v4_13713_2_2	NA
TRINITY_DN4167_c0_g1_i5	872	R126A_XENLA	dd_Spol_v4_13713_3_3	NA
TRINITY_DN49_c0_g1_i2	6189	RPB1_CRIGR	dd_Spol_v4_13715_1_1	NA
TRINITY_DN14629_c0_g1_i2	737	SCND3_HUMAN	dd_Spol_v4_13717_5_2	NA
TRINITY_DN10282_c0_g1_i4	1303	SMCA2_MOUSE	dd_Spol_v4_13722_1_1	SMEST050878001.1
TRINITY_DN10282_c0_g1_i4	1303	SMCA2_MOUSE	dd_Spol_v4_13722_1_1	SMEST050884001.1
TRINITY_DN21166_c0_g1_i1	719	NA	dd_Spol_v4_13729_4_1	NA
TRINITY_DN10976_c2_g1_i15	484	GTD2A_HUMAN	dd_Spol_v4_13733_1_1	NA
TRINITY_DN1141_c0_g1_i3	1111	QOR_CAVPO	dd_Spol_v4_13735_1_1	NA
TRINITY_DN8939_c0_g1_i3	1253	NA	dd_Spol_v4_13736_2_1	NA
TRINITY_DN15563_c0_g1_i2	1814	NA	dd_Spol_v4_13738_1_1	NA
TRINITY_DN8899_c1_g1_i1	3961	PCDG7_HUMAN	dd_Spol_v4_13739_1_1	SMEST027255003.1
TRINITY_DN48092_c0_g1_i1	2823	NA	dd_Spol_v4_13740_1_1	SMEST023632002.1
TRINITY_DN1093_c0_g1_i1	1601	KC1G1_RAT	dd_Spol_v4_13742_1_1	NA
TRINITY_DN3346_c0_g1_i4	4372	MIPR_LYMST	dd_Spol_v4_13745_1_1	SMEST042173013.1
TRINITY_DN52877_c0_g1_i1	2475	NA	dd_Spol_v4_13746_1_1	SMEST049083002.1
TRINITY_DN5182_c0_g1_i3	2836	CBPC2_DANRE	dd_Spol_v4_13747_2_1	SMEST058240002.1
TRINITY_DN34086_c0_g1_i1	453	POGK_HUMAN	dd_Spol_v4_13753_1_1	NA
TRINITY_DN10802_c3_g1_i1	552	GT2D2_BOVIN	dd_Spol_v4_13758_1_1	NA
TRINITY_DN4191_c0_g3_i1	1226	GORS2_MOUSE	dd_Spol_v4_13772_12_1	NA
TRINITY_DN6071_c0_g1_i4	4586	CPSM_HUMAN	dd_Spol_v4_13773_2_1	NA
TRINITY_DN2200_c0_g1_i1	1985	SYRC_XENTR	dd_Spol_v4_13774_1_1	SMEST058469001.1
TRINITY_DN1439_c0_g1_i11	2015	ACSS3_BOVIN	dd_Spol_v4_13774_1_2	NA
TRINITY_DN725_c2_g1_i1	1275	RAD51_CHICK	dd_Spol_v4_13778_1_1	SMEST056159001.1
TRINITY_DN38893_c0_g1_i1	1769	NA	dd_Spol_v4_13782_1_1	SMEST000615003.1
TRINITY_DN21075_c0_g3_i1	825	NA	dd_Spol_v4_13787_12_1	SMEST081862001.1
TRINITY_DN17794_c0_g1_i1	380	NA	dd_Spol_v4_13787_3_1	NA
TRINITY_DN16045_c0_g3_i4	970	NA	dd_Spol_v4_13787_3_3	NA
TRINITY_DN27358_c0_g1_i2	410	NA	dd_Spol_v4_13789_4_2	NA
TRINITY_DN33958_c0_g1_i1	313	ZMYM6_HUMAN	dd_Spol_v4_13790_2_3	NA
TRINITY_DN3709_c0_g1_i2	1430	NA	dd_Spol_v4_13794_1_1	SMEST014884003.1
TRINITY_DN8222_c0_g2_i2	3858	EFCB5_HUMAN	dd_Spol_v4_13795_2_1	SMEST053423001.1
TRINITY_DN10553_c0_g1_i1	2611	CFA70_MOUSE	dd_Spol_v4_13796_1_1	SMEST009189002.1
TRINITY_DN17025_c0_g1_i1	2190	AT10B_HUMAN	dd_Spol_v4_13797_1_1	NA
TRINITY_DN6378_c0_g1_i1	1783	NA	dd_Spol_v4_138_1_1	SMEST032160001.1
TRINITY_DN52391_c0_g1_i2	1059	NA	dd_Spol_v4_13809_1_1	NA
TRINITY_DN2802_c0_g1_i1	2352	DDX6_DROME	dd_Spol_v4_13822_1_1	NA
TRINITY_DN50884_c0_g1_i1	409	NA	dd_Spol_v4_13836_1_1	NA
TRINITY_DN24438_c0_g1_i3	775	CC169_XENLA	dd_Spol_v4_13839_1_1	SMEST052476001.1
TRINITY_DN38216_c0_g1_i1	1469	W11B2_XENTR	dd_Spol_v4_13857_1_1	SMEST074928002.1
TRINITY_DN3687_c0_g1_i1	2985	OSBL6_HUMAN	dd_Spol_v4_139_1_1	NA
TRINITY_DN4881_c0_g1_i1	484	RS21_PECGU	dd_Spol_v4_13904_1_1	NA
TRINITY_DN9295_c0_g1_i1	1107	NA	dd_Spol_v4_13972_1_1	SMEST023358002.1
TRINITY_DN9295_c0_g2_i1	1021	RYK_HUMAN	dd_Spol_v4_13972_2_2	NA
TRINITY_DN48865_c0_g1_i1	859	NA	dd_Spol_v4_13994_1_1	SMEST050486001.1
TRINITY_DN25529_c0_g1_i1	644	NA	dd_Spol_v4_14_1_1	SMEST027822001.1
TRINITY_DN25529_c0_g1_i1	644	NA	dd_Spol_v4_14_1_1	SMEST027813001.1
TRINITY_DN14018_c0_g2_i1	668	NA	dd_Spol_v4_14005_1_3	NA
TRINITY_DN43303_c0_g1_i1	859	CLXN_BOVIN	dd_Spol_v4_14027_1_1	NA
TRINITY_DN3452_c0_g1_i1	962	CPSF5_DANRE	dd_Spol_v4_14038_1_1	SMEST001062001.1
TRINITY_DN29208_c0_g1_i1	531	NA	dd_Spol_v4_14054_1_1	NA
TRINITY_DN13653_c0_g1_i4	377	NA	dd_Spol_v4_14077_4_4	NA
TRINITY_DN50558_c0_g1_i1	804	NA	dd_Spol_v4_14077_9_3	NA
TRINITY_DN1829_c0_g1_i2	2373	DDX1_HUMAN	dd_Spol_v4_14077_9_4	NA
TRINITY_DN20743_c0_g1_i1	657	NA	dd_Spol_v4_14080_2_2	SMEST061912007.1
TRINITY_DN4194_c0_g1_i1	1093	NA	dd_Spol_v4_14084_1_1	SMEST043355001.1
TRINITY_DN13053_c0_g1_i6	550	NA	dd_Spol_v4_14086_3_1	NA
TRINITY_DN3729_c0_g1_i4	462	NA	dd_Spol_v4_14087_2_1	NA
TRINITY_DN1117_c0_g1_i31	1871	S13A5_RAT	dd_Spol_v4_14088_2_1	NA
TRINITY_DN4042_c0_g1_i1	3272	NA	dd_Spol_v4_14089_1_1	SMEST009102002.1
TRINITY_DN8550_c0_g1_i1	1904	NA	dd_Spol_v4_14092_1_1	SMEST009423001.1
TRINITY_DN8656_c0_g1_i1	1157	PAQR5_MOUSE	dd_Spol_v4_14094_1_1	NA
TRINITY_DN146_c1_g2_i1	1771	SHK2_SCHPO	dd_Spol_v4_14095_2_1	NA
TRINITY_DN9444_c0_g1_i1	2226	STE20_CANGB	dd_Spol_v4_14095_2_2	NA
TRINITY_DN8888_c0_g1_i3	1700	NA	dd_Spol_v4_14097_15_1	SMEST017218001.1
TRINITY_DN16067_c0_g1_i1	690	NA	dd_Spol_v4_14097_17_1	SMEST077674007.1
TRINITY_DN14201_c0_g1_i1	1107	KAPC1_DROME	dd_Spol_v4_14097_8_1	SMEST043218023.1
TRINITY_DN14201_c0_g1_i1	1107	KAPC1_DROME	dd_Spol_v4_14097_8_1	SMEST048623003.1
TRINITY_DN8798_c0_g1_i6	1033	NA	dd_Spol_v4_14097_9_1	SMEST010605001.1
TRINITY_DN4944_c0_g1_i3	2599	GPSM1_HUMAN	dd_Spol_v4_14109_3_1	SMEST062749001.1
TRINITY_DN18492_c0_g1_i1	1222	TY3H_ANGAN	dd_Spol_v4_14110_2_1	SMEST034472001.1
TRINITY_DN4927_c0_g1_i3	1585	NA	dd_Spol_v4_14111_5_2	NA
TRINITY_DN48248_c0_g1_i1	295	FACR1_XENLA	dd_Spol_v4_14113_1_2	NA
TRINITY_DN29497_c0_g1_i1	364	POL2_DROME	dd_Spol_v4_14113_7_1	SMEST057171001.1
TRINITY_DN13785_c0_g1_i3	602	NA	dd_Spol_v4_14115_2_1	NA
TRINITY_DN15915_c0_g1_i1	1568	RHDF1_DANRE	dd_Spol_v4_14116_2_1	SMEST066428001.1
TRINITY_DN12522_c0_g1_i4	1418	FA81A_MOUSE	dd_Spol_v4_14116_4_1	SMEST054001001.1
TRINITY_DN31729_c0_g1_i1	451	NA	dd_Spol_v4_14116_5_1	NA
TRINITY_DN8784_c0_g1_i3	3382	SWR1_YEAST	dd_Spol_v4_14116_6_1	NA
TRINITY_DN22992_c0_g1_i1	331	NA	dd_Spol_v4_14116_6_2	NA
TRINITY_DN37269_c0_g1_i1	493	EAF1_KLULC	dd_Spol_v4_14116_9_1	NA
TRINITY_DN7565_c2_g2_i1	1672	NA	dd_Spol_v4_14117_1_1	NA
TRINITY_DN29652_c0_g1_i1	1212	NA	dd_Spol_v4_14119_1_1	SMEST022931003.1
TRINITY_DN9618_c0_g1_i2	2483	NA	dd_Spol_v4_14119_1_7	NA
TRINITY_DN7840_c0_g1_i1	1601	UN105_CAEEL	dd_Spol_v4_14122_1_1	SMEST073267001.1
TRINITY_DN13560_c0_g2_i1	655	NA	dd_Spol_v4_14123_3_1	NA
TRINITY_DN4491_c0_g1_i4	2777	MIB1_DANRE	dd_Spol_v4_14123_7_1	SMEST017279001.1
TRINITY_DN4491_c0_g1_i4	2777	MIB1_DANRE	dd_Spol_v4_14123_7_1	SMEST017281001.1
TRINITY_DN21019_c0_g1_i1	654	NA	dd_Spol_v4_14123_8_1	NA
TRINITY_DN11837_c0_g2_i1	1245	MCM8_MOUSE	dd_Spol_v4_14128_1_1	SMEST004906001.1
TRINITY_DN398_c0_g1_i7	2440	MP3K2_ARATH	dd_Spol_v4_14135_1_1	SMEST074921002.1
TRINITY_DN40777_c0_g1_i1	211	NA	dd_Spol_v4_14139_2_1	NA
TRINITY_DN12418_c0_g1_i10	2885	PABP1_MOUSE	dd_Spol_v4_14141_1_1	SMEST058799003.1
TRINITY_DN48338_c0_g1_i1	372	NA	dd_Spol_v4_14143_1_1	NA
TRINITY_DN13698_c2_g1_i1	497	NA	dd_Spol_v4_14144_4_1	NA
TRINITY_DN18538_c0_g1_i1	630	NA	dd_Spol_v4_14144_6_1	NA
TRINITY_DN13335_c0_g1_i1	678	NA	dd_Spol_v4_14144_7_1	NA
TRINITY_DN33427_c0_g1_i1	1023	NA	dd_Spol_v4_14145_3_1	NA
TRINITY_DN13426_c0_g2_i2	1659	NA	dd_Spol_v4_14145_4_1	SMEST044588001.1
TRINITY_DN50114_c0_g1_i1	750	NA	dd_Spol_v4_1415_1_1	SMEST038910002.1
TRINITY_DN23187_c0_g1_i1	662	POL2_DROME	dd_Spol_v4_14157_5_1	NA
TRINITY_DN9532_c0_g1_i1	1929	SYQ_BOVIN	dd_Spol_v4_14158_1_1	SMEST072743001.1
TRINITY_DN53075_c0_g1_i1	607	NA	dd_Spol_v4_14159_1_1	NA
TRINITY_DN16982_c0_g1_i1	1125	NA	dd_Spol_v4_14161_1_1	SMEST019618002.1
TRINITY_DN52439_c0_g1_i1	1264	MFRN1_DANRE	dd_Spol_v4_14163_5_1	SMEST006030001.1
TRINITY_DN12987_c0_g1_i1	3700	NA	dd_Spol_v4_14164_1_1	SMEST024157001.1
TRINITY_DN36623_c0_g1_i1	306	ZMYM6_HUMAN	dd_Spol_v4_14165_10_1	NA
TRINITY_DN20357_c2_g1_i1	548	NA	dd_Spol_v4_14165_6_1	SMEST059630003.1
TRINITY_DN18569_c0_g1_i5	4537	NA	dd_Spol_v4_14166_1_1	NA
TRINITY_DN9882_c0_g1_i2	647	NA	dd_Spol_v4_14166_1_2	NA
TRINITY_DN1433_c0_g1_i2	3778	XPO7A_XENLA	dd_Spol_v4_14172_1_1	SMEST017293001.1
TRINITY_DN20957_c0_g2_i1	651	CCMA_RECAM	dd_Spol_v4_14173_1_1	NA
TRINITY_DN20957_c0_g3_i1	540	ABCAA_DICDI	dd_Spol_v4_14173_2_1	NA
TRINITY_DN1025_c0_g1_i1	1222	H2AY_RAT	dd_Spol_v4_14174_1_3	NA
TRINITY_DN9959_c2_g1_i1	1292	NA	dd_Spol_v4_14174_6_1	SMEST034049003.1
TRINITY_DN15333_c0_g1_i1	2218	NA	dd_Spol_v4_14176_1_1	SMEST041847001.1
TRINITY_DN4025_c0_g1_i1	1076	LCMT1_HUMAN	dd_Spol_v4_14186_1_1	NA
TRINITY_DN17312_c0_g1_i1	1300	NA	dd_Spol_v4_14192_1_1	SMEST029259001.1
TRINITY_DN53330_c0_g1_i1	1971	FXL16_MOUSE	dd_Spol_v4_14193_1_1	SMEST006324001.1
TRINITY_DN9211_c0_g1_i1	4417	NA	dd_Spol_v4_14194_1_1	SMEST069851001.1
TRINITY_DN10644_c0_g1_i1	1448	NA	dd_Spol_v4_14195_1_1	SMEST064676001.1
TRINITY_DN4319_c1_g1_i3	820	SMYD2_HUMAN	dd_Spol_v4_14197_1_2	NA
TRINITY_DN9779_c0_g1_i1	4245	PYR1_SQUAC	dd_Spol_v4_14199_1_1	NA
TRINITY_DN51164_c0_g1_i1	267	NA	dd_Spol_v4_14201_1_1	NA
TRINITY_DN43005_c0_g1_i1	1204	UXS1_RAT	dd_Spol_v4_14202_2_1	SMEST064945002.1
TRINITY_DN20557_c0_g1_i1	1069	NA	dd_Spol_v4_14202_3_1	NA
TRINITY_DN20557_c0_g2_i1	993	NA	dd_Spol_v4_14202_3_2	NA
TRINITY_DN10440_c0_g1_i1	3542	PACS1_HUMAN	dd_Spol_v4_14203_2_1	SMEST022953002.1
TRINITY_DN14258_c0_g1_i3	1538	CLA4_CANAX	dd_Spol_v4_14204_8_1	SMEST017211001.1
TRINITY_DN7615_c0_g1_i3	1958	S2611_MOUSE	dd_Spol_v4_14208_2_1	SMEST073280002.1
TRINITY_DN12298_c0_g1_i3	3003	NPHP1_CANLF	dd_Spol_v4_14208_6_1	SMEST061008001.1
TRINITY_DN2230_c0_g2_i1	1572	NA	dd_Spol_v4_1421_1_1	NA
TRINITY_DN23739_c0_g1_i1	417	PGBD3_HUMAN	dd_Spol_v4_14215_1_2	NA
TRINITY_DN52651_c0_g1_i1	547	NA	dd_Spol_v4_14215_1_3	NA
TRINITY_DN8840_c0_g1_i1	3137	NA	dd_Spol_v4_14216_1_1	SMEST012845001.1
TRINITY_DN772_c0_g1_i20	1742	SAMH1_CHICK	dd_Spol_v4_14218_2_1	NA
TRINITY_DN7469_c0_g1_i1	5086	TDRD9_HUMAN	dd_Spol_v4_14219_1_1	SMEST016118001.1
TRINITY_DN789_c1_g3_i2	1229	PPAL_XENLA	dd_Spol_v4_14221_3_1	SMEST074204001.1
TRINITY_DN789_c1_g3_i2	1229	PPAL_XENLA	dd_Spol_v4_14221_3_1	SMEST074196001.1
TRINITY_DN35105_c0_g1_i1	337	NA	dd_Spol_v4_14222_1_1	NA
TRINITY_DN9683_c0_g1_i1	998	TRM7_HUMAN	dd_Spol_v4_14232_1_1	SMEST054113001.1
TRINITY_DN7687_c0_g2_i21	2645	NA	dd_Spol_v4_14237_3_1	SMEST021528001.1
TRINITY_DN47503_c0_g1_i1	2831	UN13B_HUMAN	dd_Spol_v4_14238_1_1	SMEST042667002.1
TRINITY_DN34429_c0_g1_i1	503	NA	dd_Spol_v4_14238_1_2	NA
TRINITY_DN15984_c2_g4_i1	622	UNC13_CAEEL	dd_Spol_v4_14238_1_3	NA
TRINITY_DN20250_c0_g1_i1	1474	NA	dd_Spol_v4_14238_2_1	SMEST042651001.1
TRINITY_DN15984_c2_g2_i1	1319	NA	dd_Spol_v4_14238_2_2	NA
TRINITY_DN13342_c2_g2_i1	1083	NA	dd_Spol_v4_14239_3_1	SMEST033702002.1
TRINITY_DN9941_c0_g2_i10	1537	PUR1_MOUSE	dd_Spol_v4_14242_3_1	SMEST003663001.1
TRINITY_DN38711_c0_g1_i1	1160	NA	dd_Spol_v4_14243_1_1	NA
TRINITY_DN13278_c0_g1_i1	799	HASP_HUMAN	dd_Spol_v4_14243_6_1	NA
TRINITY_DN5892_c0_g1_i1	3249	NA	dd_Spol_v4_14244_1_1	SMEST039547001.1
TRINITY_DN39963_c0_g1_i1	309	NA	dd_Spol_v4_14249_1_1	NA
TRINITY_DN16942_c0_g1_i1	1781	NA	dd_Spol_v4_14250_1_1	SMEST065057001.1
TRINITY_DN24863_c1_g1_i1	336	NA	dd_Spol_v4_14252_1_1	NA
TRINITY_DN4882_c0_g1_i18	881	NA	dd_Spol_v4_14254_1_1	NA
TRINITY_DN47327_c0_g1_i1	215	SCND3_HUMAN	dd_Spol_v4_14261_2_1	NA
TRINITY_DN8728_c0_g1_i4	747	NA	dd_Spol_v4_14261_5_1	NA
TRINITY_DN13407_c0_g1_i1	705	NA	dd_Spol_v4_14261_5_2	NA
TRINITY_DN29171_c0_g1_i1	362	NA	dd_Spol_v4_14261_6_1	NA
TRINITY_DN13145_c0_g1_i1	1349	UNC7_CAEEL	dd_Spol_v4_14263_1_1	SMEST030971003.1
TRINITY_DN13145_c0_g1_i1	1349	UNC7_CAEEL	dd_Spol_v4_14263_1_1	SMEST030964002.1
TRINITY_DN23251_c0_g2_i1	1754	SLO1_CAEEL	dd_Spol_v4_14264_1_1	NA
TRINITY_DN206_c0_g1_i5	3806	BTAF1_HUMAN	dd_Spol_v4_14265_1_1	SMEST072161002.1
TRINITY_DN17559_c0_g1_i2	1851	BTAF1_HUMAN	dd_Spol_v4_14265_3_1	NA
TRINITY_DN30401_c0_g1_i1	539	NA	dd_Spol_v4_14266_1_1	SMEST074692001.1
TRINITY_DN5022_c0_g1_i1	2025	CBK1_PNECA	dd_Spol_v4_14267_1_1	NA
TRINITY_DN393_c0_g1_i5	2592	PP16A_HUMAN	dd_Spol_v4_14269_1_1	SMEST072174004.1
TRINITY_DN393_c0_g1_i5	2592	PP16A_HUMAN	dd_Spol_v4_14269_1_1	SMEST072178004.1
TRINITY_DN1783_c0_g1_i1	4016	RIGI_HUMAN	dd_Spol_v4_14271_5_1	SMEST014858050.1
TRINITY_DN1783_c0_g1_i1	4016	RIGI_HUMAN	dd_Spol_v4_14271_5_1	SMEST014877012.1
TRINITY_DN2402_c0_g1_i2	726	NF70_DORPE	dd_Spol_v4_14272_1_1	NA
TRINITY_DN190_c0_g1_i14	2403	NF70_DORPE	dd_Spol_v4_14273_1_1	SMEST030596001.1
TRINITY_DN190_c0_g1_i14	2403	NF70_DORPE	dd_Spol_v4_14273_1_1	SMEST030598005.1
TRINITY_DN1360_c0_g1_i1	598	NA	dd_Spol_v4_14273_1_8	NA
TRINITY_DN3653_c0_g1_i3	1467	NA	dd_Spol_v4_14274_1_1	SMEST000911003.1
TRINITY_DN3653_c0_g1_i3	1467	NA	dd_Spol_v4_14274_1_1	SMEST000908005.1
TRINITY_DN35830_c0_g1_i1	342	NA	dd_Spol_v4_14274_1_3	NA
TRINITY_DN44913_c0_g1_i1	1224	FAT_DROME	dd_Spol_v4_14275_1_1	SMEST048913002.1
TRINITY_DN305_c0_g4_i1	2382	NA	dd_Spol_v4_14276_2_1	SMEST074739001.1
TRINITY_DN305_c0_g4_i1	2382	NA	dd_Spol_v4_14276_2_1	SMEST074740001.1
TRINITY_DN11588_c0_g1_i2	2112	NA	dd_Spol_v4_14278_1_1	SMEST058901001.1
TRINITY_DN17122_c0_g1_i1	2066	NA	dd_Spol_v4_14279_1_1	SMEST061280001.1
TRINITY_DN43081_c0_g1_i2	1197	NPL1A_XENLA	dd_Spol_v4_14280_1_1	SMEST022916001.1
TRINITY_DN17578_c1_g1_i7	783	NA	dd_Spol_v4_14283_6_1	NA
TRINITY_DN20507_c0_g1_i1	1218	NA	dd_Spol_v4_14285_1_1	SMEST054962001.1
TRINITY_DN7630_c0_g1_i1	1531	CLK2_HUMAN	dd_Spol_v4_14287_1_1	SMEST071751001.1
TRINITY_DN13869_c0_g2_i1	326	NA	dd_Spol_v4_14289_4_3	NA
TRINITY_DN11994_c0_g1_i7	1216	GALM_PONAB	dd_Spol_v4_14291_2_2	NA
TRINITY_DN6911_c0_g1_i1	4393	LAR_DROME	dd_Spol_v4_14294_1_1	SMEST068618007.1
TRINITY_DN6478_c0_g1_i1	3508	NA	dd_Spol_v4_14295_2_1	SMEST016530002.1
TRINITY_DN11560_c0_g1_i2	2462	ZFYV1_HUMAN	dd_Spol_v4_14300_2_1	SMEST020285001.1
TRINITY_DN20990_c0_g2_i3	805	NA	dd_Spol_v4_14301_4_1	NA
TRINITY_DN9315_c0_g1_i2	1551	NA	dd_Spol_v4_14303_5_2	SMEST068156001.1
TRINITY_DN14442_c0_g1_i3	2686	TCB1_YEAST	dd_Spol_v4_14304_3_1	NA
TRINITY_DN8144_c0_g1_i8	2189	KLC1_MOUSE	dd_Spol_v4_14305_1_1	SMEST023454003.1
TRINITY_DN8144_c0_g1_i8	2189	KLC1_MOUSE	dd_Spol_v4_14305_1_1	SMEST018677002.1
TRINITY_DN9205_c0_g1_i1	1202	ANGE2_DANRE	dd_Spol_v4_14309_1_1	SMEST022317002.1
TRINITY_DN1079_c0_g2_i1	1258	CD017_MACFA	dd_Spol_v4_14310_1_1	SMEST022377001.1
TRINITY_DN8589_c0_g1_i1	3287	NA	dd_Spol_v4_14311_2_1	SMEST057711002.1
TRINITY_DN12072_c0_g1_i1	1109	NA	dd_Spol_v4_14311_4_1	SMEST017778001.1
TRINITY_DN11691_c0_g1_i1	408	NA	dd_Spol_v4_14312_2_1	NA
TRINITY_DN8747_c0_g1_i1	635	EDF1_BOVIN	dd_Spol_v4_14314_1_1	SMEST043164001.1
TRINITY_DN26051_c0_g1_i1	346	NA	dd_Spol_v4_14320_1_1	NA
TRINITY_DN38571_c0_g1_i1	1555	ACM2_CAEEL	dd_Spol_v4_14322_1_1	SMEST039095001.1
TRINITY_DN2891_c0_g1_i1	589	NA	dd_Spol_v4_14349_1_1	SMEST050121001.1
TRINITY_DN33964_c0_g1_i1	593	NA	dd_Spol_v4_14384_1_1	SMEST037815001.1
TRINITY_DN11747_c0_g1_i5	521	NA	dd_Spol_v4_14394_1_1	NA
TRINITY_DN759_c0_g2_i3	2707	SRRTB_XENLA	dd_Spol_v4_144_1_1	NA
TRINITY_DN6720_c0_g1_i1	501	NA	dd_Spol_v4_14402_1_1	SMEST018450001.1
TRINITY_DN324_c0_g2_i1	1240	IMT3_SCHPO	dd_Spol_v4_14436_1_1	SMEST077381001.1
TRINITY_DN15902_c0_g1_i1	2951	FGFR2_DUGJA	dd_Spol_v4_14500_4_1	NA
TRINITY_DN13861_c0_g1_i1	997	CRERF_DROME	dd_Spol_v4_14514_1_1	SMEST028072001.1
TRINITY_DN54753_c0_g1_i1	345	NA	dd_Spol_v4_14515_1_1	NA
TRINITY_DN30034_c0_g1_i1	481	NA	dd_Spol_v4_14529_1_1	SMEST021462001.1
TRINITY_DN33473_c0_g1_i1	1570	NA	dd_Spol_v4_14552_1_1	SMEST040960001.1
TRINITY_DN12224_c0_g1_i2	558	LNX2_HUMAN	dd_Spol_v4_14561_1_1	NA
TRINITY_DN54920_c0_g1_i1	207	HSP7C_HORSE	dd_Spol_v4_14578_1_1	NA
TRINITY_DN3914_c0_g1_i1	628	MED31_TAESO	dd_Spol_v4_14583_1_1	SMEST023448001.1
TRINITY_DN2250_c0_g1_i1	1625	DD19A_HUMAN	dd_Spol_v4_14590_1_1	SMEST055589001.1
TRINITY_DN17253_c0_g2_i5	3042	NA	dd_Spol_v4_14592_4_1	SMEST056261001.1
TRINITY_DN2040_c0_g2_i6	2392	KPCD_RAT	dd_Spol_v4_14594_1_1	SMEST032749001.1
TRINITY_DN2040_c0_g1_i10	2579	FOXK2_XENLA	dd_Spol_v4_14594_3_1	NA
TRINITY_DN7382_c1_g1_i1	371	ACT1_AEDAE	dd_Spol_v4_14596_15_1	NA
TRINITY_DN12405_c0_g2_i1	505	PSA3_SCHPO	dd_Spol_v4_14596_5_1	NA
TRINITY_DN5297_c0_g2_i1	459	MPC2_MOUSE	dd_Spol_v4_146_2_1	SMEST004344001.1
TRINITY_DN11729_c0_g2_i1	1175	NA	dd_Spol_v4_146_5_1	NA
TRINITY_DN8080_c0_g1_i5	2395	NA	dd_Spol_v4_14602_1_2	SMEST041710001.1
TRINITY_DN7807_c0_g1_i1	2003	PAK_DROME	dd_Spol_v4_14603_1_1	SMEST070043001.1
TRINITY_DN3384_c0_g1_i1	964	NA	dd_Spol_v4_14606_1_1	SMEST036224002.1
TRINITY_DN47374_c0_g1_i1	2183	IQGA2_HUMAN	dd_Spol_v4_1461_1_1	SMEST047762006.1
TRINITY_DN24232_c0_g1_i3	3914	REV3L_MOUSE	dd_Spol_v4_14613_1_1	SMEST077868004.1
TRINITY_DN5113_c0_g1_i3	2894	NA	dd_Spol_v4_14617_4_1	SMEST075491001.1
TRINITY_DN15956_c0_g3_i1	776	NA	dd_Spol_v4_14618_2_1	NA
TRINITY_DN15956_c2_g1_i2	425	NA	dd_Spol_v4_14619_1_4	NA
TRINITY_DN4385_c0_g1_i3	793	TSN31_DANRE	dd_Spol_v4_1462_1_1	SMEST002785001.1
TRINITY_DN53261_c0_g1_i1	602	NA	dd_Spol_v4_14620_2_1	NA
TRINITY_DN23713_c0_g1_i1	697	NA	dd_Spol_v4_14620_4_1	NA
TRINITY_DN3869_c0_g2_i1	541	NA	dd_Spol_v4_14620_5_1	NA
TRINITY_DN16210_c0_g1_i1	395	NA	dd_Spol_v4_14621_7_1	NA
TRINITY_DN1503_c0_g1_i16	936	LUC7L_HUMAN	dd_Spol_v4_14623_1_1	SMEST005886003.1
TRINITY_DN9232_c0_g1_i1	1083	NA	dd_Spol_v4_14626_1_1	NA
TRINITY_DN29592_c0_g1_i1	668	NA	dd_Spol_v4_14627_5_1	NA
TRINITY_DN49694_c0_g1_i1	410	NA	dd_Spol_v4_14627_5_2	NA
TRINITY_DN20896_c0_g1_i2	1290	NA	dd_Spol_v4_14627_6_1	SMEST004654001.1
TRINITY_DN27_c0_g1_i3	3117	PKN2_HUMAN	dd_Spol_v4_1463_1_1	SMEST065035003.1
TRINITY_DN6648_c0_g2_i1	470	NA	dd_Spol_v4_14632_4_2	NA
TRINITY_DN9590_c0_g1_i3	2015	KZ_DROME	dd_Spol_v4_14634_1_1	SMEST064395001.1
TRINITY_DN22287_c0_g1_i1	1947	NA	dd_Spol_v4_14639_1_1	SMEST066226001.1
TRINITY_DN13880_c0_g1_i2	1728	RBNS5_MOUSE	dd_Spol_v4_14640_1_1	SMEST056864001.1
TRINITY_DN265_c0_g1_i1	2306	SDA1_BOVIN	dd_Spol_v4_14641_1_1	NA
TRINITY_DN11719_c0_g1_i11	1030	NA	dd_Spol_v4_14650_1_1	SMEST004451001.1
TRINITY_DN1521_c0_g2_i1	1860	DAAM1_HUMAN	dd_Spol_v4_14651_3_1	NA
TRINITY_DN17432_c1_g1_i4	2340	NA	dd_Spol_v4_14651_4_1	NA
TRINITY_DN5597_c0_g1_i1	565	NA	dd_Spol_v4_14654_3_1	NA
TRINITY_DN1457_c0_g2_i1	1086	XIAP_XENTR	dd_Spol_v4_14656_1_1	NA
TRINITY_DN1457_c0_g3_i1	380	BIRC2_MOUSE	dd_Spol_v4_14656_8_3	NA
TRINITY_DN7499_c0_g1_i2	1423	RGS8_DANRE	dd_Spol_v4_14660_1_1	SMEST027589001.1
TRINITY_DN394_c0_g1_i5	2856	NA	dd_Spol_v4_14661_1_1	SMEST072038001.1
TRINITY_DN15945_c0_g1_i1	2280	DDR2_MOUSE	dd_Spol_v4_14662_1_1	SMEST021250004.1
TRINITY_DN19430_c0_g2_i1	1519	NA	dd_Spol_v4_14664_1_1	SMEST036214001.1
TRINITY_DN39888_c0_g1_i1	1055	PCD20_MOUSE	dd_Spol_v4_14665_1_1	SMEST051413001.1
TRINITY_DN4376_c0_g1_i3	3875	IF2B2_MOUSE	dd_Spol_v4_14666_1_1	SMEST002801002.1
TRINITY_DN32329_c0_g1_i1	259	RRPO_OENBE	dd_Spol_v4_14667_2_2	NA
TRINITY_DN9016_c2_g1_i4	1103	NA	dd_Spol_v4_14672_1_3	NA
TRINITY_DN38695_c0_g1_i1	1438	NA	dd_Spol_v4_14675_1_1	SMEST026670001.1
TRINITY_DN3583_c0_g2_i2	1159	NA	dd_Spol_v4_14676_14_1	SMEST076629001.1
TRINITY_DN112_c0_g1_i10	1638	NA	dd_Spol_v4_14679_1_1	SMEST060617001.1
TRINITY_DN15487_c0_g1_i1	3213	IF140_MOUSE	dd_Spol_v4_14681_1_1	SMEST001316001.1
TRINITY_DN15793_c0_g1_i2	476	NA	dd_Spol_v4_14682_1_1	NA
TRINITY_DN1134_c0_g1_i1	2311	NA	dd_Spol_v4_14685_1_1	SMEST066654002.1
TRINITY_DN1134_c0_g1_i1	2311	NA	dd_Spol_v4_14685_1_1	SMEST066659001.1
TRINITY_DN482_c0_g1_i2	2881	C2D1_DROME	dd_Spol_v4_14686_1_1	SMEST060084001.1
TRINITY_DN482_c0_g1_i2	2881	C2D1_DROME	dd_Spol_v4_14686_1_1	SMEST060077001.1
TRINITY_DN43936_c0_g1_i1	1577	DPOG1_CHICK	dd_Spol_v4_14687_1_1	SMEST050799001.1
TRINITY_DN439_c0_g1_i8	3021	UBA6_MOUSE	dd_Spol_v4_14690_7_1	NA
TRINITY_DN4590_c0_g1_i1	3950	C1716_DROME	dd_Spol_v4_14692_1_1	SMEST051054001.1
TRINITY_DN6019_c0_g1_i1	2619	M3K2_HUMAN	dd_Spol_v4_14695_1_1	SMEST016741001.1
TRINITY_DN6019_c0_g1_i1	2619	M3K2_HUMAN	dd_Spol_v4_14695_1_1	SMEST017196002.1
TRINITY_DN51939_c0_g1_i2	2638	MTREX_HUMAN	dd_Spol_v4_14696_1_1	NA
TRINITY_DN2305_c0_g1_i1	2921	WDR3_MOUSE	dd_Spol_v4_14700_1_1	SMEST002152001.1
TRINITY_DN6333_c0_g2_i2	2735	NA	dd_Spol_v4_14702_1_1	SMEST067886001.1
TRINITY_DN7962_c0_g1_i1	2995	DNAI3_MOUSE	dd_Spol_v4_14705_1_1	SMEST042025001.1
TRINITY_DN10926_c0_g2_i3	422	NA	dd_Spol_v4_1471_6_1	NA
TRINITY_DN939_c0_g1_i5	2286	CDK1_ORYJA	dd_Spol_v4_14710_1_1	SMEST076168001.1
TRINITY_DN17689_c0_g1_i1	201	SCND3_HUMAN	dd_Spol_v4_14713_4_1	NA
TRINITY_DN20401_c0_g1_i1	266	YRD6_CAEEL	dd_Spol_v4_14716_1_1	NA
TRINITY_DN11626_c0_g1_i1	3175	NRDE2_MOUSE	dd_Spol_v4_1472_1_1	SMEST021171001.1
TRINITY_DN2687_c0_g1_i1	1775	CP2J6_MOUSE	dd_Spol_v4_14720_1_1	SMEST025941001.1
TRINITY_DN7568_c0_g2_i1	2263	NA	dd_Spol_v4_14721_1_1	SMEST064742001.1
TRINITY_DN7568_c0_g2_i1	2263	NA	dd_Spol_v4_14721_1_1	SMEST064765001.1
TRINITY_DN6986_c0_g3_i7	854	RIOK2_HUMAN	dd_Spol_v4_14723_2_1	NA
TRINITY_DN156_c0_g1_i5	1705	SCOT1_MOUSE	dd_Spol_v4_14724_1_1	SMEST080432001.1
TRINITY_DN156_c0_g1_i5	1705	SCOT1_MOUSE	dd_Spol_v4_14724_1_1	SMEST080424001.1
TRINITY_DN18292_c0_g1_i6	1192	GGPPS_BOVIN	dd_Spol_v4_14726_3_1	NA
TRINITY_DN73_c0_g2_i5	3652	NA	dd_Spol_v4_14727_1_1	SMEST005612001.1
TRINITY_DN29047_c0_g1_i1	1624	NA	dd_Spol_v4_1473_1_1	SMEST037626001.1
TRINITY_DN54057_c0_g1_i1	207	MOS1T_DROMA	dd_Spol_v4_14732_1_1	NA
TRINITY_DN8361_c0_g1_i1	824	ATPF2_HUMAN	dd_Spol_v4_14732_3_1	SMEST057111001.1
TRINITY_DN4239_c0_g1_i4	2404	NA	dd_Spol_v4_14733_2_1	SMEST001429001.1
TRINITY_DN47788_c0_g1_i1	513	NA	dd_Spol_v4_14733_3_1	NA
TRINITY_DN16589_c0_g1_i1	1294	PXDN_XENTR	dd_Spol_v4_14734_3_1	SMEST063656002.1
TRINITY_DN5995_c0_g2_i1	1319	NA	dd_Spol_v4_14734_3_2	NA
TRINITY_DN264_c0_g2_i3	1472	YHJX_ECOLI	dd_Spol_v4_14736_1_1	SMEST069675001.1
TRINITY_DN5432_c0_g1_i4	3662	VIP2_HUMAN	dd_Spol_v4_14741_2_1	NA
TRINITY_DN6199_c0_g1_i1	1857	NITO_DROME	dd_Spol_v4_14743_1_1	SMEST001341002.1
TRINITY_DN48333_c0_g1_i1	220	HS71A_MOUSE	dd_Spol_v4_14746_1_1	NA
TRINITY_DN6817_c0_g1_i21	3538	NA	dd_Spol_v4_14747_1_1	NA
TRINITY_DN11706_c0_g1_i3	486	HSP70_ONCVO	dd_Spol_v4_14747_5_1	NA
TRINITY_DN52367_c0_g1_i1	952	NA	dd_Spol_v4_1475_1_1	SMEST073816001.1
TRINITY_DN1782_c0_g1_i1	1677	NA	dd_Spol_v4_1475_1_3	NA
TRINITY_DN246_c0_g1_i5	3412	AFG2_YEAST	dd_Spol_v4_14751_1_1	SMEST027037001.1
TRINITY_DN35295_c0_g1_i1	378	NA	dd_Spol_v4_14752_5_1	NA
TRINITY_DN22956_c0_g2_i1	811	TARB1_HUMAN	dd_Spol_v4_14753_1_1	SMEST012548001.1
TRINITY_DN17169_c0_g1_i1	1373	UBP31_HUMAN	dd_Spol_v4_1476_1_1	SMEST064309001.1
TRINITY_DN21880_c0_g1_i1	761	ACT_CRAVI	dd_Spol_v4_14760_3_1	NA
TRINITY_DN5627_c0_g1_i10	1602	NA	dd_Spol_v4_14761_1_1	NA
TRINITY_DN3865_c0_g1_i4	5461	KALRN_RAT	dd_Spol_v4_14768_1_1	SMEST061508002.1
TRINITY_DN4310_c0_g1_i1	724	CALM_MACPY	dd_Spol_v4_14770_3_3	NA
TRINITY_DN291_c0_g1_i5	1490	AMACR_MOUSE	dd_Spol_v4_14774_2_1	SMEST027631001.1
TRINITY_DN11514_c0_g1_i1	6389	DSCL1_CHICK	dd_Spol_v4_14777_1_1	NA
TRINITY_DN3887_c0_g1_i1	4128	NA	dd_Spol_v4_1478_3_1	SMEST016833001.1
TRINITY_DN11971_c0_g1_i2	1641	NA	dd_Spol_v4_14782_2_1	SMEST024474001.1
TRINITY_DN13029_c0_g1_i4	1644	IPL1_ASHGO	dd_Spol_v4_14783_3_1	NA
TRINITY_DN20660_c0_g1_i2	2514	RGRF2_DANRE	dd_Spol_v4_14784_1_1	NA
TRINITY_DN6928_c1_g1_i1	1498	NA	dd_Spol_v4_14786_1_1	SMEST006866002.1
TRINITY_DN13436_c0_g1_i1	2126	NA	dd_Spol_v4_14786_1_3	NA
TRINITY_DN5163_c0_g1_i1	5319	FND3B_HUMAN	dd_Spol_v4_14787_1_1	SMEST010713001.1
TRINITY_DN7821_c0_g1_i2	1773	NA	dd_Spol_v4_14788_2_1	SMEST061238001.1
TRINITY_DN8906_c0_g1_i1	2709	SUR8_CULQU	dd_Spol_v4_14789_1_1	SMEST002900001.1
TRINITY_DN11049_c1_g1_i1	2729	SKI_AVIES	dd_Spol_v4_14790_1_1	SMEST018825002.1
TRINITY_DN2771_c0_g3_i1	3048	M4K4_HUMAN	dd_Spol_v4_14793_1_1	NA
TRINITY_DN2771_c0_g1_i13	4576	MINK1_MOUSE	dd_Spol_v4_14793_2_1	SMEST025153005.1
TRINITY_DN105_c0_g1_i27	7787	ANK3_MOUSE	dd_Spol_v4_14797_2_1	NA
TRINITY_DN47830_c0_g1_i1	640	LDB1_HUMAN	dd_Spol_v4_148_1_1	NA
TRINITY_DN38124_c0_g1_i1	275	LDB1_XENTR	dd_Spol_v4_148_1_2	NA
TRINITY_DN44736_c0_g1_i1	379	LDB1_HUMAN	dd_Spol_v4_148_1_5	NA
TRINITY_DN15547_c0_g2_i1	574	NA	dd_Spol_v4_1480_1_2	SMEST016698005.1
TRINITY_DN18715_c0_g2_i1	1467	NA	dd_Spol_v4_1480_2_1	NA
TRINITY_DN8507_c0_g2_i3	1157	BUB3_BOVIN	dd_Spol_v4_14804_1_2	SMEST016111001.1
TRINITY_DN18090_c0_g1_i10	5586	SYNE1_HUMAN	dd_Spol_v4_14807_1_1	NA
TRINITY_DN2269_c0_g1_i11	3598	WDR49_HUMAN	dd_Spol_v4_14808_1_1	NA
TRINITY_DN25994_c0_g1_i1	788	ACM2_CAEEL	dd_Spol_v4_14809_2_1	SMEST033502001.1
TRINITY_DN4003_c0_g1_i2	1213	YNG2_KLULC	dd_Spol_v4_14811_1_1	SMEST015211001.1
TRINITY_DN10982_c0_g1_i10	1926	S13A5_HUMAN	dd_Spol_v4_14814_1_1	NA
TRINITY_DN8832_c0_g1_i1	2319	ERCC3_BOVIN	dd_Spol_v4_14815_9_1	NA
TRINITY_DN1892_c0_g1_i1	2316	DPP3_NEMVE	dd_Spol_v4_1482_1_1	NA
TRINITY_DN18085_c0_g3_i1	609	NA	dd_Spol_v4_14820_1_1	NA
TRINITY_DN8063_c0_g1_i1	2499	RABL6_BOVIN	dd_Spol_v4_14821_2_1	SMEST037136001.1
TRINITY_DN23_c0_g1_i15	5816	MAST4_MOUSE	dd_Spol_v4_14821_3_1	SMEST019748001.1
TRINITY_DN6402_c0_g1_i3	3148	HELZ2_MOUSE	dd_Spol_v4_14822_2_1	NA
TRINITY_DN4757_c0_g1_i1	698	PCGF2_MOUSE	dd_Spol_v4_14824_1_1	NA
TRINITY_DN1705_c0_g2_i4	1704	TM209_MOUSE	dd_Spol_v4_1483_1_1	SMEST020027002.1
TRINITY_DN10850_c0_g1_i1	1105	NA	dd_Spol_v4_14830_1_1	SMEST066596001.1
TRINITY_DN29296_c0_g1_i1	1026	GPHR_SALSA	dd_Spol_v4_14834_1_1	SMEST019100002.1
TRINITY_DN3588_c0_g1_i1	619	NA	dd_Spol_v4_14837_1_1	NA
TRINITY_DN48680_c0_g1_i1	1118	TYY1_HUMAN	dd_Spol_v4_14838_1_1	SMEST039253001.1
TRINITY_DN43355_c0_g1_i1	376	NA	dd_Spol_v4_14840_1_1	SMEST022744001.1
TRINITY_DN3722_c0_g1_i1	1827	FAAH1_MOUSE	dd_Spol_v4_14842_1_1	NA
TRINITY_DN5535_c0_g1_i2	1611	MIGA2_DANRE	dd_Spol_v4_14843_1_1	SMEST007053001.1
TRINITY_DN592_c0_g1_i2	1329	NA	dd_Spol_v4_14847_1_1	SMEST010460001.1
TRINITY_DN2653_c0_g1_i1	1604	YZR5_CAEEL	dd_Spol_v4_14850_1_1	SMEST034225001.1
TRINITY_DN44259_c0_g1_i1	440	RT12_DROME	dd_Spol_v4_14852_1_1	SMEST015870002.1
TRINITY_DN12145_c0_g1_i1	919	NA	dd_Spol_v4_14855_1_1	SMEST078445001.1
TRINITY_DN25399_c0_g1_i1	1711	SOCS6_MOUSE	dd_Spol_v4_14863_1_1	SMEST068510001.1
TRINITY_DN10991_c0_g1_i1	1084	CAF17_DANRE	dd_Spol_v4_14869_1_1	SMEST026669001.1
TRINITY_DN847_c0_g1_i7	1228	NA	dd_Spol_v4_1487_1_1	SMEST025381002.1
TRINITY_DN2600_c0_g1_i1	828	RAB3_DROME	dd_Spol_v4_14877_1_1	NA
TRINITY_DN9782_c0_g1_i1	920	NA	dd_Spol_v4_14883_1_1	SMEST081232001.1
TRINITY_DN52468_c0_g1_i1	898	RM11_CAEEL	dd_Spol_v4_14886_1_1	SMEST019463001.1
TRINITY_DN1800_c0_g1_i4	725	UBC2M_DROME	dd_Spol_v4_14888_1_1	SMEST069497001.1
TRINITY_DN3199_c0_g1_i1	843	TMM17_CHICK	dd_Spol_v4_14891_1_1	SMEST050386001.1
TRINITY_DN7732_c0_g1_i1	540	NA	dd_Spol_v4_14895_1_1	SMEST050893001.1
TRINITY_DN8568_c0_g1_i14	1720	S17A5_HUMAN	dd_Spol_v4_14896_1_1	NA
TRINITY_DN4885_c0_g1_i2	1983	S47A1_RABIT	dd_Spol_v4_14898_1_1	SMEST065608001.1
TRINITY_DN33616_c0_g1_i1	821	AN32A_DROME	dd_Spol_v4_14899_1_1	SMEST065271001.1
TRINITY_DN8351_c0_g1_i1	1739	NA	dd_Spol_v4_149_1_1	SMEST019697001.1
TRINITY_DN4733_c0_g1_i1	1485	S39A3_HUMAN	dd_Spol_v4_14900_1_1	NA
TRINITY_DN43799_c0_g1_i1	901	NA	dd_Spol_v4_14914_1_1	NA
TRINITY_DN1568_c0_g1_i1	953	RMD1_BOVIN	dd_Spol_v4_1492_1_1	NA
TRINITY_DN48492_c0_g1_i1	392	NA	dd_Spol_v4_14933_1_1	SMEST078074001.1
TRINITY_DN8248_c0_g1_i2	872	NA	dd_Spol_v4_1494_1_1	SMEST055043001.1
TRINITY_DN4071_c0_g1_i1	3079	NA	dd_Spol_v4_1497_1_1	SMEST068054001.1
TRINITY_DN8917_c0_g1_i1	723	RNF17_MACFA	dd_Spol_v4_14978_2_1	SMEST044364001.1
TRINITY_DN14622_c0_g1_i2	1590	NA	dd_Spol_v4_1498_6_1	SMEST006391002.1
TRINITY_DN8588_c0_g1_i1	4148	MED23_AEDAE	dd_Spol_v4_1499_2_1	SMEST054164001.1
TRINITY_DN8588_c0_g1_i1	4148	MED23_AEDAE	dd_Spol_v4_1499_2_1	SMEST056213001.1
TRINITY_DN8588_c0_g1_i1	4148	MED23_AEDAE	dd_Spol_v4_1499_2_1	SMEST054160002.1
TRINITY_DN8588_c0_g1_i1	4148	MED23_AEDAE	dd_Spol_v4_1499_2_1	SMEST056209002.1
TRINITY_DN10213_c0_g1_i10	1425	NA	dd_Spol_v4_1502_1_1	NA
TRINITY_DN2244_c0_g1_i3	2253	PAOX_MOUSE	dd_Spol_v4_1503_1_1	SMEST050145001.1
TRINITY_DN2244_c0_g1_i3	2253	PAOX_MOUSE	dd_Spol_v4_1503_1_1	SMEST050131001.1
TRINITY_DN30902_c0_g1_i1	591	NA	dd_Spol_v4_15038_1_1	NA
TRINITY_DN4934_c0_g1_i1	728	NA	dd_Spol_v4_15041_1_1	SMEST072423001.1
TRINITY_DN39204_c0_g1_i1	1037	GRHPR_HUMAN	dd_Spol_v4_15046_1_1	SMEST004379001.1
TRINITY_DN570_c0_g1_i1	1355	PIPNA_RAT	dd_Spol_v4_15056_1_1	SMEST014949001.1
TRINITY_DN50160_c0_g1_i1	318	SCND3_HUMAN	dd_Spol_v4_1506_3_1	NA
TRINITY_DN8036_c0_g2_i6	930	NA	dd_Spol_v4_1506_5_1	NA
TRINITY_DN8109_c0_g2_i1	865	RSSA_DROWI	dd_Spol_v4_15102_1_1	SMEST016079001.1
TRINITY_DN39521_c0_g1_i1	665	NA	dd_Spol_v4_15113_1_1	SMEST055124001.1
TRINITY_DN9212_c0_g1_i5	2846	PLK2_CAEEL	dd_Spol_v4_1512_1_1	NA
TRINITY_DN9864_c0_g1_i1	1117	NA	dd_Spol_v4_15125_1_1	SMEST062614001.1
TRINITY_DN4508_c0_g1_i1	760	RPE_HUMAN	dd_Spol_v4_15125_2_1	SMEST062613001.1
TRINITY_DN23376_c0_g1_i2	5367	YI31B_YEAST	dd_Spol_v4_15134_1_1	NA
TRINITY_DN8791_c0_g1_i1	1795	LS14B_XENTR	dd_Spol_v4_15136_1_1	SMEST020999001.1
TRINITY_DN25154_c0_g2_i1	1544	NA	dd_Spol_v4_1515_1_1	SMEST046906004.1
TRINITY_DN2562_c0_g1_i1	1407	NA	dd_Spol_v4_15158_1_1	SMEST026097001.1
TRINITY_DN44716_c0_g1_i1	536	NA	dd_Spol_v4_1516_1_1	NA
TRINITY_DN3142_c0_g1_i1	2182	SCYL1_MOUSE	dd_Spol_v4_15162_1_1	SMEST008254001.1
TRINITY_DN52011_c0_g1_i1	976	CCD63_RAT	dd_Spol_v4_15163_1_1	SMEST012072001.1
TRINITY_DN5855_c0_g1_i2	1754	NA	dd_Spol_v4_15164_1_1	SMEST056085001.1
TRINITY_DN52489_c0_g1_i1	2188	NA	dd_Spol_v4_15165_1_1	SMEST031527001.1
TRINITY_DN19633_c0_g1_i1	618	TAGL3_BOVIN	dd_Spol_v4_15166_1_1	NA
TRINITY_DN1080_c0_g1_i2	3051	DUS10_BOVIN	dd_Spol_v4_15167_5_1	SMEST063503001.1
TRINITY_DN7903_c0_g1_i1	948	NA	dd_Spol_v4_15168_1_1	SMEST061127001.1
TRINITY_DN20643_c0_g1_i1	1887	NA	dd_Spol_v4_15169_1_1	NA
TRINITY_DN13642_c0_g1_i1	1731	NA	dd_Spol_v4_1517_1_1	SMEST055047001.1
TRINITY_DN8842_c0_g1_i1	3547	ANPRB_ANGJA	dd_Spol_v4_15170_1_1	NA
TRINITY_DN12949_c0_g1_i1	1541	OTOP_DROME	dd_Spol_v4_15171_6_1	NA
TRINITY_DN1138_c0_g1_i1	1025	PR38B_MOUSE	dd_Spol_v4_15172_1_1	SMEST037911001.1
TRINITY_DN15897_c0_g2_i2	2445	NA	dd_Spol_v4_15173_3_1	SMEST026008001.1
TRINITY_DN2276_c0_g1_i1	2658	GCS1_ARATH	dd_Spol_v4_15174_1_1	SMEST019345001.1
TRINITY_DN7125_c0_g1_i1	1034	NA	dd_Spol_v4_15175_1_1	NA
TRINITY_DN7015_c0_g1_i2	2522	RGL1_MOUSE	dd_Spol_v4_15176_1_1	SMEST030180001.1
TRINITY_DN40659_c0_g1_i1	211	POL2_DROME	dd_Spol_v4_15177_1_1	NA
TRINITY_DN3311_c0_g1_i1	1336	NA	dd_Spol_v4_15178_1_1	SMEST004147001.1
TRINITY_DN1299_c0_g1_i3	1354	RT29_HUMAN	dd_Spol_v4_15179_1_1	NA
TRINITY_DN39271_c0_g1_i2	870	NA	dd_Spol_v4_15180_1_1	SMEST026398001.1
TRINITY_DN12860_c0_g1_i9	1561	NA	dd_Spol_v4_15182_1_2	NA
TRINITY_DN2541_c0_g1_i6	1512	CC50A_MOUSE	dd_Spol_v4_15183_1_1	NA
TRINITY_DN2483_c0_g1_i2	1856	NA	dd_Spol_v4_15184_3_1	SMEST012273002.1
TRINITY_DN2720_c0_g1_i3	1128	FAM50_DROME	dd_Spol_v4_15185_2_1	SMEST021521001.1
TRINITY_DN792_c0_g1_i1	2571	CNOT7_XENLA	dd_Spol_v4_15186_1_1	SMEST021174001.1
TRINITY_DN12657_c0_g2_i1	1244	NA	dd_Spol_v4_15187_1_1	SMEST023123001.1
TRINITY_DN275_c0_g1_i5	3649	CMTA1_MOUSE	dd_Spol_v4_15188_3_1	SMEST036440003.1
TRINITY_DN8481_c1_g2_i1	1849	NA	dd_Spol_v4_15189_2_1	SMEST044503001.1
TRINITY_DN5378_c0_g1_i2	2106	HUTU_HUMAN	dd_Spol_v4_15190_1_1	SMEST032396001.1
TRINITY_DN29359_c0_g1_i1	1484	NA	dd_Spol_v4_15191_1_1	SMEST051494001.1
TRINITY_DN11002_c0_g1_i1	1891	LCTA_LATTR	dd_Spol_v4_15193_1_1	SMEST036685001.1
TRINITY_DN7652_c0_g1_i1	970	PGAP2_XENTR	dd_Spol_v4_15194_1_1	SMEST002779005.1
TRINITY_DN2495_c0_g1_i1	2640	NA	dd_Spol_v4_15195_1_1	SMEST058249001.1
TRINITY_DN5411_c0_g1_i1	2252	CT2NL_MOUSE	dd_Spol_v4_15196_1_1	SMEST015749004.1
TRINITY_DN5411_c0_g1_i1	2252	CT2NL_MOUSE	dd_Spol_v4_15196_1_1	SMEST015742004.1
TRINITY_DN447_c0_g1_i4	1317	PUS3_BOVIN	dd_Spol_v4_15197_1_1	SMEST041371001.1
TRINITY_DN10129_c0_g1_i1	2093	STRN3_RAT	dd_Spol_v4_15198_1_1	SMEST052367002.1
TRINITY_DN7688_c0_g1_i1	3695	UN5BB_XENLA	dd_Spol_v4_15199_1_1	SMEST040323001.1
TRINITY_DN11496_c0_g1_i1	2111	NA	dd_Spol_v4_15200_1_1	SMEST081946001.1
TRINITY_DN8657_c0_g1_i1	3480	FBN3_HUMAN	dd_Spol_v4_15203_1_1	SMEST081553001.1
TRINITY_DN8657_c0_g1_i1	3480	FBN3_HUMAN	dd_Spol_v4_15203_1_1	SMEST081557002.1
TRINITY_DN6392_c0_g3_i2	2557	PC_DROME	dd_Spol_v4_15205_1_1	SMEST008627001.1
TRINITY_DN3668_c0_g1_i1	3693	NA	dd_Spol_v4_15206_2_1	SMEST053808001.1
TRINITY_DN10209_c0_g1_i2	1293	HUTI_XENTR	dd_Spol_v4_15210_1_1	SMEST058218001.1
TRINITY_DN1156_c0_g1_i6	1534	PIGQ_MOUSE	dd_Spol_v4_15211_2_1	SMEST015436002.1
TRINITY_DN9608_c0_g2_i1	2044	NA	dd_Spol_v4_15212_1_1	SMEST039672002.1
TRINITY_DN9608_c0_g2_i1	2044	NA	dd_Spol_v4_15212_1_1	SMEST039707002.1
TRINITY_DN21710_c0_g1_i6	1470	NA	dd_Spol_v4_15213_1_1	SMEST008045001.1
TRINITY_DN1661_c0_g1_i2	1458	AMNLS_DROME	dd_Spol_v4_15214_1_1	SMEST076397001.1
TRINITY_DN10598_c0_g1_i1	2333	KIF9_MOUSE	dd_Spol_v4_15216_1_1	SMEST073771001.1
TRINITY_DN53707_c0_g1_i1	1394	NA	dd_Spol_v4_15218_1_1	SMEST063294001.1
TRINITY_DN1719_c0_g1_i2	1510	GAPR1_MOUSE	dd_Spol_v4_15219_1_1	SMEST005602001.1
TRINITY_DN10236_c0_g2_i5	1289	NA	dd_Spol_v4_1522_1_1	SMEST024163001.1
TRINITY_DN10236_c0_g1_i1	1552	NA	dd_Spol_v4_1522_1_2	NA
TRINITY_DN10064_c0_g1_i1	2133	CP3AC_CANLF	dd_Spol_v4_15220_2_1	NA
TRINITY_DN19676_c0_g2_i3	2119	AAK1_HUMAN	dd_Spol_v4_15221_1_1	SMEST071701001.1
TRINITY_DN12803_c0_g1_i1	1648	CE350_HUMAN	dd_Spol_v4_15222_1_1	SMEST031119010.1
TRINITY_DN33574_c0_g1_i1	952	VTC1A_DANRE	dd_Spol_v4_15223_1_2	SMEST051728001.1
TRINITY_DN1662_c0_g1_i19	1140	NA	dd_Spol_v4_15225_1_1	SMEST063148003.1
TRINITY_DN828_c0_g1_i1	2396	PLMN_MOUSE	dd_Spol_v4_15226_1_1	SMEST004375001.1
TRINITY_DN7421_c0_g1_i24	992	NA	dd_Spol_v4_15230_1_1	SMEST016203001.1
TRINITY_DN28097_c0_g1_i1	1283	NA	dd_Spol_v4_15231_1_1	SMEST078112002.1
TRINITY_DN377_c0_g1_i1	1694	ERF3A_HUMAN	dd_Spol_v4_15232_1_1	SMEST067151001.1
TRINITY_DN377_c0_g1_i1	1694	ERF3A_HUMAN	dd_Spol_v4_15232_1_1	SMEST067136001.1
TRINITY_DN47652_c0_g1_i1	1509	NA	dd_Spol_v4_15233_1_1	SMEST029215001.1
TRINITY_DN47652_c0_g1_i1	1509	NA	dd_Spol_v4_15233_1_1	SMEST045587001.1
TRINITY_DN2690_c0_g1_i1	505	BL1S2_NEMVE	dd_Spol_v4_15236_1_1	SMEST051705001.1
TRINITY_DN6363_c0_g1_i1	609	YFK5_SCHPO	dd_Spol_v4_15236_1_2	NA
TRINITY_DN6970_c0_g1_i1	3582	NA	dd_Spol_v4_15237_1_1	SMEST057619002.1
TRINITY_DN2932_c0_g1_i2	1722	ZMYM2_MOUSE	dd_Spol_v4_15238_1_1	SMEST017877001.1
TRINITY_DN9256_c0_g1_i3	1777	CP2A6_HUMAN	dd_Spol_v4_1524_1_1	SMEST072594001.1
TRINITY_DN2591_c0_g1_i1	2193	S27A4_MACFA	dd_Spol_v4_15240_1_1	SMEST064689001.1
TRINITY_DN12208_c0_g1_i2	1731	5NTC_XENTR	dd_Spol_v4_15241_1_1	NA
TRINITY_DN7353_c0_g1_i5	589	NA	dd_Spol_v4_15243_3_1	SMEST034972001.1
TRINITY_DN18545_c0_g1_i1	897	KPYM_MOUSE	dd_Spol_v4_15244_1_1	NA
TRINITY_DN15490_c0_g1_i2	830	NA	dd_Spol_v4_15244_2_1	SMEST045838001.1
TRINITY_DN2592_c0_g1_i2	1291	YRBE_BACSU	dd_Spol_v4_15247_1_1	SMEST002045001.1
TRINITY_DN8564_c0_g1_i1	1250	NA	dd_Spol_v4_1525_1_1	SMEST075264001.1
TRINITY_DN12199_c0_g1_i1	2453	PHF12_MOUSE	dd_Spol_v4_15250_1_1	SMEST008869001.1
TRINITY_DN6828_c0_g1_i4	1129	MPPD1_HUMAN	dd_Spol_v4_15252_1_1	SMEST036432002.1
TRINITY_DN8201_c0_g2_i2	564	GLRX5_DANRE	dd_Spol_v4_15253_1_1	SMEST049865001.1
TRINITY_DN8201_c0_g1_i1	626	GLRX5_DANRE	dd_Spol_v4_15253_1_2	NA
TRINITY_DN14903_c0_g1_i1	932	NA	dd_Spol_v4_15255_1_1	NA
TRINITY_DN7808_c0_g2_i4	2266	BRDT_HUMAN	dd_Spol_v4_15256_1_1	SMEST005406001.1
TRINITY_DN1531_c0_g1_i1	815	NA	dd_Spol_v4_15257_1_1	SMEST012181001.1
TRINITY_DN48856_c0_g1_i1	946	NA	dd_Spol_v4_15259_1_1	SMEST071379001.1
TRINITY_DN3586_c0_g1_i1	3275	NA	dd_Spol_v4_15264_1_1	SMEST010133001.1
TRINITY_DN17348_c0_g1_i1	1705	FANA_CORAP	dd_Spol_v4_15265_1_1	SMEST019202001.1
TRINITY_DN2692_c0_g1_i1	2248	SSRP1_CHICK	dd_Spol_v4_15266_1_1	SMEST049360001.1
TRINITY_DN8353_c0_g1_i2	1344	SYT7_HUMAN	dd_Spol_v4_15267_1_1	SMEST010162001.1
TRINITY_DN30084_c0_g1_i1	506	NA	dd_Spol_v4_15267_2_1	NA
TRINITY_DN10373_c0_g2_i2	599	NA	dd_Spol_v4_15269_1_1	NA
TRINITY_DN31427_c0_g1_i1	516	NA	dd_Spol_v4_15269_1_2	NA
TRINITY_DN6541_c0_g1_i10	6335	NA	dd_Spol_v4_15275_2_1	NA
TRINITY_DN6541_c1_g1_i1	330	NA	dd_Spol_v4_15275_2_4	NA
TRINITY_DN11638_c0_g1_i1	742	NA	dd_Spol_v4_15275_4_1	NA
TRINITY_DN3401_c0_g1_i1	2131	NA	dd_Spol_v4_15276_1_1	SMEST067632002.1
TRINITY_DN4608_c0_g1_i4	1758	PEPD_RAT	dd_Spol_v4_15277_1_1	SMEST012999001.1
TRINITY_DN22238_c0_g1_i1	717	NA	dd_Spol_v4_15279_1_1	NA
TRINITY_DN10671_c0_g1_i4	1707	S15A4_XENLA	dd_Spol_v4_1528_2_1	SMEST030835001.1
TRINITY_DN18622_c0_g1_i1	2048	TMP2L_NEMVE	dd_Spol_v4_15280_1_1	NA
TRINITY_DN6052_c0_g1_i3	1522	CC112_MACFA	dd_Spol_v4_15281_1_1	SMEST011105001.1
TRINITY_DN14_c0_g1_i4	1444	XIAP_MOUSE	dd_Spol_v4_15282_1_1	SMEST081058001.1
TRINITY_DN2133_c0_g1_i1	1524	GRN_HUMAN	dd_Spol_v4_15284_1_1	SMEST018770002.1
TRINITY_DN3172_c0_g1_i2	1298	NA	dd_Spol_v4_15285_1_1	SMEST065555001.1
TRINITY_DN2995_c0_g1_i1	1912	HEXB_MOUSE	dd_Spol_v4_15286_1_3	NA
TRINITY_DN10063_c0_g1_i3	1555	NA	dd_Spol_v4_15287_1_1	SMEST017036001.1
TRINITY_DN6538_c0_g1_i2	801	DTWD1_XENLA	dd_Spol_v4_15288_1_1	NA
TRINITY_DN5111_c0_g1_i1	2067	NA	dd_Spol_v4_15289_1_1	SMEST013691001.1
TRINITY_DN2052_c0_g1_i1	2156	REPS1_HUMAN	dd_Spol_v4_15290_1_1	SMEST023078001.1
TRINITY_DN10212_c0_g1_i5	666	NA	dd_Spol_v4_15291_1_1	NA
TRINITY_DN1173_c0_g1_i1	1833	AGM1_PIG	dd_Spol_v4_15292_1_1	SMEST058604001.1
TRINITY_DN46170_c0_g1_i1	459	NA	dd_Spol_v4_15294_1_1	SMEST035368003.1
TRINITY_DN3189_c0_g1_i1	1987	STXB1_BOVIN	dd_Spol_v4_15295_1_1	SMEST013817001.1
TRINITY_DN47515_c0_g1_i1	1345	RKS1_ARATH	dd_Spol_v4_15299_1_1	SMEST025288001.1
TRINITY_DN29479_c0_g1_i1	744	NA	dd_Spol_v4_1530_1_1	SMEST010609001.1
TRINITY_DN38659_c0_g1_i1	1585	UNC9_CAEEL	dd_Spol_v4_1530_5_1	NA
TRINITY_DN33703_c0_g1_i1	584	KCNN_DROME	dd_Spol_v4_15300_1_1	SMEST063214001.1
TRINITY_DN34727_c0_g1_i1	213	KCNN_DROME	dd_Spol_v4_15300_1_2	NA
TRINITY_DN2352_c0_g1_i3	840	CCT1_ARATH	dd_Spol_v4_15301_1_1	SMEST055914001.1
TRINITY_DN1455_c0_g1_i1	2043	SCFD1_MOUSE	dd_Spol_v4_15302_1_1	SMEST044570001.1
TRINITY_DN1107_c0_g1_i3	3112	AASS_BOVIN	dd_Spol_v4_15303_1_1	SMEST042307002.1
TRINITY_DN50_c0_g1_i1	1673	MINP1_CHICK	dd_Spol_v4_15304_1_1	NA
TRINITY_DN4751_c0_g1_i1	1911	NA	dd_Spol_v4_15305_1_1	SMEST058876002.1
TRINITY_DN26488_c0_g1_i1	2295	SYTL4_HUMAN	dd_Spol_v4_15308_1_1	SMEST042371001.1
TRINITY_DN18298_c0_g2_i3	2401	NA	dd_Spol_v4_1531_1_1	NA
TRINITY_DN1791_c0_g1_i1	2581	PCCA_MOUSE	dd_Spol_v4_1531_8_2	NA
TRINITY_DN6980_c0_g1_i1	2256	IF2M_MOUSE	dd_Spol_v4_15311_1_1	SMEST000844002.1
TRINITY_DN4791_c4_g1_i1	3526	RGPS1_CHICK	dd_Spol_v4_15312_1_1	SMEST077783003.1
TRINITY_DN9366_c0_g1_i1	2265	NA	dd_Spol_v4_15313_2_2	SMEST078391001.1
TRINITY_DN14682_c0_g1_i6	631	NA	dd_Spol_v4_15314_1_1	NA
TRINITY_DN15282_c0_g1_i1	2468	TFP11_MOUSE	dd_Spol_v4_15315_4_1	SMEST063101001.1
TRINITY_DN9273_c0_g1_i2	1662	TGS1_MOUSE	dd_Spol_v4_15316_1_1	SMEST027459002.1
TRINITY_DN48198_c0_g1_i1	1416	NA	dd_Spol_v4_15318_1_1	SMEST068193001.1
TRINITY_DN5339_c0_g1_i2	2254	GUAA_PONAB	dd_Spol_v4_15319_1_1	SMEST062753001.1
TRINITY_DN15451_c0_g1_i2	1541	NA	dd_Spol_v4_1532_1_1	SMEST047572002.1
TRINITY_DN52239_c0_g1_i1	846	RNDI_DICDI	dd_Spol_v4_15320_1_1	NA
TRINITY_DN16602_c0_g1_i1	618	CDK10_RAT	dd_Spol_v4_15321_5_1	SMEST057110001.1
TRINITY_DN16602_c0_g2_i2	1093	CDK10_RAT	dd_Spol_v4_15321_5_2	NA
TRINITY_DN9066_c0_g1_i1	1392	NA	dd_Spol_v4_15322_2_1	SMEST011720001.1
TRINITY_DN2954_c0_g3_i1	1342	RL3_DROME	dd_Spol_v4_15323_1_1	NA
TRINITY_DN1991_c0_g1_i1	1080	MYD88_DANRE	dd_Spol_v4_15324_1_1	SMEST051767002.1
TRINITY_DN23045_c1_g1_i2	1736	TXIP1_HUMAN	dd_Spol_v4_15324_1_2	NA
TRINITY_DN5283_c0_g1_i1	1092	B3GT2_HUMAN	dd_Spol_v4_15325_1_1	SMEST020765001.1
TRINITY_DN28258_c1_g1_i1	427	NA	dd_Spol_v4_15327_1_1	SMEST027455001.1
TRINITY_DN8902_c0_g1_i4	764	SEN2_MOUSE	dd_Spol_v4_15329_3_1	SMEST065232001.1
TRINITY_DN2299_c1_g1_i1	1726	VACHT_DROME	dd_Spol_v4_1533_3_1	SMEST051356001.1
TRINITY_DN7272_c0_g1_i1	2202	CFA43_HUMAN	dd_Spol_v4_15331_1_1	SMEST000491006.1
TRINITY_DN9623_c0_g1_i1	2021	CHLE_HORSE	dd_Spol_v4_15332_1_1	SMEST017894001.1
TRINITY_DN552_c1_g1_i2	5593	KDM5D_CANLF	dd_Spol_v4_15332_3_1	SMEST015058001.1
TRINITY_DN16352_c0_g1_i1	1808	GLMN_HUMAN	dd_Spol_v4_15333_1_1	SMEST064911001.1
TRINITY_DN1477_c0_g1_i1	1571	NA	dd_Spol_v4_15334_1_1	SMEST000632001.1
TRINITY_DN15951_c0_g2_i1	1642	NA	dd_Spol_v4_15336_1_1	SMEST068172001.1
TRINITY_DN6552_c0_g1_i2	1334	GMPPB_XENTR	dd_Spol_v4_15337_1_1	SMEST069929001.1
TRINITY_DN35354_c0_g1_i1	1106	NA	dd_Spol_v4_15338_1_1	SMEST044390001.1
TRINITY_DN3244_c0_g1_i1	1542	NA	dd_Spol_v4_15339_1_1	SMEST024834001.1
TRINITY_DN2308_c0_g2_i1	781	NA	dd_Spol_v4_15340_2_1	SMEST035047001.1
TRINITY_DN57_c0_g1_i24	1226	RSP7_CAEEL	dd_Spol_v4_15342_1_1	NA
TRINITY_DN678_c0_g1_i5	1133	TRDMT_BOVIN	dd_Spol_v4_15343_1_1	SMEST017337001.1
TRINITY_DN6466_c0_g3_i1	2614	UBP11_HUMAN	dd_Spol_v4_15344_1_1	SMEST021124001.1
TRINITY_DN6466_c0_g1_i1	1314	PISD_RAT	dd_Spol_v4_15344_2_1	NA
TRINITY_DN8502_c0_g1_i3	1719	TMM26_MOUSE	dd_Spol_v4_15346_2_1	SMEST079787001.1
TRINITY_DN8684_c0_g1_i2	1200	PYRD_RAT	dd_Spol_v4_15347_1_1	SMEST065729001.1
TRINITY_DN568_c0_g1_i2	448	NA	dd_Spol_v4_15348_1_1	NA
TRINITY_DN3297_c0_g1_i10	1753	NA	dd_Spol_v4_1535_5_1	SMEST035939001.1
TRINITY_DN8210_c0_g1_i4	3043	MUSK_HUMAN	dd_Spol_v4_15350_3_1	SMEST017131004.1
TRINITY_DN267_c0_g2_i1	1797	NA	dd_Spol_v4_15354_1_1	NA
TRINITY_DN2149_c0_g2_i1	1368	APMAP_RAT	dd_Spol_v4_15355_1_1	SMEST009666001.1
TRINITY_DN780_c0_g1_i1	2112	MCLN1_MOUSE	dd_Spol_v4_15356_1_1	NA
TRINITY_DN15108_c0_g2_i1	2036	LMLN_DROPS	dd_Spol_v4_15358_2_2	SMEST076084001.1
TRINITY_DN26499_c0_g1_i4	2065	NA	dd_Spol_v4_15359_2_1	SMEST069617001.1
TRINITY_DN4829_c0_g1_i1	3251	SNRK_RAT	dd_Spol_v4_1536_1_1	SMEST003363001.1
TRINITY_DN1218_c0_g1_i1	1322	EF1G_DANRE	dd_Spol_v4_15360_1_1	SMEST018714001.1
TRINITY_DN9645_c0_g1_i1	2503	MCM4A_XENLA	dd_Spol_v4_15361_1_1	SMEST060238001.1
TRINITY_DN17014_c0_g1_i16	3269	DGKB_MOUSE	dd_Spol_v4_15362_1_1	SMEST075921001.1
TRINITY_DN5717_c1_g1_i4	4237	DEN5B_MOUSE	dd_Spol_v4_15363_1_1	SMEST072343002.1
TRINITY_DN5591_c0_g1_i1	1893	NA	dd_Spol_v4_15364_1_1	SMEST006496001.1
TRINITY_DN6997_c0_g1_i4	1404	PPM1A_BOVIN	dd_Spol_v4_15366_1_1	SMEST007683001.1
TRINITY_DN20573_c0_g2_i1	1843	KDM7B_DANRE	dd_Spol_v4_15367_1_1	SMEST017771001.1
TRINITY_DN33614_c0_g1_i1	1544	DS_DROME	dd_Spol_v4_15368_1_1	SMEST068096001.1
TRINITY_DN2268_c0_g1_i1	2441	KS6AA_CHICK	dd_Spol_v4_15370_1_1	NA
TRINITY_DN27779_c0_g1_i1	400	NA	dd_Spol_v4_15371_2_1	NA
TRINITY_DN14190_c0_g1_i3	1644	TUB_HUMAN	dd_Spol_v4_15373_1_1	SMEST009644001.1
TRINITY_DN6015_c0_g1_i1	1431	NA	dd_Spol_v4_15374_1_1	SMEST067685001.1
TRINITY_DN23011_c0_g1_i1	637	S28A3_EPTST	dd_Spol_v4_15377_2_1	SMEST077408001.1
TRINITY_DN5933_c0_g1_i2	1042	FA8A1_HUMAN	dd_Spol_v4_15378_1_1	SMEST040208001.1
TRINITY_DN7051_c0_g1_i1	1338	DDI2_DANRE	dd_Spol_v4_15379_1_2	SMEST052590001.1
TRINITY_DN7051_c0_g1_i1	1338	DDI2_DANRE	dd_Spol_v4_15379_1_2	SMEST052541001.1
TRINITY_DN7051_c0_g1_i1	1338	DDI2_DANRE	dd_Spol_v4_15379_1_2	SMEST052589001.1
TRINITY_DN2256_c0_g1_i6	1485	RFOX3_HUMAN	dd_Spol_v4_15381_1_1	SMEST022263001.1
TRINITY_DN2256_c0_g1_i6	1485	RFOX3_HUMAN	dd_Spol_v4_15381_1_1	SMEST048633001.1
TRINITY_DN26709_c0_g1_i1	1158	MIY4B_HUMAN	dd_Spol_v4_15382_1_1	SMEST019512003.1
TRINITY_DN8459_c0_g1_i1	1284	WRK19_ARATH	dd_Spol_v4_15383_2_1	NA
TRINITY_DN2228_c0_g1_i7	1987	PCKGC_HUMAN	dd_Spol_v4_15384_1_1	NA
TRINITY_DN2525_c0_g1_i1	2475	NA	dd_Spol_v4_15385_1_1	SMEST074458001.1
TRINITY_DN7430_c0_g1_i6	3383	KPBB_DROME	dd_Spol_v4_15386_3_1	SMEST031683001.1
TRINITY_DN10446_c0_g1_i5	1318	ADAT1_XENTR	dd_Spol_v4_15387_3_1	NA
TRINITY_DN1049_c0_g1_i1	663	NA	dd_Spol_v4_15389_1_1	SMEST043091001.1
TRINITY_DN6517_c0_g1_i1	1259	NA	dd_Spol_v4_15390_2_1	SMEST041596001.1
TRINITY_DN8152_c0_g1_i1	1190	TNNI_CHLNI	dd_Spol_v4_15391_1_1	SMEST036684001.1
TRINITY_DN3474_c0_g2_i1	2753	NA	dd_Spol_v4_15392_1_1	SMEST033788001.1
TRINITY_DN33461_c0_g1_i1	1752	DAAF1_HUMAN	dd_Spol_v4_15393_1_1	SMEST004112001.1
TRINITY_DN33461_c0_g1_i1	1752	DAAF1_HUMAN	dd_Spol_v4_15393_1_1	SMEST004118003.1
TRINITY_DN12426_c0_g1_i2	1409	TBCEL_HUMAN	dd_Spol_v4_15394_1_1	SMEST068159001.1
TRINITY_DN2848_c0_g2_i2	1815	CDC16_HUMAN	dd_Spol_v4_15395_2_1	NA
TRINITY_DN972_c0_g1_i1	2221	RHG39_HUMAN	dd_Spol_v4_15396_1_2	SMEST029199001.1
TRINITY_DN635_c0_g1_i21	1132	GRN_RAT	dd_Spol_v4_15397_1_1	NA
TRINITY_DN23632_c0_g2_i1	1941	NA	dd_Spol_v4_15398_1_1	SMEST055536001.1
TRINITY_DN20861_c0_g3_i1	1538	NA	dd_Spol_v4_15399_1_1	SMEST009907001.1
TRINITY_DN6641_c0_g1_i5	1987	PKN1_MOUSE	dd_Spol_v4_1540_1_1	SMEST003366001.1
TRINITY_DN11398_c0_g5_i1	630	NA	dd_Spol_v4_15402_1_1	NA
TRINITY_DN1039_c0_g1_i1	2852	NA	dd_Spol_v4_15404_1_1	SMEST010166002.1
TRINITY_DN22291_c0_g1_i2	642	JUNO_HUMAN	dd_Spol_v4_15405_2_1	SMEST004287001.1
TRINITY_DN52570_c0_g1_i1	723	NA	dd_Spol_v4_15413_1_1	SMEST006439001.1
TRINITY_DN53594_c0_g1_i2	621	NA	dd_Spol_v4_15418_1_1	SMEST026851001.1
TRINITY_DN30196_c0_g1_i1	1033	NA	dd_Spol_v4_15424_1_1	SMEST042511001.1
TRINITY_DN53831_c0_g1_i1	428	NA	dd_Spol_v4_15424_2_1	NA
TRINITY_DN13657_c1_g1_i1	544	EF1A1_DICDI	dd_Spol_v4_1543_4_1	NA
TRINITY_DN13171_c0_g1_i1	402	NA	dd_Spol_v4_15435_1_1	SMEST072633001.1
TRINITY_DN39721_c0_g1_i2	1139	GBRB3_DROME	dd_Spol_v4_15441_1_1	SMEST026005001.1
TRINITY_DN8560_c0_g1_i1	724	NA	dd_Spol_v4_15446_1_1	SMEST006186001.1
TRINITY_DN47473_c0_g1_i1	922	NA	dd_Spol_v4_1545_5_1	SMEST045005001.1
TRINITY_DN8444_c0_g2_i9	1503	NA	dd_Spol_v4_1545_5_2	NA
TRINITY_DN39288_c0_g1_i1	570	NA	dd_Spol_v4_15453_1_1	NA
TRINITY_DN4843_c0_g1_i1	1176	NTAN1_PIG	dd_Spol_v4_15468_1_1	SMEST056782001.1
TRINITY_DN10750_c0_g1_i1	1778	RBM46_MACFA	dd_Spol_v4_1548_2_1	SMEST035182001.1
TRINITY_DN1050_c0_g1_i1	1495	SPB3_HUMAN	dd_Spol_v4_15480_1_1	NA
TRINITY_DN157_c0_g1_i6	2006	RU17_DROME	dd_Spol_v4_1549_1_1	SMEST010284001.1
TRINITY_DN7100_c0_g1_i7	1350	LCAT_MOUSE	dd_Spol_v4_1549_1_6	NA
TRINITY_DN6682_c0_g1_i1	2053	MTHR_BOVIN	dd_Spol_v4_15491_1_1	SMEST046671001.1
TRINITY_DN43380_c0_g1_i1	2506	KN14N_ARATH	dd_Spol_v4_1550_1_1	SMEST003250001.1
TRINITY_DN3471_c0_g1_i1	393	NA	dd_Spol_v4_15505_1_1	SMEST043852001.1
TRINITY_DN30754_c0_g1_i1	579	NA	dd_Spol_v4_15509_1_1	SMEST013212001.1
TRINITY_DN6489_c0_g1_i2	3273	SHAN2_HUMAN	dd_Spol_v4_1551_2_1	SMEST014775002.1
TRINITY_DN52039_c0_g1_i1	1526	CATIP_DANRE	dd_Spol_v4_15513_1_1	SMEST029479001.1
TRINITY_DN1731_c0_g1_i1	3159	CSTN2_HUMAN	dd_Spol_v4_1552_1_1	SMEST002834001.1
TRINITY_DN1850_c1_g1_i5	2024	NA	dd_Spol_v4_1553_1_1	SMEST003780001.1
TRINITY_DN45817_c0_g1_i1	385	NA	dd_Spol_v4_15549_1_1	SMEST061527001.1
TRINITY_DN10171_c1_g2_i1	655	NA	dd_Spol_v4_1557_3_1	NA
TRINITY_DN8303_c0_g1_i1	2975	GLP1_CAEEL	dd_Spol_v4_15592_1_1	SMEST077889001.1
TRINITY_DN8612_c0_g1_i6	3405	NEK8_RAT	dd_Spol_v4_156_2_1	SMEST043302019.1
TRINITY_DN26339_c0_g1_i1	681	SER2_CAEEL	dd_Spol_v4_15605_1_1	SMEST025945001.1
TRINITY_DN52266_c0_g1_i1	2397	MPDZ_HUMAN	dd_Spol_v4_15624_1_1	SMEST026494002.1
TRINITY_DN53103_c0_g1_i3	790	NA	dd_Spol_v4_15626_1_1	SMEST006146002.1
TRINITY_DN8775_c0_g1_i1	850	NA	dd_Spol_v4_15636_1_1	SMEST053861001.1
TRINITY_DN7880_c0_g1_i1	703	ETIF1_ANOGA	dd_Spol_v4_1566_2_1	NA
TRINITY_DN6380_c0_g1_i1	706	RL17_ARGMO	dd_Spol_v4_15664_1_1	SMEST009564001.1
TRINITY_DN25298_c0_g1_i1	817	NA	dd_Spol_v4_1567_1_3	NA
TRINITY_DN19478_c0_g1_i1	409	MK15_CAEEL	dd_Spol_v4_1567_4_1	SMEST033376001.1
TRINITY_DN10227_c0_g1_i1	1084	IMT3_SCHPO	dd_Spol_v4_1568_1_1	NA
TRINITY_DN29763_c0_g1_i1	585	NA	dd_Spol_v4_15689_1_1	NA
TRINITY_DN4926_c0_g1_i1	1766	NA	dd_Spol_v4_15694_1_1	SMEST062786001.1
TRINITY_DN2384_c0_g1_i1	1089	RSPH1_HUMAN	dd_Spol_v4_15697_1_1	SMEST014300001.1
TRINITY_DN1288_c0_g1_i1	1463	CASP1_HORSE	dd_Spol_v4_157_1_1	SMEST048748001.1
TRINITY_DN52562_c0_g1_i1	737	NA	dd_Spol_v4_15708_1_1	SMEST029772001.1
TRINITY_DN9737_c0_g1_i1	2812	UNC5C_MOUSE	dd_Spol_v4_1571_1_1	SMEST073898001.1
TRINITY_DN10185_c0_g1_i2	992	ZN330_MOUSE	dd_Spol_v4_15715_1_1	SMEST002875002.1
TRINITY_DN5221_c0_g1_i1	2862	DDX46_MOUSE	dd_Spol_v4_1572_1_1	SMEST075674001.1
TRINITY_DN33437_c0_g1_i1	432	NA	dd_Spol_v4_15720_1_1	SMEST001848001.1
TRINITY_DN1998_c0_g1_i1	500	NA	dd_Spol_v4_15727_1_1	NA
TRINITY_DN29289_c0_g1_i1	1449	NA	dd_Spol_v4_1573_1_1	SMEST019379001.1
TRINITY_DN8751_c0_g1_i1	1076	MFI_RAT	dd_Spol_v4_15740_1_1	SMEST041685002.1
TRINITY_DN7604_c0_g1_i1	1712	NA	dd_Spol_v4_15741_1_1	NA
TRINITY_DN11992_c0_g1_i1	641	NA	dd_Spol_v4_15748_1_1	NA
TRINITY_DN5264_c0_g1_i1	1875	NA	dd_Spol_v4_1575_1_1	SMEST049418001.1
TRINITY_DN11866_c3_g1_i5	1201	NA	dd_Spol_v4_15751_1_1	NA
TRINITY_DN9480_c0_g1_i1	1041	TRAF5_MOUSE	dd_Spol_v4_1576_1_1	SMEST044583001.1
TRINITY_DN7549_c0_g1_i1	2264	NA	dd_Spol_v4_1577_1_1	NA
TRINITY_DN6776_c0_g1_i1	1460	NA	dd_Spol_v4_15770_1_1	SMEST009968001.1
TRINITY_DN3420_c0_g1_i1	802	NA	dd_Spol_v4_15773_1_1	SMEST034935001.1
TRINITY_DN2076_c0_g1_i7	1644	NA	dd_Spol_v4_15781_2_1	NA
TRINITY_DN47696_c0_g1_i1	595	MED10_XENTR	dd_Spol_v4_15782_1_1	SMEST065706001.1
TRINITY_DN11608_c0_g2_i1	1853	NA	dd_Spol_v4_15784_1_2	NA
TRINITY_DN26777_c0_g1_i1	268	SETMR_HUMAN	dd_Spol_v4_1579_1_1	NA
TRINITY_DN2334_c0_g1_i2	4018	CLU_XENTR	dd_Spol_v4_158_1_1	SMEST033500001.1
TRINITY_DN34148_c0_g1_i1	617	NA	dd_Spol_v4_15804_1_1	NA
TRINITY_DN665_c0_g1_i1	500	RS15_CHICK	dd_Spol_v4_15807_1_1	NA
TRINITY_DN718_c0_g1_i14	6828	NA	dd_Spol_v4_15818_1_1	NA
TRINITY_DN22289_c0_g1_i1	2536	NA	dd_Spol_v4_1582_6_1	SMEST059823001.1
TRINITY_DN38453_c0_g1_i2	597	NA	dd_Spol_v4_1582_6_3	NA
TRINITY_DN25936_c0_g1_i1	395	NA	dd_Spol_v4_15837_1_1	NA
TRINITY_DN8679_c0_g1_i1	577	RAP2C_BOVIN	dd_Spol_v4_15841_1_1	SMEST047013001.1
TRINITY_DN18679_c0_g2_i1	1003	NA	dd_Spol_v4_15851_1_1	SMEST043889001.1
TRINITY_DN7544_c0_g1_i1	357	NA	dd_Spol_v4_15856_1_1	SMEST051625001.1
TRINITY_DN9144_c2_g1_i1	1307	NA	dd_Spol_v4_15863_2_1	NA
TRINITY_DN43597_c0_g1_i1	1528	HMH2_GIRTI	dd_Spol_v4_15864_1_1	SMEST081885001.1
TRINITY_DN49326_c0_g1_i1	785	NA	dd_Spol_v4_15887_1_1	SMEST028068001.1
TRINITY_DN14034_c0_g1_i1	1674	NA	dd_Spol_v4_15891_1_1	NA
TRINITY_DN548_c0_g1_i1	426	NA	dd_Spol_v4_15896_1_1	SMEST035406001.1
TRINITY_DN52314_c0_g1_i1	918	NPFR_DROME	dd_Spol_v4_15907_1_1	SMEST078214001.1
TRINITY_DN8341_c0_g1_i1	650	SYB_TETCF	dd_Spol_v4_15909_1_1	SMEST066166001.1
TRINITY_DN43096_c0_g1_i1	574	NA	dd_Spol_v4_15917_1_1	SMEST034498001.1
TRINITY_DN7395_c0_g1_i1	596	NA	dd_Spol_v4_15918_1_1	SMEST002588001.1
TRINITY_DN31317_c0_g1_i1	582	FEZF2_XENTR	dd_Spol_v4_15932_1_1	NA
TRINITY_DN7106_c0_g1_i1	455	BOLA3_HUMAN	dd_Spol_v4_15938_1_1	SMEST077182001.1
TRINITY_DN15318_c0_g1_i1	427	NA	dd_Spol_v4_1594_6_1	NA
TRINITY_DN4558_c0_g1_i1	667	DYLT5_MOUSE	dd_Spol_v4_15941_1_1	SMEST018052001.1
TRINITY_DN1438_c0_g1_i1	849	RAN_BRUMA	dd_Spol_v4_15951_1_1	SMEST072522001.1
TRINITY_DN10728_c0_g1_i1	849	TMED7_HUMAN	dd_Spol_v4_15962_1_1	SMEST034989001.1
TRINITY_DN4687_c0_g1_i1	751	CHMP6_DANRE	dd_Spol_v4_15963_1_1	SMEST052962001.1
TRINITY_DN10244_c0_g1_i1	1564	NA	dd_Spol_v4_15972_1_1	SMEST025366001.1
TRINITY_DN10244_c0_g1_i1	1564	NA	dd_Spol_v4_15972_1_1	SMEST025363001.1
TRINITY_DN13188_c0_g1_i7	1665	SNX2_BOVIN	dd_Spol_v4_15973_1_1	SMEST016192001.1
TRINITY_DN38464_c0_g1_i1	801	NA	dd_Spol_v4_15975_1_1	NA
TRINITY_DN6745_c0_g1_i1	803	CW15B_XENLA	dd_Spol_v4_15978_1_1	SMEST010770001.1
TRINITY_DN39187_c0_g1_i1	732	AR_BOMMO	dd_Spol_v4_15979_1_1	SMEST014669001.1
TRINITY_DN9817_c0_g1_i1	469	RL363_ARATH	dd_Spol_v4_15981_1_1	NA
TRINITY_DN8919_c0_g1_i1	397	NA	dd_Spol_v4_15987_1_1	SMEST030373001.1
TRINITY_DN13168_c0_g1_i1	281	NA	dd_Spol_v4_15992_1_1	NA
TRINITY_DN43109_c0_g1_i1	439	NA	dd_Spol_v4_15995_1_1	SMEST008099002.1
TRINITY_DN8082_c0_g1_i5	2503	ESYT2_MOUSE	dd_Spol_v4_15997_2_1	SMEST026412001.1
TRINITY_DN10348_c0_g1_i6	1582	TIP60_DROME	dd_Spol_v4_1600_1_1	SMEST049001001.1
TRINITY_DN1396_c0_g1_i1	619	NA	dd_Spol_v4_16000_1_1	NA
TRINITY_DN3554_c0_g1_i3	1277	NA	dd_Spol_v4_16001_1_1	NA
TRINITY_DN9601_c0_g1_i1	897	NA	dd_Spol_v4_16005_1_1	SMEST033796003.1
TRINITY_DN50254_c0_g1_i1	510	NA	dd_Spol_v4_16008_1_1	SMEST068163001.1
TRINITY_DN33548_c0_g1_i3	2486	NA	dd_Spol_v4_1601_1_1	SMEST058675002.1
TRINITY_DN19034_c0_g1_i1	1556	NMDE1_HUMAN	dd_Spol_v4_1602_1_1	NA
TRINITY_DN16535_c0_g1_i2	582	DYHC1_RAT	dd_Spol_v4_1603_4_1	NA
TRINITY_DN4791_c0_g1_i13	1301	PSA6_MOUSE	dd_Spol_v4_1603_5_1	NA
TRINITY_DN15290_c0_g1_i1	626	NA	dd_Spol_v4_16030_1_1	SMEST018780001.1
TRINITY_DN6908_c0_g1_i1	966	KLK13_HUMAN	dd_Spol_v4_16042_1_1	SMEST042386001.1
TRINITY_DN2115_c0_g1_i1	1885	CH60_MOUSE	dd_Spol_v4_16053_1_1	NA
TRINITY_DN8269_c0_g1_i2	1614	NA	dd_Spol_v4_1606_1_1	SMEST005878001.1
TRINITY_DN7814_c1_g1_i1	1823	TAF1_MOUSE	dd_Spol_v4_1607_1_1	SMEST046902001.1
TRINITY_DN10939_c0_g1_i1	1018	ATGA1_XENTR	dd_Spol_v4_16086_1_1	SMEST075479001.1
TRINITY_DN9935_c1_g1_i1	2456	RBM26_XENLA	dd_Spol_v4_1609_1_1	NA
TRINITY_DN14985_c0_g1_i4	2060	NA	dd_Spol_v4_16097_1_1	SMEST000719001.1
TRINITY_DN10341_c0_g1_i1	934	PRDX3_PONAB	dd_Spol_v4_16102_1_1	NA
TRINITY_DN11858_c0_g1_i1	1711	NA	dd_Spol_v4_16108_1_1	SMEST007978001.1
TRINITY_DN2073_c1_g1_i1	1877	HM13_MOUSE	dd_Spol_v4_16110_1_1	NA
TRINITY_DN5055_c0_g1_i1	1014	MTX1_CAEBR	dd_Spol_v4_16111_1_1	SMEST013267001.1
TRINITY_DN10086_c0_g1_i1	1229	WLIM1_ARATH	dd_Spol_v4_16116_1_1	SMEST001219001.1
TRINITY_DN9626_c0_g1_i1	755	HM17_APIME	dd_Spol_v4_16119_1_1	SMEST002984001.1
TRINITY_DN6205_c0_g1_i1	2469	SYF1_DROME	dd_Spol_v4_1612_1_1	SMEST066168002.1
TRINITY_DN13835_c0_g2_i1	945	NA	dd_Spol_v4_1613_1_1	SMEST016334001.1
TRINITY_DN2673_c3_g1_i1	1731	BACE1_RAT	dd_Spol_v4_16138_1_1	SMEST037819001.1
TRINITY_DN38238_c0_g1_i1	1310	NA	dd_Spol_v4_16141_1_1	SMEST057122001.1
TRINITY_DN210_c0_g1_i1	1543	GYG1_CAEEL	dd_Spol_v4_16150_1_1	NA
TRINITY_DN24619_c0_g1_i2	1626	NA	dd_Spol_v4_16152_1_1	NA
TRINITY_DN5827_c0_g1_i1	1197	ODF3A_XENTR	dd_Spol_v4_16154_2_1	SMEST038718001.1
TRINITY_DN34215_c0_g1_i1	561	PPIL1_BOVIN	dd_Spol_v4_16165_1_1	NA
TRINITY_DN19375_c0_g1_i2	1231	CAN5_HUMAN	dd_Spol_v4_16176_1_1	SMEST045063008.1
TRINITY_DN1309_c0_g1_i2	1107	RNF11_MOUSE	dd_Spol_v4_16179_1_1	SMEST013302002.1
TRINITY_DN8539_c0_g1_i2	751	NA	dd_Spol_v4_16180_1_1	SMEST042765001.1
TRINITY_DN6735_c0_g1_i2	779	PRDX6_CHICK	dd_Spol_v4_16182_1_1	SMEST075440001.1
TRINITY_DN32911_c0_g1_i1	268	HMX3_DANRE	dd_Spol_v4_16189_3_1	SMEST033792001.1
TRINITY_DN47826_c0_g1_i1	866	HTRA1_XENTR	dd_Spol_v4_16195_1_1	NA
TRINITY_DN3261_c0_g1_i1	473	NA	dd_Spol_v4_16198_1_1	SMEST030402001.1
TRINITY_DN1386_c0_g1_i3	681	BCL7B_MOUSE	dd_Spol_v4_16199_3_1	SMEST063653001.1
TRINITY_DN11410_c0_g2_i1	333	NA	dd_Spol_v4_162_1_1	NA
TRINITY_DN14020_c0_g1_i1	562	NA	dd_Spol_v4_16201_1_1	SMEST061766001.1
TRINITY_DN25406_c0_g1_i1	242	AT1B1_MACFA	dd_Spol_v4_16202_1_1	NA
TRINITY_DN47657_c0_g1_i1	562	NA	dd_Spol_v4_16205_1_1	SMEST030646001.1
TRINITY_DN6312_c1_g1_i1	1615	NA	dd_Spol_v4_1621_1_1	NA
TRINITY_DN24222_c0_g1_i1	571	NA	dd_Spol_v4_16210_1_1	SMEST018619002.1
TRINITY_DN4798_c0_g2_i1	696	NA	dd_Spol_v4_16212_1_1	SMEST056022001.1
TRINITY_DN8621_c0_g1_i2	693	APT3_ARATH	dd_Spol_v4_16215_1_1	NA
TRINITY_DN14410_c0_g1_i1	2039	NA	dd_Spol_v4_1622_2_1	SMEST062286001.1
TRINITY_DN2284_c0_g1_i1	442	EMRE_DROPS	dd_Spol_v4_16221_1_1	SMEST075952001.1
TRINITY_DN3794_c0_g1_i1	749	NA	dd_Spol_v4_16226_1_1	SMEST004506001.1
TRINITY_DN5956_c0_g1_i1	1432	NA	dd_Spol_v4_16227_1_1	SMEST062328001.1
TRINITY_DN2915_c0_g1_i1	1705	MP2K4_MOUSE	dd_Spol_v4_16229_1_1	SMEST057661001.1
TRINITY_DN2824_c0_g1_i1	1566	MMP19_MOUSE	dd_Spol_v4_16240_1_1	NA
TRINITY_DN10545_c0_g1_i1	1975	TT30A_XENLA	dd_Spol_v4_16243_1_1	SMEST024323001.1
TRINITY_DN3569_c0_g1_i1	651	PSME3_HUMAN	dd_Spol_v4_16244_1_1	SMEST069494001.1
TRINITY_DN28906_c0_g1_i1	1426	FXJ1B_DANRE	dd_Spol_v4_16245_1_1	SMEST067319001.1
TRINITY_DN28953_c0_g1_i1	1501	NA	dd_Spol_v4_16246_1_1	SMEST001590001.1
TRINITY_DN14973_c0_g1_i1	707	NC2B_DROME	dd_Spol_v4_16247_1_1	SMEST080750001.1
TRINITY_DN8424_c0_g1_i2	1325	CRYL1_HUMAN	dd_Spol_v4_16252_1_1	SMEST032694001.1
TRINITY_DN1555_c0_g1_i1	1740	CP2U1_BOVIN	dd_Spol_v4_16257_1_1	NA
TRINITY_DN33633_c0_g1_i1	1082	LR2BP_RAT	dd_Spol_v4_16259_1_1	NA
TRINITY_DN9731_c0_g1_i2	2770	NA	dd_Spol_v4_1626_1_1	SMEST073008002.1
TRINITY_DN38727_c0_g1_i1	869	NA	dd_Spol_v4_16260_1_1	SMEST052604001.1
TRINITY_DN23516_c0_g1_i1	315	NA	dd_Spol_v4_16261_1_1	SMEST023430001.1
TRINITY_DN25501_c0_g1_i1	442	NA	dd_Spol_v4_16265_1_1	SMEST032197001.1
TRINITY_DN21039_c0_g1_i1	624	CALM_KLULC	dd_Spol_v4_16268_1_1	SMEST064116001.1
TRINITY_DN22948_c0_g2_i1	2721	PCDBF_PANTR	dd_Spol_v4_1627_1_1	SMEST042045001.1
TRINITY_DN17648_c3_g1_i6	1996	NA	dd_Spol_v4_16272_1_1	NA
TRINITY_DN12032_c0_g1_i8	1112	NA	dd_Spol_v4_16273_1_1	SMEST041981001.1
TRINITY_DN356_c0_g1_i2	1788	CEGT_HUMAN	dd_Spol_v4_16275_1_1	SMEST070132001.1
TRINITY_DN44511_c0_g1_i1	890	NA	dd_Spol_v4_16277_1_1	SMEST040036001.1
TRINITY_DN55327_c0_g1_i1	744	NA	dd_Spol_v4_1628_1_1	SMEST052799001.1
TRINITY_DN52811_c0_g1_i1	683	NA	dd_Spol_v4_16287_1_1	SMEST000886001.1
TRINITY_DN8527_c0_g1_i2	2665	SYLM_MOUSE	dd_Spol_v4_1629_1_1	SMEST071689002.1
TRINITY_DN49649_c0_g1_i1	604	NA	dd_Spol_v4_16292_1_1	SMEST066833001.1
TRINITY_DN9767_c0_g1_i2	330	NA	dd_Spol_v4_163_1_2	NA
TRINITY_DN11204_c0_g1_i5	551	NA	dd_Spol_v4_163_1_3	NA
TRINITY_DN17482_c0_g1_i2	344	NA	dd_Spol_v4_163_1_4	NA
TRINITY_DN5516_c1_g1_i13	786	NA	dd_Spol_v4_163_1_5	NA
TRINITY_DN2423_c0_g1_i4	545	MKH1_SCHPO	dd_Spol_v4_163_3_1	NA
TRINITY_DN13493_c0_g1_i1	411	NA	dd_Spol_v4_163_5_1	SMEST017098001.1
TRINITY_DN12221_c0_g1_i2	2112	TADBP_HUMAN	dd_Spol_v4_1630_1_1	SMEST048176001.1
TRINITY_DN1577_c0_g1_i1	3590	NA	dd_Spol_v4_16302_1_1	NA
TRINITY_DN13439_c0_g1_i1	1648	LMBR1_MOUSE	dd_Spol_v4_16319_1_1	SMEST062080001.1
TRINITY_DN7091_c1_g1_i2	3256	NA	dd_Spol_v4_16327_1_1	NA
TRINITY_DN48146_c0_g1_i1	627	NA	dd_Spol_v4_16331_1_1	NA
TRINITY_DN39976_c0_g1_i1	340	TIM10_DROME	dd_Spol_v4_16335_1_1	SMEST024918001.1
TRINITY_DN2659_c0_g3_i2	1111	GPN1_BOVIN	dd_Spol_v4_1634_2_1	SMEST052904001.1
TRINITY_DN2659_c0_g3_i2	1111	GPN1_BOVIN	dd_Spol_v4_1634_2_1	SMEST053111001.1
TRINITY_DN2659_c0_g1_i1	1096	GPN1_MOUSE	dd_Spol_v4_1634_2_2	NA
TRINITY_DN48283_c0_g1_i1	915	GPN1_HUMAN	dd_Spol_v4_1634_3_1	SMEST030094001.1
TRINITY_DN2659_c0_g2_i1	979	GPN1_BOVIN	dd_Spol_v4_1634_3_2	NA
TRINITY_DN1924_c0_g1_i1	1618	NA	dd_Spol_v4_16343_1_1	SMEST043092001.1
TRINITY_DN13166_c0_g2_i1	1054	CC105_BOVIN	dd_Spol_v4_16383_1_1	SMEST077974001.1
TRINITY_DN7460_c0_g1_i1	1542	SNW1_HUMAN	dd_Spol_v4_16392_1_1	NA
TRINITY_DN9418_c1_g1_i1	3545	EST1A_HUMAN	dd_Spol_v4_164_1_1	SMEST051442001.1
TRINITY_DN8672_c0_g1_i2	846	PAB2B_XENLA	dd_Spol_v4_1641_6_1	NA
TRINITY_DN11394_c0_g2_i1	1018	NA	dd_Spol_v4_1642_1_1	NA
TRINITY_DN22864_c0_g1_i1	1386	NA	dd_Spol_v4_1642_2_1	SMEST079788004.1
TRINITY_DN12056_c0_g2_i1	2055	NA	dd_Spol_v4_16427_1_1	NA
TRINITY_DN23266_c0_g1_i3	867	THG1_DICDI	dd_Spol_v4_1643_1_1	SMEST041162002.1
TRINITY_DN396_c0_g1_i4	1257	PAG15_RAT	dd_Spol_v4_1644_1_1	SMEST010287002.1
TRINITY_DN21636_c0_g2_i1	1376	SALL3_HUMAN	dd_Spol_v4_1645_1_1	SMEST042801001.1
TRINITY_DN8089_c0_g1_i3	1854	NA	dd_Spol_v4_1646_1_1	NA
TRINITY_DN4087_c1_g1_i4	4224	NA	dd_Spol_v4_1647_1_1	SMEST034993001.1
TRINITY_DN15177_c0_g1_i1	2766	CTNA_DROME	dd_Spol_v4_16473_1_1	NA
TRINITY_DN758_c0_g1_i1	4485	FLII_MOUSE	dd_Spol_v4_1648_1_1	SMEST020935001.1
TRINITY_DN1268_c0_g1_i1	857	PTH2_SCHPO	dd_Spol_v4_16495_1_1	SMEST050574001.1
TRINITY_DN3217_c0_g1_i1	3428	IPO5_HUMAN	dd_Spol_v4_165_1_1	NA
TRINITY_DN18027_c0_g4_i1	1825	GTPB1_XENLA	dd_Spol_v4_1652_2_1	SMEST013231002.1
TRINITY_DN18027_c0_g4_i1	1825	GTPB1_XENLA	dd_Spol_v4_1652_2_1	SMEST031581004.1
TRINITY_DN614_c0_g1_i1	2796	EIF3A_RAT	dd_Spol_v4_16520_1_1	NA
TRINITY_DN15899_c0_g1_i3	2703	RIMB2_HUMAN	dd_Spol_v4_1654_4_1	SMEST001060004.1
TRINITY_DN15899_c0_g1_i3	2703	RIMB2_HUMAN	dd_Spol_v4_1654_4_1	SMEST001061002.1
TRINITY_DN15899_c0_g1_i3	2703	RIMB2_HUMAN	dd_Spol_v4_1654_4_1	SMEST001071001.1
TRINITY_DN4587_c0_g1_i1	2034	NA	dd_Spol_v4_1657_1_1	SMEST030162001.1
TRINITY_DN9404_c0_g1_i1	1143	AMPD2_MOUSE	dd_Spol_v4_166_1_1	NA
TRINITY_DN13984_c0_g1_i1	1119	AMPD2_RAT	dd_Spol_v4_166_1_2	NA
TRINITY_DN8314_c0_g1_i1	449	NA	dd_Spol_v4_16606_1_1	NA
TRINITY_DN591_c0_g1_i1	2090	1433E_DROME	dd_Spol_v4_16618_1_1	NA
TRINITY_DN35144_c0_g1_i1	564	NA	dd_Spol_v4_16622_1_1	SMEST076918001.1
TRINITY_DN6234_c0_g1_i1	785	EIF3K_XENTR	dd_Spol_v4_16629_1_1	SMEST017237001.1
TRINITY_DN36276_c0_g1_i1	543	MECOM_MOUSE	dd_Spol_v4_16643_1_1	SMEST063468001.1
TRINITY_DN7933_c0_g1_i2	888	NA	dd_Spol_v4_16661_1_1	NA
TRINITY_DN20375_c0_g1_i1	788	NA	dd_Spol_v4_16669_1_1	SMEST077351001.1
TRINITY_DN18167_c0_g1_i1	1739	NMDE1_HUMAN	dd_Spol_v4_1667_1_1	NA
TRINITY_DN54363_c0_g1_i1	431	NA	dd_Spol_v4_1667_1_2	NA
TRINITY_DN15002_c0_g1_i1	1845	NA	dd_Spol_v4_1669_2_1	SMEST050507002.1
TRINITY_DN12120_c0_g1_i1	1897	DDX11_DANRE	dd_Spol_v4_167_1_1	SMEST025070003.1
TRINITY_DN4089_c0_g1_i11	2848	SYAM_HUMAN	dd_Spol_v4_1670_1_1	SMEST077059001.1
TRINITY_DN9242_c0_g1_i1	6186	BAZ2A_XENLA	dd_Spol_v4_1671_2_1	SMEST068165002.1
TRINITY_DN1850_c0_g1_i5	4601	DDX43_HUMAN	dd_Spol_v4_16715_1_1	NA
TRINITY_DN2185_c0_g1_i2	1404	IDHP_HUMAN	dd_Spol_v4_16719_1_1	NA
TRINITY_DN3306_c0_g1_i1	2547	TMTC3_HUMAN	dd_Spol_v4_1673_1_1	SMEST021387001.1
TRINITY_DN48020_c0_g1_i1	795	SPR_DROME	dd_Spol_v4_16748_1_1	SMEST005296001.1
TRINITY_DN597_c0_g1_i4	816	NA	dd_Spol_v4_1676_2_1	SMEST017823001.1
TRINITY_DN24447_c0_g1_i1	366	NA	dd_Spol_v4_16763_1_1	NA
TRINITY_DN15133_c0_g1_i1	1309	NA	dd_Spol_v4_1677_1_1	SMEST019241001.1
TRINITY_DN8193_c0_g1_i1	1955	DYRK2_CHICK	dd_Spol_v4_16770_1_1	NA
TRINITY_DN702_c0_g1_i2	528	VAMP3_MACFA	dd_Spol_v4_16771_1_1	NA
TRINITY_DN3205_c0_g1_i1	1530	EXD_ANOGA	dd_Spol_v4_16779_1_1	NA
TRINITY_DN12514_c0_g1_i5	1312	NA	dd_Spol_v4_1678_2_1	SMEST011056001.1
TRINITY_DN38497_c0_g1_i1	1011	LICD_HAEIN	dd_Spol_v4_1679_1_1	SMEST079138001.1
TRINITY_DN5044_c0_g1_i1	3048	NBP1B_XENLA	dd_Spol_v4_168_1_1	SMEST073304001.1
TRINITY_DN10725_c0_g1_i8	899	NA	dd_Spol_v4_1680_4_1	NA
TRINITY_DN6126_c0_g1_i13	2557	ENA_DROME	dd_Spol_v4_16802_1_1	NA
TRINITY_DN29631_c0_g1_i1	1541	ETV4_DANRE	dd_Spol_v4_16811_1_1	SMEST033317001.1
TRINITY_DN10151_c0_g1_i1	454	NA	dd_Spol_v4_16821_1_1	NA
TRINITY_DN4051_c0_g1_i1	1135	UBP30_DROME	dd_Spol_v4_1683_1_2	NA
TRINITY_DN3517_c0_g1_i1	2322	NA	dd_Spol_v4_1683_3_1	SMEST079805001.1
TRINITY_DN9335_c0_g1_i3	1046	GLOD4_RAT	dd_Spol_v4_16832_1_1	SMEST048104002.1
TRINITY_DN37136_c0_g1_i1	730	RBMX2_HUMAN	dd_Spol_v4_16833_1_1	SMEST050981001.1
TRINITY_DN16385_c0_g3_i2	1026	ENDUA_XENLA	dd_Spol_v4_16835_1_1	SMEST018877001.1
TRINITY_DN1012_c0_g1_i1	621	NA	dd_Spol_v4_16837_1_1	NA
TRINITY_DN4361_c0_g2_i2	2675	ESRP1_RAT	dd_Spol_v4_1685_1_1	SMEST023329001.1
TRINITY_DN13424_c1_g1_i1	560	NA	dd_Spol_v4_1687_1_1	SMEST068175001.1
TRINITY_DN46161_c0_g1_i1	547	NA	dd_Spol_v4_16874_1_1	SMEST071612001.1
TRINITY_DN6466_c1_g1_i6	5275	GEK_DROME	dd_Spol_v4_16887_1_1	NA
TRINITY_DN5053_c0_g1_i12	1533	ADRO_SALFO	dd_Spol_v4_1689_1_1	SMEST050975002.1
TRINITY_DN1956_c0_g2_i1	1627	NA	dd_Spol_v4_16896_1_1	NA
TRINITY_DN525_c0_g1_i3	3001	GIT2_MOUSE	dd_Spol_v4_169_1_1	SMEST053473001.1
TRINITY_DN2485_c0_g1_i1	2268	NA	dd_Spol_v4_1690_1_1	SMEST051245001.1
TRINITY_DN10730_c0_g1_i1	4076	COPA_HUMAN	dd_Spol_v4_1691_2_1	NA
TRINITY_DN15378_c1_g1_i2	1382	PTBP1_PIG	dd_Spol_v4_16924_1_1	NA
TRINITY_DN13657_c0_g1_i2	1156	EF1A_ENTH1	dd_Spol_v4_1693_2_2	NA
TRINITY_DN9734_c0_g1_i4	1505	LCTA_LATTR	dd_Spol_v4_1693_3_1	SMEST037512001.1
TRINITY_DN4242_c0_g1_i1	512	CC115_DANRE	dd_Spol_v4_16936_1_1	SMEST050623001.1
TRINITY_DN13596_c2_g1_i1	208	NA	dd_Spol_v4_16945_1_1	NA
TRINITY_DN13596_c3_g1_i1	215	HS90A_RABIT	dd_Spol_v4_16946_1_1	NA
TRINITY_DN3292_c0_g1_i4	713	TPD54_HUMAN	dd_Spol_v4_16954_1_1	SMEST057565002.1
TRINITY_DN19057_c0_g1_i1	548	NA	dd_Spol_v4_16969_1_1	NA
TRINITY_DN39362_c0_g1_i1	362	NA	dd_Spol_v4_16989_1_1	NA
TRINITY_DN5312_c0_g1_i1	419	SDHF3_DANRE	dd_Spol_v4_16996_1_1	SMEST058214001.1
TRINITY_DN4571_c0_g1_i1	804	RB11B_DICDI	dd_Spol_v4_17000_1_1	SMEST001081001.1
TRINITY_DN47838_c0_g1_i1	978	VASH2_HUMAN	dd_Spol_v4_17004_1_1	SMEST072424001.1
TRINITY_DN35370_c0_g1_i1	375	NA	dd_Spol_v4_17005_1_1	NA
TRINITY_DN8924_c0_g1_i2	599	NA	dd_Spol_v4_17007_1_1	SMEST068263001.1
TRINITY_DN5931_c0_g2_i1	664	RL14_DROME	dd_Spol_v4_1701_1_1	SMEST022343001.1
TRINITY_DN52142_c0_g1_i1	1550	NA	dd_Spol_v4_17010_1_1	SMEST061752001.1
TRINITY_DN22051_c0_g1_i1	1334	NA	dd_Spol_v4_17016_1_1	SMEST057605001.1
TRINITY_DN29252_c0_g1_i1	994	NA	dd_Spol_v4_1702_1_1	NA
TRINITY_DN9187_c0_g1_i5	3311	LAMC1_MOUSE	dd_Spol_v4_17021_1_1	SMEST019909001.1
TRINITY_DN13118_c4_g1_i1	203	NA	dd_Spol_v4_17024_2_1	NA
TRINITY_DN7158_c0_g1_i1	2255	SIDT1_HUMAN	dd_Spol_v4_17029_3_1	SMEST041572001.1
TRINITY_DN6223_c0_g1_i3	2901	NA	dd_Spol_v4_17033_1_1	NA
TRINITY_DN197_c0_g1_i3	1848	NA	dd_Spol_v4_17036_1_1	SMEST014585001.1
TRINITY_DN8128_c0_g1_i1	2165	Y9801_DROME	dd_Spol_v4_17038_1_1	SMEST020929001.1
TRINITY_DN25829_c0_g1_i1	458	NA	dd_Spol_v4_17039_2_1	NA
TRINITY_DN55812_c0_g1_i1	393	TIGD6_HUMAN	dd_Spol_v4_17040_3_1	NA
TRINITY_DN12056_c0_g1_i8	1018	NA	dd_Spol_v4_17044_2_1	NA
TRINITY_DN8583_c1_g1_i1	1005	NA	dd_Spol_v4_17050_1_1	NA
TRINITY_DN11447_c0_g1_i3	1915	NGEF_MOUSE	dd_Spol_v4_17052_2_1	SMEST003812001.1
TRINITY_DN4986_c0_g2_i2	3404	ACLY_MOUSE	dd_Spol_v4_17054_2_1	SMEST061448001.1
TRINITY_DN41_c1_g1_i4	2277	NA	dd_Spol_v4_17056_1_1	SMEST072159001.1
TRINITY_DN1878_c1_g2_i1	1896	NA	dd_Spol_v4_17056_1_2	NA
TRINITY_DN17084_c0_g1_i2	1353	RNFT1_HUMAN	dd_Spol_v4_17060_1_1	NA
TRINITY_DN18584_c0_g1_i1	3394	ADCY9_MOUSE	dd_Spol_v4_17064_1_1	SMEST037351001.1
TRINITY_DN1612_c0_g1_i19	571	NA	dd_Spol_v4_17066_1_3	NA
TRINITY_DN26561_c1_g1_i5	911	NA	dd_Spol_v4_17068_1_2	NA
TRINITY_DN19347_c0_g1_i1	339	POL2_DROME	dd_Spol_v4_17070_6_1	NA
TRINITY_DN5225_c2_g1_i1	2104	TFAP4_HUMAN	dd_Spol_v4_17072_1_1	SMEST081049001.1
TRINITY_DN7142_c0_g1_i1	1489	NA	dd_Spol_v4_17073_2_1	SMEST080390001.1
TRINITY_DN49479_c0_g1_i1	488	NA	dd_Spol_v4_17075_2_1	NA
TRINITY_DN7174_c0_g1_i5	1093	RNLS_MOUSE	dd_Spol_v4_17076_6_1	NA
TRINITY_DN1784_c0_g1_i14	880	Y4251_DICDI	dd_Spol_v4_17078_1_1	SMEST071511001.1
TRINITY_DN26980_c0_g2_i1	744	S20AB_DANRE	dd_Spol_v4_17079_1_1	NA
[truncated: 23,761 more rows]

## Sheet: Table S6
Table S6
Manual evaluation of interspecies rearrangement sites found by matching genes from S. polychroa and mediterranea
	Potential break region		Left side of break				Right side of break
Spol scaffold	Start	End	Smed scaffold	Orientation	Synteny block length Length	Synteny end	Smed scaffold	Orientation	Synteny block length Length	Synteny start	Category	Notes
scaffold00076											other	bad transcript
scaffold00030	196006	268375	dd_Smes_g4_48	-	179469	4005157	dd_Smes_g4_2	+	374509	7271364	rearrangement	other ends: unknown
scaffold00210	71843	87844	dd_Smes_g4_115	+	224859	559496	dd_Smes_g4_20	+	18973	2044246	scaffolding error
scaffold_56	360213	442405	dd_Smes_g4_66	-	677170	1694925	dd_Smes_g4_224	+	54819	664528	scaffolding error
scaffold01155	68867	77392	dd_Smes_g4_7	+	169939	2475213	dd_Smes_g4_181	+	12958	363536	scaffolding error
scaffold_417	152035	163521	dd_Smes_g4_272	+	243935	51324	dd_Smes_g4_294	+	100370	250666	adjacent ends
scaffold_809	16815	56526	dd_Smes_g4_8	+	6533	5105798	dd_Smes_g4_17	+	271402	6419849	scaffolding error
scaffold_275	36031	47592	dd_Smes_g4_1	-	61092	17238460	dd_Smes_g4_8	-	258232	8452389	scaffolding error
scaffold00350	110478	114276	dd_Smes_g4_241	-	330302	32093	dd_Smes_g4_252	-	37972	82346	adjacent ends
scaffold_314	127785	212640	dd_Smes_g4_138	+	271727	769315	dd_Smes_g4_193	-	96639	990986	scaffolding error
scaffold00243	83184	113400	dd_Smes_g4_105	-	128868	4613	dd_Smes_g4_132	+	49133	218185	adjacent ends
scaffold00434	82548	116337	dd_Smes_g4_64	-	142860	370855	dd_Smes_g4_271	+	10333	502327	scaffolding error
scaffold01156											other	bad transcript
scaffold_133	40691	55241	dd_Smes_g4_120	+	31745	1964789	dd_Smes_g4_287	-	44660	72633	adjacent ends
scaffold_127	170421	215765	dd_Smes_g4_12	-	97666	3749415	dd_Smes_g4_25	+	81511	3927751	scaffolding error
scaffold_389	17984	101671	dd_Smes_g4_155	-	633084	1222040	dd_Smes_g4_61	-	106246	55680	adjacent ends
scaffold_157	28651	36481	dd_Smes_g4_4	+	38026	3362152	dd_Smes_g4_5	-	161908	11915542	rearrangement	other ends: unknown
scaffold00151	104098	165768	dd_Smes_g4_25	+	201931	5593567	dd_Smes_g4_54	+	94162	1581262	scaffolding error
scaffold00027	65795	73118	dd_Smes_g4_73	+	239252	3176658	dd_Smes_g4_156	-	422146	1441987	scaffolding error
scaffold_476	66527	107297	dd_Smes_g4_218	+	54982	450725	dd_Smes_g4_37	+	157129	4612911	scaffolding error
scaffold_268	47612	56415	dd_Smes_g4_59	-	67862	2135073	dd_Smes_g4_130	+	137460	348366	scaffolding error
scaffold_677	54410	73647	dd_Smes_g4_7	+	155632	4064059	dd_Smes_g4_182	+	60456	903110	scaffolding error
scaffold_517	31626	41565	dd_Smes_g4_45	+	208326	2144461	dd_Smes_g4_33	+	162390	3268741	scaffolding error
scaffold00256	51693	58969	dd_Smes_g4_186	+	81325	1119299	dd_Smes_g4_46	-	376308	4514887	adjacent ends
scaffold00861:46097-113884	38816	40520	dd_Smes_g4_189	-	35013	1002945	dd_Smes_g4_78	+	242102	102976	adjacent ends
scaffold_421	22309	25541	dd_Smes_g4_11	-	27088	5831325	dd_Smes_g4_78	-	128562	2542187	scaffolding error
scaffold_841	55511	62744	dd_Smes_g4_36	+	53293	354816	dd_Smes_g4_1	+	12567	5831167	rearrangement	other ends: unknown
scaffold_450	101634	244809	dd_Smes_g4_129	+	639406	761733	dd_Smes_g4_26	+	146551	1925987	scaffolding error
scaffold00020	39554	74950	dd_Smes_g4_120	-	50102	791682	dd_Smes_g4_72	+	213226	966981	scaffolding error
scaffold_692	113129	174935	dd_Smes_g4_3	+	160839	4567473	dd_Smes_g4_18	+	117182	2827199	scaffolding error
scaffold_267	51707	76376	dd_Smes_g4_264	+	194320	531075	dd_Smes_g4_128	+	146652	16016	adjacent ends
scaffold_1027	323991	391766	dd_Smes_g4_34	-	489251	4128379	dd_Smes_g4_71	-	259945	1448022	scaffolding error
scaffold_82	176612	213483	dd_Smes_g4_149	-	234918	330034	dd_Smes_g4_23	+	193750	5727684	scaffolding error
scaffold_409	124211	143094	dd_Smes_g4_4	-	331155	9221908	dd_Smes_g4_5	+	99632	8359352	rearrangement	other ends: unknown
scaffold00475	41878	72318	dd_Smes_g4_174	-	66652	691067	dd_Smes_g4_13	+	70777	2256717	scaffolding error
scaffold_687	31117	96609	dd_Smes_g4_1	+	21408	5281877	dd_Smes_g4_275	-	199419	129816	scaffolding error
scaffold_687	98754	100304	dd_Smes_g4_275	-	199419	115089	dd_Smes_g4_440	-	3898	80114	adjacent ends
scaffold02409											other	bad transcript
scaffold_672	160548	186536	dd_Smes_g4_6	-	123749	11081987	dd_Smes_g4_123	-	50540	185507	scaffolding error
scaffold_757	109501	121237	dd_Smes_g4_269	+	131437	316683	dd_Smes_g4_140	+	44387	1355105	rearrangement	other ends: unknown
scaffold00086	89300	138649	dd_Smes_g4_381	-	88197	118269	dd_Smes_g4_288	-	104024	287456	adjacent ends
scaffold00084	88553	145215	dd_Smes_g4_209	-	386994	158690	dd_Smes_g4_375	+	31417	106456	scaffolding error
scaffold_895	108753	130372	dd_Smes_g4_73	-	44918	50119	dd_Smes_g4_72	+	57608	26220	adjacent ends
scaffold_821	393054	411452	dd_Smes_g4_35	-	539870	2676655	dd_Smes_g4_167	+	139655	1029867	adjacent ends
scaffold_276	62217	76564	dd_Smes_g4_56	+	139022	3855946	dd_Smes_g4_63	-	92998	2972674	adjacent ends
scaffold00871:4903-113946	17540	34063	dd_Smes_g4_59	-	16182	1380907	dd_Smes_g4_92	+	157062	1007770	scaffolding error
scaffold01341											other	bad transcript
scaffold_249	143477	183668	dd_Smes_g4_142	+	216698	782025	dd_Smes_g4_111	+	86731	1759279	scaffolding error
scaffold_390	225873	382817	dd_Smes_g4_242	-	257769	371858	dd_Smes_g4_15	-	104517	4456184	scaffolding error
scaffold00340	108801	120626	dd_Smes_g4_171	-	183092	636602	dd_Smes_g4_7	+	573678	2063255	scaffolding error
scaffold_1016	166640	204597	dd_Smes_g4_18	+	172272	5585298	dd_Smes_g4_141	+	142332	421142	scaffolding error
scaffold00461	84849	112153	dd_Smes_g4_125	-	115960	167575	dd_Smes_g4_96	-	69052	145087	adjacent ends
scaffold01022	30377	33628	dd_Smes_g4_273	+	111968	423394	dd_Smes_g4_130	-	65269	1759213	adjacent ends
scaffold_168	101912	128947	dd_Smes_g4_1	-	270305	12493022	dd_Smes_g4_88	+	224339	1962741	scaffolding error
scaffold_176	124759	133237	dd_Smes_g4_34	-	114682	1328574	dd_Smes_g4_95	-	149803	2298989	rearrangement	other ends: unknown
scaffold_201	70582	104621	dd_Smes_g4_140	+	92917	1493662	dd_Smes_g4_212	-	205235	27106	adjacent ends
scaffold_538	84939	96705	dd_Smes_g4_5	-	223730	3227807	dd_Smes_g4_2	+	310762	10306498	rearrangement	other ends: scaffold_951
scaffold00144	98795	121122	dd_Smes_g4_97	-	46472	316580	dd_Smes_g4_48	-	13969	746237	scaffolding error
scaffold_618	40950	51059	dd_Smes_g4_3	+	53601	1209047	dd_Smes_g4_27	+	35934	1770962	scaffolding error
scaffold00026	102446	212591	dd_Smes_g4_12	+	106941	2277544	dd_Smes_g4_10	-	126358	6266034	scaffolding error
scaffold00006	155501	163823	dd_Smes_g4_217	-	301226	126539	dd_Smes_g4_32	-	312442	399637	rearrangement	other ends: unknown
scaffold00315	23589	63566	dd_Smes_g4_77	+	41796	857618	dd_Smes_g4_8	-	109881	6172540	scaffolding error
scaffold_775	108631	113209	dd_Smes_g4_64	+	157637	1688264	dd_Smes_g4_61	+	47004	2959009	rearrangement	other ends: scaffold00062
scaffold_161	77984	78037	dd_Smes_g4_278	+	347788	468798	dd_Smes_g4_259	-	479672	270480	adjacent ends
scaffold00301	100186	104550	dd_Smes_g4_49	+	168016	2289385	dd_Smes_g4_35	-	335292	1920072	scaffolding error
scaffold03052											other	bad transcript
scaffold01351	62417	74318	dd_Smes_g4_16	+	136080	3436782	dd_Smes_g4_182	-	199477	844776	rearrangement	other ends: unknown
scaffold00302	88688	129560	dd_Smes_g4_18	-	112063	7259285	dd_Smes_g4_1	+	107606	1043517	scaffolding error
scaffold_216	139594	223896	dd_Smes_g4_6	+	41482	4388928	dd_Smes_g4_57	+	35155	3515866	scaffolding error
scaffold01159	52086	64351	dd_Smes_g4_13	+	110508	46138	dd_Smes_g4_17	+	144241	132907	adjacent ends
scaffold01355											other	bad transcript
scaffold00505	19876	35940	dd_Smes_g4_31	+	66142	4415113	dd_Smes_g4_163	-	64809	501009	scaffolding error
scaffold_509	130872	132461	dd_Smes_g4_26	+	188388	4353408	dd_Smes_g4_33	-	601989	4960903	scaffolding error
scaffold00034	73030	76851	dd_Smes_g4_147	+	120052	1511420	dd_Smes_g4_177	+	268298	27444	adjacent ends
scaffold_229	43279	46795	dd_Smes_g4_317	-	181081	250348	dd_Smes_g4_112	-	114182	2136738	adjacent ends
scaffold_598	72417	88783	dd_Smes_g4_143	+	70292	647409	dd_Smes_g4_148	+	161593	146525	rearrangement	other ends: unknown
scaffold00423	38970	45833	dd_Smes_g4_98	-	247025	1207010	dd_Smes_g4_16	+	160502	1953351	rearrangement	other ends: unknown
scaffold02115	51965	38858	dd_Smes_g4_112	-	42337	1096483	dd_Smes_g4_286	+	67065	137173	scaffolding error
scaffold00277	55945	127326	dd_Smes_g4_11	-	37322	1399258	dd_Smes_g4_131	-	35916	729694	scaffolding error
scaffold_1003	97962	100299	dd_Smes_g4_142	+	196052	40085	dd_Smes_g4_35	-	67290	4867127	adjacent ends
scaffold00082	72608	153050	dd_Smes_g4_258	+	233132	426618	dd_Smes_g4_46	-	91197	3660681	scaffolding error
scaffold_963	56286	131364	dd_Smes_g4_136	+	45402	259436	dd_Smes_g4_98	-	173951	833890	rearrangement	other ends: complex (scaffold_997, scaffold02046:1-67969)
scaffold02265											other	bad transcript
scaffold00671	98047	104585	dd_Smes_g4_245	+	179748	429439	dd_Smes_g4_6	+	70918	3000457	scaffolding error
scaffold00349	83920	131606	dd_Smes_g4_62	-	111373	1469289	dd_Smes_g4_85	+	187600	662991	scaffolding error
scaffold_119	164637	175583	dd_Smes_g4_250	+	332498	587644	dd_Smes_g4_277	+	79175	394836	scaffolding error
scaffold_366	66094	69324	dd_Smes_g4_95	-	64829	1677502	dd_Smes_g4_187	-	64014	729687	rearrangement	other ends: unknown
scaffold00378:1-128068											other	bad transcript
scaffold_73	96362	111330	dd_Smes_g4_13	+	82420	6910578	dd_Smes_g4_144	+	147133	1251799	scaffolding error
scaffold00451	55561	111381	dd_Smes_g4_24	+	778512	3853675	dd_Smes_g4_18	-	38442	6724593	scaffolding error
scaffold_630	64586	89351	dd_Smes_g4_8	+	125951	822750	dd_Smes_g4_161	+	76882	197356	scaffolding error
scaffold_997	95012	132228	dd_Smes_g4_136	-	115162	1082508	dd_Smes_g4_98	-	220367	857435	rearrangement	other ends: complex (scaffold_963, scaffold02046:1-67969)
scaffold_184	38029	112160	dd_Smes_g4_23	-	110394	1465997	dd_Smes_g4_57	-	17045	971529	scaffolding error
scaffold_691	28841	79461	dd_Smes_g4_13	+	43937	4069187	dd_Smes_g4_109	+	240158	501552	scaffolding error
scaffold_211	24746	29167	dd_Smes_g4_166	+	25949	505930	dd_Smes_g4_33	+	62760	3150199	rearrangement	other ends: scaffold_266
scaffold02523:1-56785	24974	30512	dd_Smes_g4_226	+	49069	633524	dd_Smes_g4_144	+	49634	1206	adjacent ends
scaffold02794	5775	11336	dd_Smes_g4_102	-	11852	1041335	dd_Smes_g4_221	+	68638	669361	adjacent ends
scaffold_180	48090	55677	dd_Smes_g4_158	-	26387	26468	dd_Smes_g4_194	+	58330	117133	adjacent ends
scaffold02296:1-60746											other	bad transcript
scaffold_76	83298	141784	dd_Smes_g4_276	-	122006	126498	dd_Smes_g4_52	-	327722	3978580	adjacent ends
scaffold02186	17562	40357	dd_Smes_g4_103	+	70807	43748	dd_Smes_g4_179	-	61362	62256	adjacent ends
scaffold00975	42295	77107	dd_Smes_g4_121	+	50113	2016608	dd_Smes_g4_191	+	195017	15229	adjacent ends
scaffold00331	62358	105190	dd_Smes_g4_19	+	138224	7458333	dd_Smes_g4_164	+	70129	176906	adjacent ends
scaffold_482	173618	233991	dd_Smes_g4_396	+	122061	122063	dd_Smes_g4_60		982429	2533912	adjacent ends
scaffold_837	150483	167520	dd_Smes_g4_24	+	214042	6235725	dd_Smes_g4_187	-	16922	148698	scaffolding error
scaffold_991	22785	56161	dd_Smes_g4_117	+	49816	1453652	dd_Smes_g4_247	-	76776	207622	scaffolding error
scaffold_469	51547	42579	dd_Smes_g4_48	+	83662	4431933	dd_Smes_g4_68	-	119551	3250514	scaffolding error
scaffold_331	44378	72728	dd_Smes_g4_225	-	137503	36623	dd_Smes_g4_212	-	229502	881172	adjacent ends
scaffold_331	139976	142000	dd_Smes_g4_212	-	229502	655304	dd_Smes_g4_126	-	26316	978733	scaffolding error
scaffold_352	72201	107448	dd_Smes_g4_11	-	53973	747642	dd_Smes_g4_87	-	127944	1320516	scaffolding error
scaffold_352											other	bad transcript
scaffold_962	102728	129947	dd_Smes_g4_38	+	270082	2117006	dd_Smes_g4_10	-	45141	4317232	scaffolding error
scaffold00146	30739	85151	dd_Smes_g4_172	+	78373	450309	dd_Smes_g4_39	-	323181	1803523	scaffolding error
scaffold_28	145125	262795	dd_Smes_g4_15	+	32415	2808407	dd_Smes_g4_35	-	98688	897274	scaffolding error
scaffold_262	112109	142734	dd_Smes_g4_166	-	190962	618338	dd_Smes_g4_33	-	157012	3116275	rearrangement	other ends: scaffold_211
scaffold_262	245234	245234	dd_Smes_g4_33	-	157012	2959263	dd_Smes_g4_152	+	213812	434632	rearrangement	other ends: unmapped
scaffold00111	37364	70126	dd_Smes_g4_179	+	72734	1177287	dd_Smes_g4_88	-	291504	2790429	adjacent ends
scaffold00121	110235	120391	dd_Smes_g4_226	-	137253	148266	dd_Smes_g4_334	+	94542	69756	scaffolding error
scaffold_454	192222	211617	dd_Smes_g4_25	-	251140	2804565	dd_Smes_g4_60	-	222055	3262114	scaffolding error
scaffold01260:519-95868	41238	47626	dd_Smes_g4_98	+	93238	2363791	dd_Smes_g4_217	+	182157	1044	adjacent ends
scaffold01260:519-95868	56433	63182	dd_Smes_g4_217	+	182157	183201	dd_Smes_g4_95	-	28463	1648464	rearrangement	other ends: unknown
scaffold_754	56549	82109	dd_Smes_g4_54	-	79292	77626	dd_Smes_g4_337	-	17798	132024	scaffolding error
scaffold_650	57141	161399	dd_Smes_g4_277	+	154207	233268	dd_Smes_g4_52	-	126480	3152731	scaffolding error
scaffold_79	22726	113294	dd_Smes_g4_157	+	109048	426148	dd_Smes_g4_362	-	58918	103257	scaffolding error
scaffold_883	95010	107699	dd_Smes_g4_2	+	42927	1585469	dd_Smes_g4_96	+	106396	1918005	scaffolding error
scaffold01137:15986-100466	30205	41545	dd_Smes_g4_295	-	61577	30251	dd_Smes_g4_62	-	218365	3521066	adjacent ends
scaffold_254	104387	111950	dd_Smes_g4_199	-	151497	105811	dd_Smes_g4_266	-	92013	573490	adjacent ends
scaffold_808	114395	121118	dd_Smes_g4_99	+	173093	2281240	dd_Smes_g4_130	+	186282	23496	adjacent ends
scaffold00018	134708	147278	scaffold00018	-	114362	564553	dd_Smes_g4_37	+	147451	207479	scaffolding error
scaffold00010	243642	258710	scaffold00010	+	409145	1839513	dd_Smes_g4_28	-	155141	2667153	scaffolding error
scaffold00019	201765	228564	dd_Smes_g4_9	-	322299	2961262	dd_Smes_g4_21	+	201540	6508439	rearrangement	other ends: unmapped
scaffold00007	230854	277005	dd_Smes_g4_20	-	36957	3515281	dd_Smes_g4_19	+	4430398	145249	scaffolding error
scaffold_330	100000	225437	dd_Smes_g4_65	-	183659	2157518	dd_Smes_g4_70	+	71513	1749594	scaffolding error
scaffold_251	81490	86439	dd_Smes_g4_163	+	109791	1356807	dd_Smes_g4_93	-	441403	2523464	adjacent ends
scaffold01384	674	27515	dd_Smes_g4_238	-	335027	18564	dd_Smes_g4_386	-	35770	113958	adjacent ends
scaffold01384	29617	41891	dd_Smes_g4_386	-	35770	78014	dd_Smes_g4_248	+	180173	430316	adjacent ends
scaffold01384	42532	47243	dd_Smes_g4_248	+	180173	610489	dd_Smes_g4_82	-	158172	2833605	adjacent ends
scaffold_551	48462	54872	dd_Smes_g4_52	-	23697	76061	dd_Smes_g4_117	-	356031	1990377	adjacent ends
scaffold_551	263967	269996	dd_Smes_g4_117	-	356031	1634346	dd_Smes_g4_150	+	78232	351556	rearrangement	other ends: unknown
scaffold00056	26653	117304	dd_Smes_g4_83	+	32881	2831155	dd_Smes_g4_13	-	127955	8605852	adjacent ends
scaffold00357	106115	111888	dd_Smes_g4_40	+	96190	459540	dd_Smes_g4_229	+	80414	12064	adjacent ends
scaffold_324	56245	61526	dd_Smes_g4_15	-	29142	4690224	dd_Smes_g4_24	+	95812	326076	scaffolding error
scaffold00081	5964	60783	dd_Smes_g4_48	-	303107	975071	dd_Smes_g4_6	-	10412	1255159	scaffolding error
scaffold_369	85882	202984	dd_Smes_g4_48		201490	1029821	dd_Smes_g4_86		33065	202984	scaffolding error
scaffold_487	135370	154763	dd_Smes_g4_208	-	158186	140980	dd_Smes_g4_35	-	85407	2587879	adjacent ends
scaffold_487	326111	332328	dd_Smes_g4_35	-	85407	2468059	dd_Smes_g4_142	-	140197	411728	rearrangement	other ends: unknown
scaffold_642	106470	112847	dd_Smes_g4_327	-	67958	100756	dd_Smes_g4_101	+	482790	150576	adjacent ends
scaffold_382	172620	228365	dd_Smes_g4_21	+	774011	4099356	dd_Smes_g4_69	-	393283	2358835	scaffolding error
scaffold_779	135808	181203	dd_Smes_g4_221	-	274832	93356	dd_Smes_g4_34	+	399948	28386	adjacent ends
scaffold_606	25839	141585	dd_Smes_g4_283	-	117141	211379	dd_Smes_g4_299	+	88830	14392	adjacent ends
scaffold_606	141585	159268	dd_Smes_g4_299	+	88830	101606	dd_Smes_g4_308	-	161518	249472	adjacent ends
scaffold_257	127711	136316	dd_Smes_g4_319	-	140580	110616	dd_Smes_g4_312	-	157655	215041	adjacent ends
scaffold_294											other	bad transcript
scaffold_982	67056	123285	dd_Smes_g4_45	+	97247	4073058	dd_Smes_g4_194	+	186772	536012	scaffolding error
scaffold00375	86348	110871	dd_Smes_g4_133	-	101073	686797	dd_Smes_g4_18	-	38444	1487043	scaffolding error
scaffold00593	38195	39837	dd_Smes_g4_393	-	51545	40742	dd_Smes_g4_141	+	126339	1609105	adjacent ends
scaffold_210	73710	84174	dd_Smes_g4_62	+	57983	1422289	dd_Smes_g4_28	-	61262	2507238	scaffolding error

## Sheet: Table S7
Table S7
Validation of adjacent S. mediterranea scaffold ends as determined by syntenies to S. polychroa, using a chromosome-level assembly (Guo et al, Nature, 2022)
	predicted adjacency in Smed		Smed scaffold mapping on chromosome-level assembly
Spol scaffold	First	Second	First	Second
scaffold00350	dd_Smes_g4_252	dd_Smes_g4_241	smed_chr3:745524-1401349	smed_chr3:1401483-2108591
scaffold02523:1-56785	dd_Smes_g4_144	dd_Smes_g4_226	smed_chr1:149973728-151608155	smed_chr1:149168617-149973596
scaffold01260:519-95868	dd_Smes_g4_98	dd_Smes_g4_217	smed_chr1:191635534-194122541	smed_chr1:190760019-191635397
scaffold01137:15986-100466	dd_Smes_g4_295	dd_Smes_g4_62	smed_chr1:155668465-156075247	smed_chr1:152087040-155668345
scaffold00086	dd_Smes_g4_288	dd_Smes_g4_381	smed_chr1:160427769-160870289	smed_chr1:160282237-160427638
scaffold_487	dd_Smes_g4_208	dd_Smes_g4_35	smed_chr1:306889971-307829734	smed_chr1:304279547-306889836
scaffold_417	dd_Smes_g4_294	dd_Smes_g4_272	smed_chr1:303870650-304279427	smed_chr1:303308280-303870517
scaffold_389	dd_Smes_g4_155	dd_Smes_g4_61	smed_chr1:325893141-327410532	smed_chr1:322200654-325893004
scaffold00243	dd_Smes_g4_105	dd_Smes_g4_132	smed_chr1:89591254-91930199	smed_chr1:91930309-93677983
scaffold00861:46097-113884	dd_Smes_g4_189	dd_Smes_g4_78	smed_chr2:4538457-5638692	smed_chr2:1538899-4538332
scaffold_267	dd_Smes_g4_264	dd_Smes_g4_128	smed_chr1:17022235-17622339	smed_chr1:17622472-19492932
scaffold01022	dd_Smes_g4_130	dd_Smes_g4_273	smed_chr1:203633052-205469360	smed_chr1:203084755-203632923
scaffold_201	dd_Smes_g4_140	dd_Smes_g4_212	smed_chr1:290512666-292165168	smed_chr1:292251177-293167043
scaffold_895	dd_Smes_g4_72	dd_Smes_g4_73	smed_chr2:87661609-90883060	smed_chr2:90883185-94081198
scaffold_331	dd_Smes_g4_212	dd_Smes_g4_225	smed_chr1:292251177-293167043	smed_chr1:293167177-293978962
scaffold00034	dd_Smes_g4_147	dd_Smes_g4_177	smed_chr4:13396624-15007482	smed_chr4:15032118-16246783
scaffold_1003	dd_Smes_g4_35	dd_Smes_g4_142	smed_chr1:94996575-97408102	smed_chr1:97408237-99047296
scaffold_180	dd_Smes_g4_158	dd_Smes_g4_194	smed_chr1:176207269-177686785	smed_chr1:175147228-176207138
scaffold_76	dd_Smes_g4_52	dd_Smes_g4_276	smed_chr1:138420851-142570765	smed_chr1:137916805-138420733
scaffold02186	dd_Smes_g4_103	dd_Smes_g4_179	smed_chr1:23530875-25894002	smed_chr1:22320238-23530737
scaffold00331	dd_Smes_g4_19	dd_Smes_g4_164	smed_chr1:112551127-120029022	smed_chr1:120029161-121375575
scaffold00111	dd_Smes_g4_179	dd_Smes_g4_88	smed_chr1:22320238-23530737	smed_chr1:19493049-22320100
scaffold_229	dd_Smes_g4_317	dd_Smes_g4_112	smed_chr1:16491129-16762929	smed_chr1:15432881-16491003
scaffold_251	dd_Smes_g4_163	dd_Smes_g4_93	smed_chr1:121699021-123067882	smed_chr1:123433149-126125246
scaffold00975	dd_Smes_g4_121	dd_Smes_g4_191	smed_chr1:32561375-34585453	smed_chr1:31483870-32561246
scaffold_779	dd_Smes_g4_34	dd_Smes_g4_221	smed_chr1:99662989-104831648	smed_chr1:104979286-105820173
scaffold00593	dd_Smes_g4_393	dd_Smes_g4_141	smed_chr1:240833791-240876592	smed_chr1:240792566-242443050
scaffold_133	dd_Smes_g4_120	dd_Smes_g4_287	smed_chr1:157704680-158397729	smed_chr1:157063992-157513694
scaffold00256	dd_Smes_g4_186	dd_Smes_g4_46	smed_chr1:83921311-85041557	smed_chr1:85041673-89591124
scaffold_687	dd_Smes_g4_275	dd_Smes_g4_440	smed_chr1:30953188-31483744	smed_chr1:31359986-31375514
scaffold_821	dd_Smes_g4_35	dd_Smes_g4_167	smed_chr1:94996575-97408102	smed_chr1:93678092-94996440
scaffold_276	dd_Smes_g4_56	dd_Smes_g4_63	smed_chr3:13061900-16951944	smed_chr3:16952069-19954502
scaffold00461	dd_Smes_g4_125	dd_Smes_g4_96	smed_chr2:95560188-9747505	smed_chr2:97475165-99996456
scaffold_161	dd_Smes_g4_278	dd_Smes_g4_259	smed_chr1:108853623-109348892	smed_chr1:108227646-108853490
scaffold01159	dd_Smes_g4_13	dd_Smes_g4_17	smed_chr2:209143562-217790739	smed_chr2:217790875-225377487
scaffold02794	dd_Smes_g4_102	dd_Smes_g4_221	smed_chr1:105820299-108227522	smed_chr1:104979286-105820173
scaffold_482	dd_Smes_g4_396	dd_Smes_g4_60	smed_chr1:257763998-257797275	smed_chr1:255355554-259048002
scaffold_254	dd_Smes_g4_199	dd_Smes_g4_266	smed_chr1:29028675-30027471	smed_chr1:28435713-29028549
scaffold_808	dd_Smes_g4_99	dd_Smes_g4_130	smed_chr1:205469474-207928754	smed_chr1:203633052-205469360
scaffold01384	dd_Smes_g4_238	dd_Smes_g4_386	smed_chr1:263745291-264456867	smed_chr1:264456985-264597088
scaffold01384	dd_Smes_g4_386	dd_Smes_g4_248	smed_chr1:264456985-264597088	smed_chr1:264597222-265267317
scaffold01384	dd_Smes_g4_248	dd_Smes_g4_82	smed_chr1:264597222-265267317	smed_chr1:265267444-268177600
scaffold_551	dd_Smes_g4_52	dd_Smes_g4_117	smed_chr1:138420851-142570765	smed_chr1:142570895-144633686
scaffold00056	dd_Smes_g4_83	dd_Smes_g4_13	smed_chr2:206267618-209143425	smed_chr2:209143562-217790739
scaffold00357	dd_Smes_g4_40	dd_Smes_g4_229	smed_chr1:168228498-168704046	smed_chr1:168704184-169503212
scaffold_642	dd_Smes_g4_327	dd_Smes_g4_101	smed_chr1:331302004-331534565	smed_chr1:328850660-331301886
scaffold_606	dd_Smes_g4_283	dd_Smes_g4_299	smed_chr1:223336995-223804237	smed_chr1:223804356-224178999
scaffold_606	dd_Smes_g4_299	dd_Smes_g4_308	smed_chr1:223804356-224178999	smed_chr1:224179117-224505271
scaffold_257	dd_Smes_g4_319	dd_Smes_g4_312	smed_chr1:126423285-126683290	smed_chr1:126125380-126423152

## Sheet: Table S8
Table S8
Catalog of lineage-specific mutation, shared by all descendent animals of a specific parent sample
				Present in
Scaffold	Position	Reference Allele	Variant Allele	Pc1	Pc2	Pc3	Pc4	P1	P2	P3	P4
scaffold_121	68294	A	G	0	0	0	0	0	0	0	1
scaffold_132	10250	G	A	0	0	0	0	0	0	0	1
scaffold_150	14687	G	A	0	0	0	0	0	0	0	1
scaffold_232	49603	AT	A	0	0	0	0	0	0	0	1
scaffold_265	119696	TTTCAATGAAAATCTATAATGCCACA	T	0	0	0	0	0	0	0	1
scaffold_314	122284	A	T	0	0	0	0	0	0	1	0
scaffold_318	19929	T	G	0	0	0	0	0	0	1	0
scaffold_331	124625	A	G	0	0	0	0	0	0	1	0
scaffold_38	47931	A	T	0	0	0	0	0	0	1	0
scaffold_400	90664	T	C	0	0	0	0	0	0	1	0
scaffold_425	55245	C	A	0	0	0	0	0	0	1	0
scaffold_454	41669	G	A	0	0	0	0	0	0	1	0
scaffold_478	73721	C	A	0	0	0	0	0	0	1	0
scaffold_498	35585	G	T	0	0	0	0	0	0	1	0
scaffold_5	27961	T	C	0	0	0	0	0	0	1	0
scaffold_522	98800	T	G	0	0	0	0	0	1	0	0
scaffold_527	66793	CTCG	C	0	0	0	0	0	1	0	0
scaffold_549	100673	G	A	0	0	0	0	0	1	0	0
scaffold_566	122683	A	T	0	0	0	0	0	1	0	0
scaffold_579	12479	C	A	0	0	0	0	0	1	0	0
scaffold_580	116429	G	A	0	0	0	0	0	1	0	0
scaffold_599	37150	GCAATTGATTAATATTAGTAAA	G	0	0	0	0	0	1	0	0
scaffold_668	65736	C	G	0	0	0	0	0	1	0	0
scaffold_677	10372	C	G	0	8	0	0	0	1	0	0
scaffold_677	10387	C	T	0	0	0	0	0	1	0	0
scaffold_677	10507	C	A	0	0	0	0	0	1	0	0
scaffold_677	5438	GTAATGTATTCATAATAAAGAGAA	G	0	0	0	0	0	1	0	0
scaffold_677	9247	AC	A	0	0	0	0	0	1	0	0
scaffold_677	9840	GTCTTCA	G	0	0	0	0	0	1	0	0
scaffold_717	19172	T	C	0	0	0	0	0	1	0	0
scaffold_719	149055	A	T	0	0	0	0	0	1	0	0
scaffold_777	45003	T	A	0	0	0	0	0	1	0	0
scaffold_83	39726	A	G	0	0	0	0	1	0	0	0
scaffold_838	49971	G	A	0	0	0	0	1	0	0	0
scaffold_876	189052	T	A	0	0	0	0	1	0	0	1
scaffold_89	81327	TTC	T	0	0	0	0	1	0	0	1
scaffold_975	209357	C	T	0	0	0	0	1	0	0	1
scaffold_976	57647	A	G	0	0	0	0	1	0	0	1
scaffold_978	131379	G	T	0	0	0	0	1	0	0	1
scaffold00003	390206	T	C	0	0	0	0	1	0	0	1
scaffold00003	390212	A	T	0	0	0	0	1	0	0	1
scaffold00003	390217	A	C	0	0	0	0	1	0	0	1
scaffold00005	283336	C	T	0	0	0	0	1	0	0	1
scaffold00020	292463	C	T	0	0	0	0	1	0	0	1
scaffold00021	296083	T	C	0	0	0	0	1	0	0	1
scaffold00021	296096	C	A	0	0	0	0	1	0	0	1
scaffold00021	296207	T	A	0	0	0	0	1	0	0	1
scaffold00062	86518	A	G	0	0	0	0	1	0	0	1
scaffold00076	175138	C	A	0	0	0	0	1	0	0	1
scaffold00113	26544	C	T	0	0	0	0	1	0	0	1
scaffold00122	186196	C	T	0	0	0	0	1	0	0	1
scaffold00154	100333	ACATTTCATTGGGGAAAAT	A	0	0	0	0	1	0	0	1
scaffold00325	53058	T	C	0	0	0	0	1	0	0	1
scaffold00417	7242	AATTAAAAACTTTTAATC	A	0	0	0	0	1	0	0	1
scaffold00433	47620	T	A	0	0	0	0	1	0	0	1
scaffold00443	110673	G	A	0	0	0	0	1	0	0	1
scaffold00443	43604	A	T	0	0	0	0	1	0	0	1
scaffold00483	24364	C	T	0	0	0	0	1	0	0	1
scaffold00574	74723	A	T	0	0	0	0	1	0	0	1
scaffold00594	100572	C	A	0	0	0	0	1	0	0	1
scaffold00635	39189	G	A	0	0	0	0	1	0	0	1
scaffold00636	82012	T	G	0	0	0	0	1	0	0	1
scaffold00666	95206	G	A	0	0	0	0	1	0	0	1
scaffold00669	74175	T	C	0	0	0	0	1	0	0	1
scaffold00684:1-86130	27825	T	A	0	0	0	0	1	0	0	1
scaffold00711	98247	A	G	0	0	0	0	1	0	0	1
scaffold00722	464	T	G	0	0	0	0	1	0	0	1
scaffold00725:4410-121465	38804	G	A	0	0	0	1	0	0	0	0
scaffold00788	22708	T	A	0	0	0	1	0	0	0	0
scaffold00788	22710	A	T	0	0	0	1	0	0	0	0
scaffold00802	86543	G	A	0	0	0	1	0	0	0	0
scaffold00806	19279	T	C	0	0	0	1	0	0	0	0
scaffold00836:1-110043	47729	G	A	0	0	0	1	0	0	0	0
scaffold00896	88953	C	T	0	0	0	1	0	0	0	0
scaffold01089	54414	C	T	0	0	0	1	0	0	0	0
scaffold01142	85172	G	A	0	0	0	1	0	0	0	0
scaffold01193	74517	C	T	0	0	0	1	0	0	0	0
scaffold01480	35087	C	T	0	0	0	1	0	0	0	0
scaffold01485	748	CATTGCCAGAGA	C	0	0	0	1	0	0	0	0
scaffold01514	80676	T	C	0	0	0	1	0	0	1	0
scaffold01517	61241	G	A	0	0	1	0	0	0	0	0
scaffold01592	65263	G	A	0	0	1	0	0	0	0	0
scaffold01695	2058	G	T	0	0	1	0	0	0	0	0
scaffold01768:38577-79452	624	C	T	0	0	1	0	0	0	0	0
scaffold01860	73243	G	A	0	0	1	0	0	0	0	0
scaffold01932	32021	A	C	0	0	1	0	0	0	0	0
scaffold02092:1-23709	11577	A	T	0	1	0	0	0	0	0	0
scaffold02161	55200	G	A	0	1	0	0	0	0	0	0
scaffold02290	49775	G	A	0	1	0	0	0	0	0	0
scaffold02326:8041-67469	42822	G	C	0	1	0	0	0	0	0	0
scaffold02586:1-41096	32535	T	A	0	1	0	0	0	0	0	0
scaffold02601	33805	A	T	0	1	0	0	0	0	0	0
scaffold02601	7657	G	T	0	1	0	0	0	0	0	0
scaffold02848	28874	G	A	0	1	0	0	0	0	0	0
scaffold03073	5937	A	T	0	1	0	0	0	0	0	0
scaffold03121:7579-31171	19862	T	G	0	1	0	0	0	0	0	0
scaffold03121:7579-31171	19914	G	T	0	1	0	0	0	0	0	0
scaffold03121:7579-31171	20097	A	G	0	1	0	0	0	0	0	0
scaffold03121:7579-31171	20161	C	T	0	1	0	0	1	1	0	1
scaffold03121:7579-31171	20167	C	G	1	0	0	0	0	0	0	0
scaffold03121:7579-31171	20176	G	A	1	0	1	0	0	0	0	0
scaffold03121:7579-31171	20183	A	T	1	0	1	0	0	0	0	0
scaffold03121:7579-31171	20212	G	A	1	0	1	1	0	0	1	0
scaffold03121:7579-31171	20231	A	T	1	0	1	1	0	0	1	0
scaffold03121:7579-31171	20254	C	T	1	0	1	1	0	0	1	0
scaffold03121:7579-31171	20262	T	G	1	0	1	1	0	0	1	0
scaffold03121:7579-31171	20683	A	T	1	0	1	1	0	0	1	0
scaffold03121:7579-31171	20947	G	A	1	0	1	1	0	0	1	0
scaffold03121:7579-31171	21286	T	C	1	0	1	1	0	0	1	0
scaffold03121:7579-31171	21956	T	A	1	0	1	1	0	0	1	0
scaffold03121:7579-31171	21996	C	T	1	0	1	1	0	0	1	0
scaffold03121:7579-31171	22004	A	T	1	0	1	1	0	0	1	0
scaffold03121:7579-31171	22129	G	A	1	0	1	1	0	0	1	0
scaffold03121:7579-31171	22270	AATC	A	1	1	1	1	0	1	1	0
scaffold03121:7579-31171	22308	G	T	1	1	1	1	0	1	1	0
scaffold03121:7579-31171	22309	G	A	1	1	1	1	0	1	1	0
scaffold03121:7579-31171	22380	G	C	1	1	1	1	0	1	1	0
scaffold03121:7579-31171	22592	GAGA	G	1	1	1	1	0	1	1	0
scaffold03121:7579-31171	22653	C	T	1	1	1	1	0	1	1	0
scaffold03121:7579-31171	22664	A	T	1	1	1	1	0	1	1	0
scaffold03121:7579-31171	22809	TC	T	1	1	1	1	0	1	1	0
scaffold03121:7579-31171	22878	A	T	1	1	1	1	0	1	1	0
scaffold03121:7579-31171	23421	A	G	1	1	1	1	0	1	1	0
scaffold03121:7579-31171	23441	C	T	1	1	1	1	0	1	1	0
scaffold03209	2623	C	A	1	1	1	1	0	1	1	0
scaffold03358	25714	T	C	1	1	1	1	0	1	1	0
scaffold03363	16391	A	T	1	1	1	1	0	1	1	0
scaffold03540	9989	A	G	1	1	1	1	0	1	1	0
scaffold03638:1-29913	3000	A	G	1	1	1	1	0	1	1	0
scaffold03711	41793	T	G	1	1	1	1	0	1	1	0
scaffold03747:1-18901	13487	A	G	1	1	1	1	0	1	1	0
scaffold03950	10158	T	A	1	1	1	1	0	1	1	0
scaffold03959:1-32982	6896	C	T	1	1	1	1	0	1	1	0
scaffold03989	14651	C	T	1	1	1	1	0	1	1	0
scaffold04231	24259	G	T	1	1	1	1	0	1	1	0
scaffold04320	29260	G	A	1	1	1	1	0	1	1	0
scaffold04451:1-21281	17476	G	A	1	1	1	1	0	1	1	0
scaffold04672	21430	A	C	1	1	1	1	0	1	1	0
scaffold05010:7445-33911	2748	G	T	1	1	1	1	0	1	1	0
scaffold05111	2627	A	T	1	1	1	1	0	1	1	0
scaffold05251:1-23007	17515	A	T	1	1	1	1	0	1	1	0
scaffold05671:10825-28055	12172	G	A	1	1	1	1	0	1	1	0
scaffold05804	26265	C	T	1	1	1	1	0	1	1	0
scaffold06648	12536	A	C	1	1	1	1	0	1	1	0
scaffold06747	1971	T	A	1	1	1	1	0	1	1	0
scaffold06900	13512	C	A	1	1	1	1	0	1	1	0
scaffold07322	4646	T	C	1	1	1	1	0	1	1	0

## Sheet: Table S9
Table S9
Catalog of identified clonal mutations in the filial generation of the regenerated and control groups
Sample	Scaffold	Position	Reference allele	Variant allele	Found by	Consequence
SM030	scaffold00212	93041	A	G	Both	intergenic
SM030	scaffold00312	78904	A	G	Both	intergenic
SM030	scaffold00475	110273	C	T	HaplotypeCaller	intergenic
SM030	scaffold01541	15647	T	C	Both	intron [dd_Spol_v4_39955_1_1 - intraflagellar transport protein 43 homolog A-like]
SM030	scaffold01983	71255	G	A	Both	non-synonymous (V3574I) [dd_Spol_v4_20053_2_1 - apolipophorin-like]
SM030	scaffold02221:19482-34073	2106	C	T	Both	intergenic
SM030	scaffold02955	13768	C	T	Both	intergenic
SM030	scaffold03610	7495	CAGCCTCATTGTGT	C	HaplotypeCaller	intergenic
SM030	scaffold05501	17720	A	T	Both	intergenic
SM030	scaffold06706	8920	G	A	HaplotypeCaller	intergenic
SM030	scaffold_740	59256	T	C	HaplotypeCaller	intergenic
SM030	scaffold04739	24085	G	A	Both	intergenic
SM034	scaffold00024	172269	A	G	Both	intergenic
SM034	scaffold00095	166210	G	A	Both	synonymous [dd_Spol_v4_34742_1_1 - scheggia]
SM034	scaffold00483	16939	A	G	Both	intergenic
SM034	scaffold01150:25607-99890	34751	T	C	Both	intergenic
SM034	scaffold01572	43983	G	T	IsoMut	intergenic
SM034	scaffold02470:15772-46332	21003	C	T	Both	intergenic
SM034	scaffold02580	34085	G	A	Both	intron [dd_Spol_v4_51020_1_1 - G protein subunit alpha q]
SM034	scaffold04656	23	T	G	HaplotypeCaller	intergenic
SM034	scaffold04864	7524	G	A	Both	intron [dd_Spol_v4_77033_13_1 - wallenda]
SM034	scaffold07322	9569	T	C	Both	non-synonymous (S3C) [dd_Spol_v4_15179_1_1 - death associated protein 3-like]
SM034	scaffold07392	8519	C	T	Both	intergenic
SM034	scaffold_177	34506	TAA	T	HaplotypeCaller	intron [dd_Spol_v4_24048_1_1 - FERM domain-containing protein 4B-like]
SM034	scaffold00239	75770	C	T	Both	intron [dd_Spol_v4_37730_1_1 - kinesin family member 17]
SM034	scaffold05118	24514	T	C	Both	intergenic
SM034	scaffold01574	6420	C	T	IsoMut	synonymous [dd_Spol_v4_55409_1_1 - frizzled class receptor 5]
SM034	scaffold00785	115038	C	T	Both	intergenic
SM034	scaffold00072	172308	G	T	HaplotypeCaller	intergenic
SM034	scaffold_194	37317	C	T	HaplotypeCaller	intron [dd_Spol_g4_19829_4_6 - mitogen-activated protein kinase kinase kinase]
SM032	scaffold00280	78942	A	G	Both	intergenic
SM033	scaffold_505	131804	A	G	Both	intergenic
SM032	scaffold01985	1802	TAATTATA	T	Both	intron [dd_Spol_v4_11942_1_2 - c-abl oncogene 1, non-receptor tyrosine kinase]
SM032	scaffold02825	28646	C	T	Both	5'UTR [dd_Spol_v4_43629_1_1 - protein phosphatase 2, regulatory subunit A, alpha]
SM032	scaffold03536	23701	G	T	Both	intron[dd_Spol_v4_21052_1_1 - CTD small phosphatase-like]
SM032	scaffold_103	79503	G	C	Both	intergenic
SM032	scaffold01822	5440	G	A	Both	intergenic
SM032	scaffold_650	55642	T	A	Both	intergenic
SM032	scaffold_674	168853	G	T	Both	intron [dd_Spol_v4_37558_1_1 - no BLAST hit]
SM032	scaffold_353	328535	A	G	Both	intergenic
SM032	scaffold02070:15661-24932	7580	T	G	Both	intergenic
SM032	scaffold06597	1326	CG	C	HaplotypeCaller	intergenic
SM032	scaffold02702	38901	G	A	IsoMut	intergenic
SM032	scaffold_760	84903	A	T	Both	intergenic
SM032	scaffold_821	376879	G	A	HaplotypeCaller	intergenic
SM032	scaffold00438	18554	T	C	Both	intergenic
SM033	scaffold01985	1802	TAATTATA	T	Both	intron [dd_Spol_v4_11942_1_2 - c-abl oncogene 1, non-receptor tyrosine kinase]
SM033	scaffold02825	28646	C	T	Both	5'UTR [dd_Spol_v4_43629_1_1 - protein phosphatase 2, regulatory subunit A, alpha]
SM033	scaffold03536	23701	G	T	Both	intron[dd_Spol_v4_21052_1_1 - CTD small phosphatase-like]
SM033	scaffold_103	79503	G	C	Both	intergenic
SM033	scaffold01822	5440	G	A	Both	intergenic
SM033	scaffold_650	55642	T	A	Both	intergenic
SM033	scaffold_674	168853	G	T	Both	intron [dd_Spol_v4_37558_1_1 - no BLAST hit]
SM033	scaffold_353	328535	A	G	Both	intergenic
SM033	scaffold02070:15661-24932	7580	T	G	Both	intergenic
SM033	scaffold06597	1326	CG	C	HaplotypeCaller	intergenic
SM033	scaffold02702	38901	G	A	IsoMut	intergenic
SM033	scaffold_760	84903	A	T	Both	intergenic
SM033	scaffold_821	376879	G	A	HaplotypeCaller	intergenic
SM033	scaffold00438	18554	T	C	Both	intergenic
SM038	scaffold00925	89660	A	T	Both	intergenic
SM038	scaffold00786:11909-117488	81466	C	A	Both	intron [dd_Spol_v4_8140_1_1 - Rho GTPase activating protein 8]
SM038	scaffold06498	10173	C	T	Both	intergenic
SM038	scaffold00098	147420	G	A	Both	non-synonymous (C1451T) [dd_Spol_v4_15332_3_1 - lysine (K)-specific demethylase homolog]
SM038	scaffold01828	38928	C	A	Both	intergenic
SM038	scaffold05434:1-28413	19030	AATGCGGCTCTTAGAGCCGC	A	HaplotypeCaller	intergenic
SM038	scaffold00301	8561	TTTA	T	HaplotypeCaller	intergenic
SM037	scaffold05249	2938	A	G	Both	intergenic
SM037	scaffold_1021	48084	C	T	HaplotypeCaller	non-synonymous (G209E) [dd_Spol_v4_32915_1_1 - aldehyde dehydrgenase 3-like]
SM037	scaffold00257	76794	T	A	Both	intron[dd_Spol_v4_27690_2_1 - gamma-aminobutyric acid (GABA) A receptor, subunit gamma 3]
SM037	scaffold02563:1-62470	499	T	A	Both	intron [dd_Spol_v4_51628_1_1 - PRKR-interacting protein 1 homolog]
SM037	scaffold03820	516	A	G	Both	intergenic
SM037	scaffold_206	139591	A	G	Both	intron [dd_Spol_v4_55081_1_1 - protein kinase, cGMP-dependent, type I]
SM037	scaffold00815	5890	G	A	Both	intergenic
SM037	scaffold_690	187193	C	T	Both	intergenic
SM037	scaffold01874	2013	T	G	Both	5'UTR [dd_Spol_v4_9477_7_2 - NGFI-A-binding protein homolog]
SM020	scaffold00210	5807	T	G	IsoMut	intergenic
SM020	scaffold02330:44197-45718	482	AGAGAGACAAAGAGTGACGCAAAATTGAGACGAAACGC	A	IsoMut	intron [dd_Spol_v4_11857_1_1 - prune exopolyphosphatase]
SM020	scaffold_70	174003	T	C	Both	intron [dd_Spol_v4_29561_1_2 - dopamine receptor D2]
SM020	scaffold_253	125471	TTG	T	HaplotypeCaller	intergenic
SM020	scaffold04036:4185-43524	28845	TA	T	Both	intron [dd_Spol_v4_38913_1_1 - zonadhesin-like]
SM017	scaffold03765:12402-23694	10750	A	T	HaplotypeCaller	intergenic
SM017	scaffold05419:1-19424	17784	T	G	Both	intergenic
SM017	scaffold_596	131919	G	A	Both	intron [dd_Spol_v4_907_1_1 - CG12065 gene product from transcript CG12065-RF]
SM017	scaffold03832	8321	T	C	Both	intergenic

## Sheet: Table S10
Table S10
Validation of subclonal mutations in regenerant samples by amplicon sequencing
					WGS allele frequency			Amplicon allele frequency				Primers
Sample	Scaffold	Position	Reference allele	Variant allele	Parent	Regenerant	Filia	Parent	Regenerant	Filia	NOTE	Forward	Reverse
SM030	scaffold00212	93041	A	G	0	0	0.40625	0.000506201	0.000322425	0.353793		ACGCACTACCTGATCTCAACG	TTAGCGAAGCTGGCAGATGT
SM030	scaffold00312	78904	A	G	0	0.0454545	0.238095	0.0190736	0.0177416	0.502378		GGCTGAATACTGAATTAACCAGA	GATTATATGCATCTTGACCATAGC
SM030	scaffold00475	110273	C	T	0	0	0.333333	0.000426901	0.00823704	not tested		GCTTTGACCACAATTAATCATCCC	CTCAAGTACCATAAATATAGCAAAC
SM030	scaffold01541	15647	T	C	0	0.037037	0.157895	0.00168492	0.00034118	not tested		CAATCTCATTAATTAAAATTATAGTGTGC	CCTAAATGAAATTGCGAAGAATTTC
SM030	scaffold01983	71255	G	A	0	0	0.156863	0.000519931	0.00567135	0.184902		CACATCTCGACCAGAAAGTGA	TTCGCCATCGTCAACACAGA
SM030	scaffold02221:19482-34073	2106	C	T	0	0	0.276923				amplicon not unique
SM030	scaffold02955	13768	C	T	0	0	0.285714	0.000381284	0.00658514	not tested		ACGCGTATCTTCCTGCTCG	ACAGTTGGTCATACAAGAAGCA
SM030	scaffold03610	7495	CAGCCTCATTGTGT	C	0	0	0.377778	0	0.00693256	not tested		TCTGCATATCGACTTCGGGC	GTGTGTGGTGTTTGATGTTGGT
SM030	scaffold05501	17720	A	T	0	0	0.166667	0.000272098	0	not tested		CCCGACTTATTGAGAGGCCC	ATCAAATTGGGGGAAGCCGT
SM030	scaffold06706	8920	G	A	0	0.0108696	0.181818				amplicon not tested
SM030	scaffold_740	59256	T	C	0	0	0.137931				amplicon not tested
SM030	scaffold04739	24085	G	A	0.04	0.0526316	0.225352	0.0241647	0.0760477	0.491994		CGGGAATCGTTAGCAGGACT	CTGAGCTCAATATGAGGGGCTT
SM034	scaffold00024	172269	A	G	0	0	0.333333	0.00106397	0.0211741	0.337164		GTACCGGTAATCCTGGTCGG	CTCCACCTGAATGCCTTTCG
SM034	scaffold00095	166210	G	A	0	0	0.416667	0.000483944	0.0165191	not tested		AGGTGGCATAACAGGAGGTT	ACCCGTAGACGAGTACAGACA
SM034	scaffold00483	16939	A	G	0	0	0.309091	0.00144893	5.90319e-05	not tested		CGCACTGCAGCCTGTTAAAT	GAAGGCAAGTCCAGAGCAGA
SM034	scaffold01150:25607-99890	34751	T	C	0	0	0.326531	0	0	not tested		AGGAGTAAATTACATCTGCAACGC	ATCAGGGGAGTCTGCCTAAA
SM034	scaffold01572	43983	G	T	0	0.0117647	0.235294				amplicon not unique
SM034	scaffold02470:15772-46332	21003	C	T	0	0.0166667	0.188406	0	0.0151422	0.339764		CAGTCACAAACTACTCTTTATGCC	GCCCCTAGTCACTCTTGTGG
SM034	scaffold02580	34085	G	A	0	0.03125	0.363636	0	0.0432388	0.52379		TTGTACACAATTGACAAGGACTG	CCTTCCGAACTTGACAGCATA
SM034	scaffold04656	23	T	G	0	0	0.352941	0	0	not tested		TTGGCTTCACCTTAATGAAATAT	GCGTCATAATTTTCCTCGC
SM034	scaffold04864	7524	G	A	0	0	0.350877	0.000381922	0.000531632	not tested		GAGTTAACATATTACAATTTTATTTCG	GCATTGTCAAATATGACATTAACTC
SM034	scaffold07322	9569	T	C	0	0.0555556	0.216667	0.00194607	0.0463228	0.511595		CTGCCTTCGTGCTCATTTAAAT	GTATCATTAATAAAGGGTAATTTTAAAG
SM034	scaffold07392	8519	C	T	0	0	0.409091				amplicon not unique
SM034	scaffold_177	34506	TAA	T	0	0.0277778	0.363636	0	0.0767167	0.844972		CTACATCCTAATAGAATTAATTCAT	GCGCTTTCTTATAATGTGGG
SM034	scaffold00239	75770	C	T	0.012987	0.0166667	0.392157	0.000229463	0.012059	0.251211		TGCGGTTTCTATGAGGATTCCC	ATGCACTGCAAAATTGAAGACT
SM034	scaffold05118	24514	T	C	0	0.0196078	0.489796	0	0.00775194	0.191604		GTACTTTACTACTATATCACCAAAAAT	CATCGTTTGATACTGTTAACTAAC
SM034	scaffold01574	6420	C	T	0	0	0.464286	0.000347222	0.000184332	not tested		GCCCACTCCAATAGCCCTTA	TGCACTTACAATTGCACCAGA
SM034	scaffold00785	115038	C	T	0	0.00621118	0.13	0.000548847	0.00608302	not tested		GAACCTTAATTTAGTTATTTGAGCCCTTTC	CAGATTTTTTGAATTAAAATTATCAATGGGCTC
SM034	scaffold00072	172308	G	T	0.0454545	0.0192308	0.205128				amplicon not tested
SM034	scaffold_194	37317	C	T	0	0.0114943	0.105882				amplicon not tested
SM032	scaffold00280	78942	A	G	0	0	0.285714	0	0	not tested		CGTCATGACAAACGAGACGA	AACCACCTTCTCCCAGCAAT
SM033	scaffold_505	131804	A	G	0	0	0.325				amplicon not unique
SM032	scaffold01985	1802	TAATTATA	T	0	0.016129	0.347826	0.00767216	0.0111766	0.335294		GCGATCAATTAGTTTACGATATGAA	CGATCTAACATGTTATACTTAAGTCT
SM032	scaffold02825	28646	C	T	0	0	0.188679	0.000932568	0.0147042	not tested		AGCAAACAAGGGAAAGATGACG	GGAACAAACGAACCGAGCTG
SM032	scaffold03536	23701	G	T	0.117647	0.0444444	0.318182				amplicon not tested
SM032	scaffold_103	79503	G	C	0	0.0192308	0.316667	0	0.0121816	0.221319		GTTAGTTGCAAAATGTTTAAGATTATAC	CATTGGTCTGACTTACATTAAATAAAC
SM032	scaffold01822	5440	G	A	0	0.0166667	0.345455	0	0.0267575	0.57949		CGGAAATGGATATCGAACGATTG	CTGATATTACTCAATTCTAAAAATAGAC
SM032	scaffold_650	55642	T	A	0	0.0444444	0.45098				amplicon not unique
SM032	scaffold_674	168853	G	T	0	0.05	0.377778	0.000197543	0.0089951	not tested		CTAATTTCATTTGAGAAACAAAGTTAC	GAAGCAAAATGAAAATGTGTGG
SM032	scaffold_353	328535	A	G	0	0	0.368421	0.00146394	0.0220278	0.593369		AGGTCGATCCATGGCCAATA	TCTCTGATTTTAGCCTCCACCA
SM032	scaffold02070:15661-24932	7580	T	G	0	0.0196078	0.306122				amplicon not unique
SM032	scaffold06597	1326	CG	C	0.0333333	0.0217391	0.191489				amplicon not tested
SM032	scaffold02702	38901	G	A	0	0	0.316667				amplicon not unique
SM032	scaffold_760	84903	A	T	0	0.0344828	0.303571	0.0422439	0.0727273	0.313599		CTAAATTGTATTGTCTAATCTCTAGC	GAATTAAATTAACCAGCTAACGAATC
SM032	scaffold_821	376879	G	A	0.0142857	0.015625	0.131579				amplicon not tested
SM032	scaffold00438	18554	T	C	0	0	0.360656	0.000726777	0.00877531	not tested		GTCTCTATATGTAACTTTTAGGTCG	TTAAATCAGACGAGCATAACGTA
SM033	scaffold01985	1802	TAATTATA	T	0	0.016129	0.560976	0.00767216	0.0111766	0.335294		GCGATCAATTAGTTTACGATATGAA	CGATCTAACATGTTATACTTAAGTCT
SM033	scaffold02825	28646	C	T	0	0	0.323529	0.000932568	0.0147042	not tested		AGCAAACAAGGGAAAGATGACG	GGAACAAACGAACCGAGCTG
SM033	scaffold03536	23701	G	T	0.117647	0.0444444	0.395833				amplicon not tested
SM033	scaffold_103	79503	G	C	0	0.0192308	0.372549	0	0.0121816	0.221319		GTTAGTTGCAAAATGTTTAAGATTATAC	CATTGGTCTGACTTACATTAAATAAAC
SM033	scaffold01822	5440	G	A	0	0.0166667	0.363636	0	0.0267575	0.57949		CGGAAATGGATATCGAACGATTG	CTGATATTACTCAATTCTAAAAATAGAC
SM033	scaffold_650	55642	T	A	0	0.0444444	0.372093				amplicon not unique
SM033	scaffold_674	168853	G	T	0	0.05	0.313725	0.000197543	0.00889925	not tested		CTAATTTCATTTGAGAAACAAAGTTAC	GAAGCAAAATGAAAATGTGTGG
SM033	scaffold_353	328535	A	G	0	0	0.276596	0.00146394	0.0220278	0.593369		AGGTCGATCCATGGCCAATA	TCTCTGATTTTAGCCTCCACCA
SM033	scaffold02070:15661-24932	7580	T	G	0	0.0196078	0.315789				amplicon not unique
SM033	scaffold06597	1326	CG	C	0.0333333	0.0217391	0.24				amplicon not tested
SM033	scaffold02702	38901	G	A	0	0	0.268293				amplicon not unique
SM033	scaffold_760	84903	A	T	0	0.0344828	0.185185	0.0422439	0.0727273	0.313599		CTAAATTGTATTGTCTAATCTCTAGC	GAATTAAATTAACCAGCTAACGAATC
SM033	scaffold_821	376879	G	A	0.0142857	0.015625	0.126761				amplicon not tested
SM033	scaffold00438	18554	T	C	0	0	0.16	0.000726183	0.00869831	not tested		GTCTCTATATGTAACTTTTAGGTCG	TTAAATCAGACGAGCATAACGTA
SM038	scaffold00925	89660	A	T	0	NA	0.345455	5.6338e-05	NA	4.48853e-05		CCGATCATCTATCTAATGAAATTACTAC	GTTATCAAATTATTTCATGAAAATCGTAC
SM038	scaffold00786:11909-117488	81466	C	A	0	NA	0.347826	0.00494438	NA	0.663216		CAAATATGTATAAAGTGGAGGCA	GTTTAATTCTCTATAGTAAATTATTACTATAGAA
SM038	scaffold06498	10173	C	T	0.0465116	NA	0.375	0.0104358	NA	0.253302		TCCCGGTGGTCCTTAGAAGA	TGCTATGCTTCGTTCGTCCA
SM038	scaffold00098	147420	G	A	0.0444444	NA	0.333333	0.0552535	NA	0.322331		CTCAAACCGAACTCGGAGCA	TAGGATTTGCGCTGGGAACT
SM038	scaffold01828	38928	C	A	0	NA	0.461538		NA		amplicon not unique
SM038	scaffold05434:1-28413	19030	AATGCGGCTCTTAGAGCCGC	A	0	NA	0.333333		NA		amplicon not tested
SM038	scaffold00301	8561	TTTA	T	0	NA	0.30303	0.0276508	NA	0.936031		GCTGAATTTAAATAAATTATATGAAGAG	CGACGACTGATTCCCTCAATT
SM037	scaffold05249	2938	A	G	0	NA	0.403226	0.00272397	NA	0.414648		TAGTCAAAAGTCGCCCACGA	TTTTCGCATTTCTGGGCATGA
SM037	scaffold_1021	48084	C	T	0.176471	NA	0.392157		NA		amplicon not tested
SM037	scaffold00257	76794	T	A	0.0465116	NA	0.352941	0.0573519	NA	0.368547		CTGTAGAATTCATTAAAATAAACTGAAC	GATCAATTTGTGTTACATAGGAAAAG
SM037	scaffold02563:1-62470	499	T	A	0.0188679	NA	0.367347	0.00525771	NA	0.348666		TGCAAATCCATATTGGTTAGTTGT	TGGGGTCGGTAGTGGAGATT
SM037	scaffold03820	516	A	G	0	NA	0.333333	0.00381679	NA	0.514286		TTCTTGCACGGCGAAGGATT	TCGTGCACCGGAATTTTCAA
SM037	scaffold_206	139591	A	G	0	NA	0.608696	0.00187103	NA	0.506381		CGTTGTGGTATTTTAGAGATTGC	GAGATATTCAGCTTGATAAAAATTGTCG
SM037	scaffold00815	5890	G	A	0	NA	0.25		NA		amplicon not tested
SM037	scaffold_690	187193	C	T	0	NA	0.3	0	NA	0.25974		GGCGAGGCAGAAGAAGAGAT	TTCTGATTTCATGTGGCCGGTA
SM037	scaffold01874	2013	T	G	0	NA	0.170213	0.000115741	NA	0.133173		GCTACATAATGTGTTTGTGTG	GAATTAAAGAAAGTTATACAAGTATATATTAAAC
SM020	scaffold00210	5807	T	G	0	NA	0.4		NA		amplicon not tested
SM020	scaffold02330:44197-45718	482	AGAGAGACAAAGAGTGACGCAAAATTGAGACGAAACGC	A	0	NA	0.272727		NA		amplicon not tested
SM020	scaffold_70	174003	T	C	0	NA	0.313043		NA		amplicon not tested
SM020	scaffold_253	125471	TTG	T	0	NA	0.337838		NA		amplicon not tested
SM020	scaffold04036:4185-43524	28845	TA	T	0	NA	0.114286		NA		amplicon not tested
SM017	scaffold03765:12402-23694	10750	A	T	0	NA	0.472222		NA		amplicon not tested
SM017	scaffold05419:1-19424	17784	T	G	0	NA	0.277778		NA		amplicon not tested
SM017	scaffold_596	131919	G	A	0	NA	0.277778		NA		amplicon not tested
SM017	scaffold03832	8321	T	C	0	NA	0.361702		NA		amplicon not tested
